# Supplementary material for: Aging effects on DNA methylation modules in human brain and blood tissue
Source: Genome Biol. 2012 Oct 3;13(10):R97. doi: 10.1186/gb-2012-13-10-r97 (PMC4053733; doi:10.1186/gb-2012-13-10-r97)
Supplement: Additional file 4 — 1,000 CpGs with highest average module membership in the green aging module. The comma delimited file reports the Illumina array probe identifiers of the 1,000 CpG sites with highest average module membership (kME) with respect to the aging-related (green) module. This table also reports the average kME value and the gene symbols of neighboring genes. Further, it contains additional probe annotations. Column SNPpolymorphicCpGfromChen2011 indicates which of the CpGs is known to contain a common SNP [38]. Column NumberOfMatchingBasesToCrossReactiveTarget indicates which CpGs are non-specific (NA means it is specific) according to [38]. [file gb-2012-13-10-r97-S4.CSV]

ID	AveragekMEgreen	Top1000	GeneSymbol	GenomeBuild	MapInfo	TSS_Coordinate	Gene_Strand	Suz12OccupancyPolycombGenesTable9fromLee2006	EedOccupancyPolycombGenesTable9fromLee2006	H3K27me3OccupancyPolycombGenesTable9fromLee2006	PCGSuz12EedH3K27me3OccupancyCount	PolycombgroupTarget	TeschendorffTableS3coreSignatureUpWithAge	TeschendorffTableS3coreSignatureDownWithAge	SNPpolymorphicCpGfromChen2011	NumberOfMatchingBasesToCrossReactiveTarget
cg13929328	0.836179892	Top1000	FLJ46831	36	129425888	129425942	+	NA	NA	NA	NA	NA	0	0	0	NA
cg14795968	0.790063166	Top1000	ACADL	36	210798060	210798392	-	1	0	1	2	1	0	0	0	NA
cg07684796	0.784506464	Top1000	DKK1	36	53744215	53744047	+	1	1	1	3	1	0	0	0	NA
cg15439862	0.783074689	Top1000	DSC3	36	26876591	26876687	-	1	1	1	3	1	0	0	0	NA
cg05839235	0.778062724	Top1000	NPR3	36	32747994	32747422	+	1	1	1	3	1	0	0	0	NA
cg25044651	0.770644789	Top1000	FLJ90650	36	115326619	115326170	+	0	0	0	0	0	1	0	0	NA
cg02409351	0.770147806	Top1000	CART1	36	84198153	84198016	+	1	1	0	2	1	0	0	0	NA
cg02613386	0.765629056	Top1000	FBXO39	36	6620257	6620296	+	1	1	0	2	1	1	0	0	NA
cg00565688	0.755884921	Top1000	TP73	36	3558072	3558989	+	1	1	1	3	1	1	0	0	NA
cg22030890	0.738384589	Top1000	RAB32	36	146906926	146906521	+	0	1	0	1	1	0	0	0	NA
cg26312150	0.738074554	Top1000	TWIST1	36	19123075	19123820	-	0	1	1	2	1	0	0	0	49
cg16632715	0.736747636	Top1000	HOXD11	36	176680359	176680330	+	1	1	0	2	1	0	0	0	NA
cg08432727	0.731726475	Top1000	SOX11	36	5749173	5750250	+	0	0	0	0	0	0	0	0	NA
cg26200580	0.730438485	Top1000	KIAA1838	36	170457198	170457769	+	0	0	0	0	0	0	0	0	NA
cg11260422	0.729161345	Top1000	FOXA1	36	37133863	37134240	-	1	0	0	1	1	0	0	0	NA
cg03160135	0.729065195	Top1000	VGLL2	36	117693611	117693414	+	0	1	1	2	1	0	0	0	NA
cg03251079	0.72862814	Top1000	HMGA2	36	64504552	64504507	+	NA	NA	NA	NA	NA	0	0	0	NA
cg05266781	0.727370348	Top1000	IRX5	36	53522993	53522612	+	1	1	1	3	1	1	0	0	NA
cg16652259	0.72548335	Top1000	DLX1	36	172657747	172657723	+	1	1	1	3	1	0	0	0	NA
cg22660578	0.725421374	Top1000	LHX1	36	32368142	32368612	+	0	0	0	0	0	0	0	0	NA
cg26320696	0.724735618	Top1000	PARVA	36	12355685	12355679	+	0	0	0	0	0	0	0	0	NA
cg02440177	0.721637035	Top1000	ZNF702	36	58188507	58188596	-	NA	NA	NA	NA	NA	0	0	0	49
cg25942450	0.721131031	Top1000	TLX3	36	170668856	170668893	+	0	1	1	2	1	0	0	0	49
cg17457560	0.718026494	Top1000	NRG1	36	32525393	32525295	+	1	1	1	3	1	0	0	0	NA
cg25806808	0.714997621	Top1000	CXCL1	36	74953788	74953973	+	1	0	0	1	1	0	0	0	48
cg27634151	0.714698279	Top1000	GPR83	36	93774294	93774066	-	1	0	0	1	1	0	0	0	NA
cg01615704	0.71370307	Top1000	MALL	36	110230685	110230937	-	0	0	0	0	0	0	0	0	NA
cg01410472	0.713512424	Top1000	CRISPLD1	36	76059530	76059531	+	NA	NA	NA	NA	NA	0	0	0	NA
cg04598121	0.71150748	Top1000	PENK	36	57521059	57521143	-	1	1	1	3	1	1	0	0	NA
cg27529628	0.710830047	Top1000	GAS2L3	36	99491350	99491620	+	0	0	0	0	0	0	0	0	48
cg23748737	0.709759	Top1000	SCARF2	36	19121733	19122146	-	1	0	0	1	1	0	0	0	NA
cg19461621	0.708391778	Top1000	COLEC12	36	490979	490685	-	1	1	1	3	1	0	0	0	NA
cg00468146	0.707975959	Top1000	ID4	36	19946190	19945596	+	0	0	0	0	0	0	0	0	NA
cg11011938	0.705989532	Top1000	SEMA5A	36	9598976	9599158	-	NA	NA	NA	NA	NA	0	0	0	NA
cg21589115	0.704559227	Top1000	DKKL1	36	54558926	54558854	+	0	0	0	0	0	0	0	0	NA
cg13434842	0.700880671	Top1000	GATA4	36	11605305	NA	+	1	1	1	3	1	0	0	0	49
cg12799895	0.700566697	Top1000	NPTX2	36	98084588	98084545	+	0	1	0	1	1	1	0	0	NA
cg21494776	0.699731457	Top1000	ICAM4	36	10258780	10258680	+	1	0	1	2	1	0	0	0	NA
cg23130254	0.699225817	Top1000	HOXD12	36	176672834	176672776	+	1	1	1	3	1	0	0	0	NA
cg21504918	0.699208259	Top1000	GPX3	36	150380194	150380112	+	0	0	0	0	0	0	0	0	NA
cg08315770	0.698078884	Top1000	KCNK17	36	39389863	39390176	-	0	1	1	2	1	0	0	0	NA
cg25766046	0.696752209	Top1000	ROR2	36	93751943	93752265	-	0	0	0	0	0	1	0	0	NA
cg24975222	0.687732569	Top1000	CDCP1	36	45162721	45162918	-	0	0	0	0	0	0	0	1	NA
cg20792062	0.682774906	Top1000	KCNA5	36	5023549	5023346	+	1	0	1	2	1	0	0	0	NA
cg11832722	0.681182152	Top1000	DSC3	36	26877058	26876687	-	1	1	1	3	1	0	0	0	NA
cg27223047	0.679283729	Top1000	FBN2	36	127902724	127901634	-	1	1	1	3	1	0	0	0	NA
cg13449778	0.67522083	Top1000	C1orf76	36	177978921	177978921	+	1	1	1	3	1	0	0	0	NA
cg22418909	0.674855949	Top1000	SFRP1	36	41285895	41286137	-	1	1	1	3	1	1	0	0	NA
cg17188046	0.673205231	Top1000	T	36	166502187	166502121	-	0	1	1	2	1	0	0	0	NA
cg06810647	0.671324646	Top1000	CRAMP1L	36	1605095	1604902	+	0	0	0	0	0	0	0	0	NA
cg16483916	0.670639453	Top1000	PLAC2	36	5518758	5518965	-	0	0	0	0	0	1	0	0	NA
cg18555440	0.66944189	Top1000	MYOD1	36	17698263	17697735	+	1	1	1	3	1	1	0	0	NA
cg15201877	0.669127105	Top1000	PTGER3	36	71285561	71286079	-	1	1	1	3	1	1	0	0	NA
cg02008154	0.668394769	Top1000	TBX20	36	35260062	35259767	-	0	1	1	2	1	0	0	0	NA
cg15696627	0.667590097	Top1000	MSX1	36	4912084	4912307	+	1	1	1	3	1	0	0	0	NA
cg21410991	0.666231643	Top1000	ISL1	36	50714208	50715026	+	1	1	1	3	1	0	0	0	NA
cg17252960	0.665821967	Top1000	ID4	36	19945329	19945596	+	0	0	0	0	0	0	0	0	NA
cg27096144	0.664963982	Top1000	MSX2	36	174084385	174084208	+	0	1	1	2	1	0	0	0	46
cg15057581	0.664747396	Top1000	PTPNS1	36	1823084	1823425	+	0	0	0	0	0	0	0	0	49
cg09500672	0.662310137	Top1000	MGC52057	36	149894952	149895359	+	NA	NA	NA	NA	NA	0	0	0	NA
cg17301902	0.661556445	Top1000	GNA14	36	79453039	79453043	-	1	1	1	3	1	0	0	0	NA
cg03365437	0.659542024	Top1000	ALDH1A2	36	56145166	56145198	-	0	0	0	0	0	1	0	0	NA
cg02497758	0.657854702	Top1000	MAFB	36	38750608	38751290	-	1	1	1	3	1	0	0	0	NA
cg07499072	0.656905824	Top1000	FST	36	52812451	52812352	+	0	0	0	0	0	0	0	0	NA
cg17685628	0.656124624	Top1000	NKX2-8	36	36121444	36121537	-	1	1	1	3	1	0	0	0	NA
cg05508084	0.655008607	Top1000	ZNF667	36	61680210	61680555	-	0	0	0	0	0	0	0	0	NA
cg01805282	0.653953623	Top1000	EYA4	36	133605457	NA	+	0	1	1	2	1	0	0	0	NA
cg02265318	0.653037946	Top1000	MOSC1	36	219027162	219026894	+	0	0	0	0	0	0	0	0	49
cg10238818	0.652268823	Top1000	CYYR1	36	26867425	26867452	-	0	0	0	0	0	0	0	0	NA
cg25094569	0.65186305	Top1000	WT1	36	32405345	NA	-	1	1	1	3	1	0	0	0	NA
cg03554552	0.651542042	Top1000	PPP1R13L	36	50599986	50600129	-	0	0	0	0	0	0	0	0	NA
cg17861230	0.650875742	Top1000	PDE4C	36	18204901	18205016	-	NA	NA	NA	NA	NA	1	0	0	NA
cg04922810	0.650342857	Top1000	CRHR2	36	30688413	30688421	-	0	0	0	0	0	0	0	0	NA
cg26609631	0.65009266	Top1000	GSH1	36	27264814	27264780	+	1	1	1	3	1	0	0	0	NA
cg27247832	0.649931702	Top1000	C16orf52	36	21926249	21927031	+	0	0	0	0	0	0	0	0	NA
cg26335299	0.649809337	Top1000	C16orf48	36	66257644	66258129	-	0	0	0	0	0	0	0	0	NA
cg20723355	0.649124283	Top1000	FBXO39	36	6620321	6620296	+	1	1	0	2	1	0	0	0	NA
cg12457773	0.648434826	Top1000	VMP	36	24234476	24234329	+	0	0	0	0	0	1	0	0	NA
cg02994956	0.647443081	Top1000	NEFH	36	28206534	28206219	+	1	0	1	2	1	0	0	0	NA
cg02873524	0.647149212	Top1000	PAPPA	36	117956314	117955892	+	1	1	1	3	1	0	0	0	NA
cg00513220	0.647023314	Top1000	MOSC2	36	218988746	218988299	+	0	0	0	0	0	0	0	0	49
cg04600618	0.644578423	Top1000	C6orf206	36	43720958	43720788	+	0	0	0	0	0	0	0	0	NA
cg05472874	0.644377652	Top1000	SULT4A1	36	42589512	42589689	-	0	0	0	0	0	0	0	0	49
cg00107187	0.643827301	Top1000	FLJ42486	36	104142043	104142142	-	NA	NA	NA	NA	NA	1	0	0	NA
cg18815943	0.643448502	Top1000	FOXE3	36	47654901	47654331	+	1	0	1	2	1	1	0	0	NA
cg10549973	0.64338626	Top1000	UNQ9438	36	57932850	57932385	+	0	0	0	0	0	0	0	0	47
cg09418283	0.643304052	Top1000	PAWR	36	78608849	78608921	-	0	0	0	0	0	0	0	0	NA
cg19064258	0.64181253	Top1000	HS3ST2	36	22733618	22733361	+	1	0	1	2	1	1	0	0	NA
cg20008332	0.640992202	Top1000	SOX11	36	5750620	5750250	+	0	0	0	0	0	0	0	0	48
cg12331389	0.640752725	Top1000	RBP4	36	95350726	95350983	-	1	1	1	3	1	0	0	0	NA
cg02332525	0.640051677	Top1000	GRM7	36	6878153	6877927	+	1	1	1	3	1	0	0	0	NA
cg16232126	0.63988483	Top1000	SLC5A7	36	107969437	107969427	+	0	0	0	0	0	0	0	0	49
cg08918749	0.639876504	Top1000	LPL	36	19841725	19841058	+	1	1	1	3	1	0	0	0	NA
cg02919422	0.639539259	Top1000	SOX17	36	55533097	55533048	+	1	1	1	3	1	0	0	0	NA
cg07935568	0.639287203	Top1000	MLNR	36	48692127	48692475	+	1	1	0	2	1	0	0	0	NA
cg20052718	0.639133478	Top1000	TWIST1	36	19123427	NA	-	0	1	1	2	1	0	0	0	NA
cg07028533	0.639016911	Top1000	CNTNAP2	36	145444372	145444762	+	0	0	0	0	0	0	0	0	NA
cg23771603	0.638399131	Top1000	MYO3A	36	26263316	26263202	+	0	0	0	0	0	0	0	0	49
cg14889768	0.637469273	Top1000	RAB32	36	146906222	146906521	+	0	1	0	1	1	1	0	0	NA
cg10599444	0.636858037	Top1000	MMP14	36	22375781	22375633	+	0	0	0	0	0	0	0	0	NA
cg13784792	0.636348369	Top1000	JUP	36	37196456	37196475	-	0	0	0	0	0	0	0	0	NA
cg06493386	0.635808424	Top1000	TRPA1	36	73150351	73150373	-	1	1	0	2	1	0	0	0	NA
cg13488201	0.635361527	Top1000	ADAM12	36	128067313	128067055	-	1	0	0	1	1	0	0	0	NA
cg11846956	0.635283115	Top1000	KLK10	36	56212194	NA	-	NA	NA	NA	NA	NA	0	0	0	NA
cg26381783	0.633269	Top1000	ANKRD15	36	495235	494703	+	0	0	0	0	0	0	0	0	NA
cg03958979	0.633191313	Top1000	NR2E1	36	108593080	108593955	+	0	1	1	2	1	0	0	0	NA
cg15786837	0.631600238	Top1000	HOXB13	36	44161934	44161087	-	1	1	1	3	1	0	0	0	NA
cg19721889	0.631228596	Top1000	HAND1	36	153837982	153838017	-	0	1	1	2	1	0	0	0	NA
cg26024843	0.631161058	Top1000	COL5A1	36	136673770	136673473	+	0	0	0	0	0	0	0	0	NA
cg06187947	0.630598362	Top1000	GULP1	36	188865287	188865635	+	0	0	0	0	0	0	0	0	NA
cg16741710	0.630506228	Top1000	TP73	36	3559246	3558989	+	1	1	1	3	1	0	0	0	NA
cg19973135	0.630279906	Top1000	MARVELD3	36	70217604	70217571	+	0	0	0	0	0	0	0	0	NA
cg15457899	0.629782407	Top1000	SCN3B	36	123030875	123030522	-	0	0	0	0	0	0	0	0	NA
cg08572611	0.628482197	Top1000	ACTL6B	36	100091850	100091986	-	0	0	1	1	1	1	0	0	NA
cg01610488	0.628287461	Top1000	TRPA1	36	73150424	73150373	-	1	1	0	2	1	0	0	0	NA
cg10694152	0.627792051	Top1000	SLC15A1	36	98202507	98202909	-	0	0	0	0	0	1	0	0	NA
cg00081975	0.627712568	Top1000	ABCC3	36	46067369	46067227	+	0	0	1	1	1	0	0	0	49
cg12297221	0.627494723	Top1000	ART5	36	3619948	3620008	-	0	0	0	0	0	0	0	0	NA
cg10235817	0.626562777	Top1000	ADRA2C	36	3738353	3738094	+	NA	NA	NA	NA	NA	0	0	0	NA
cg25250358	0.626074666	Top1000	PLOD2	36	147361774	147361972	-	0	0	0	0	0	1	0	0	NA
cg14289985	0.625970988	Top1000	ZNF471	36	61710660	61711024	+	0	0	0	0	0	0	0	1	NA
cg04005707	0.625816736	Top1000	FLJ21511	36	48683078	48683022	+	1	0	1	2	1	0	0	0	NA
cg08186362	0.625657701	Top1000	HRH3	36	60228263	60228718	-	0	0	0	0	0	1	0	0	49
cg22598028	0.625363356	Top1000	ZNF660	36	44601496	44601460	+	0	0	0	0	0	0	0	0	NA
cg17977409	0.624090586	Top1000	SH3GL2	36	17569227	17569194	+	0	0	1	1	1	1	0	0	NA
cg09688546	0.623999065	Top1000	GLRB	36	158216813	158216788	+	0	0	0	0	0	0	0	0	NA
cg13759328	0.623964048	Top1000	CDH13	36	81219022	81218079	+	1	0	0	1	1	0	0	0	NA
cg10432620	0.623653195	Top1000	FA2H	36	73366464	73366224	-	0	0	0	0	0	0	0	0	NA
cg03014628	0.623057866	Top1000	RAB3C	36	57914758	57914696	+	0	0	0	0	0	0	0	0	NA
cg19713460	0.622887407	Top1000	SYNGR1	36	38075476	38075900	+	0	0	0	0	0	0	0	0	NA
cg07271264	0.622403208	Top1000	MYOD1	36	17697553	17697735	+	1	1	1	3	1	0	0	0	NA
cg09022993	0.622092977	Top1000	SPATA18	36	52612632	52612350	+	1	0	0	1	1	0	0	0	NA
cg19843036	0.621308035	Top1000	FLJ11155	36	159350966	159351126	+	0	0	0	0	0	0	0	0	NA
cg21296230	0.621255117	Top1000	GREM1	36	30797828	30797497	+	NA	NA	NA	NA	NA	1	0	0	NA
cg06379754	0.619543895	Top1000	CACNA2D1	36	81911509	81910967	-	0	0	0	0	0	0	0	0	NA
cg07703401	0.617820388	Top1000	HBQ1	36	170341	170335	+	0	0	0	0	0	0	0	0	NA
cg21184174	0.617144871	Top1000	NGFB	36	115682737	115682380	-	1	0	1	2	1	0	0	0	NA
cg11200929	0.616338853	Top1000	CRABP1	36	76419725	76419750	+	1	0	0	1	1	0	0	0	NA
cg02055963	0.616118468	Top1000	CDX2	36	27441520	27441317	-	1	1	1	3	1	0	0	0	NA
cg25432696	0.615846626	Top1000	CXCL6	36	74921592	74921277	+	NA	NA	NA	NA	NA	0	0	0	NA
cg11377136	0.615541555	Top1000	PKDREJ	36	45037624	45037883	-	0	0	0	0	0	0	0	0	NA
cg08575537	0.615520647	Top1000	EPO	36	100156562	100156359	+	NA	NA	NA	NA	NA	0	0	0	NA
cg19063972	0.61528357	Top1000	SOX21	36	94162909	94162390	-	1	1	0	2	1	0	0	0	NA
cg16254309	0.615262597	Top1000	CNTNAP2	36	145445085	145444762	+	0	0	0	0	0	0	0	0	NA
cg18272264	0.614174087	Top1000	CACNB4	36	152664282	152663790	-	1	0	1	2	1	0	0	0	NA
cg23141855	0.613922978	Top1000	TFPI2	36	93357828	93358001	-	0	0	0	0	0	0	0	0	NA
cg21428681	0.612434693	Top1000	NKX3-1	36	23596801	23596395	-	1	1	1	3	1	0	0	0	NA
cg05380982	0.612351318	Top1000	KCNJ6	36	38210248	38210566	-	1	1	0	2	1	0	0	0	NA
cg14155416	0.611229225	Top1000	L3MBTL4	36	6404330	6404901	-	0	0	0	0	0	0	0	0	NA
cg11993754	0.611175829	Top1000	ERBB2	36	35110039	NA	+	0	0	0	0	0	1	0	0	NA
cg16896647	0.609752391	Top1000	SYK	36	92603597	92603891	+	0	0	0	0	0	0	0	0	NA
cg11935147	0.608974731	Top1000	PDE4DIP	36	143787188	143787380	-	1	1	1	3	1	0	0	0	NA
cg21637033	0.608840913	Top1000	TEAD4	36	2938338	2938757	+	0	0	0	0	0	0	0	0	NA
cg10883303	0.608815997	Top1000	HOXA13	36	27205549	27206221	-	0	1	1	2	1	0	0	0	NA
cg24924779	0.608693402	Top1000	KCNG1	36	49073405	49073024	-	0	0	0	0	0	0	0	0	NA
cg22836229	0.608239744	Top1000	EFCAB1	36	49810270	49810344	-	0	0	1	1	1	0	0	0	NA
cg06498267	0.606655146	Top1000	HCN1	36	45731679	45731977	-	0	0	0	0	0	0	0	0	41
cg22777952	0.606022987	Top1000	FOXB1	36	58083717	58084427	+	1	1	1	3	1	0	0	0	NA
cg18809289	0.605956699	Top1000	ALOX5	36	45189822	45189635	+	1	1	0	2	1	1	0	0	NA
cg25499099	0.605673282	Top1000	TNK1	36	7225386	7225134	+	0	0	0	0	0	0	0	0	NA
cg17162024	0.60565248	Top1000	UNQ9433	36	53641007	53640574	-	1	1	1	3	1	0	0	0	NA
cg17940013	0.605016835	Top1000	GPR157	36	9111275	9111816	-	0	0	0	0	0	0	0	0	NA
cg20430816	0.604357796	Top1000	GENX-3414	36	77447378	77446823	+	0	0	0	0	0	0	0	0	NA
cg03963198	0.604072275	Top1000	IRX4	36	1935871	1935880	-	1	1	1	3	1	0	0	0	49
cg15640375	0.603935392	Top1000	PRG2	36	772565	772952	-	0	0	0	0	0	0	0	0	NA
cg27320127	0.603226003	Top1000	KCNK12	36	47651900	47650974	-	1	1	1	3	1	1	0	0	49
cg06391468	0.602858167	Top1000	SOX9	36	67629125	67628756	+	1	0	1	2	1	0	0	0	NA
cg12400881	0.602502077	Top1000	PPL	36	4927053	4927137	-	0	0	0	0	0	0	0	0	NA
cg23639989	0.602224065	Top1000	FAM105A	36	14634642	14634932	+	0	0	0	0	0	0	0	0	NA
cg00333226	0.601647511	Top1000	UNQ739	36	49784309	49783803	+	NA	NA	NA	NA	NA	0	0	0	NA
cg19428336	0.601620315	Top1000	FAT	36	187882442	187881981	-	0	0	0	0	0	0	0	0	NA
cg24673765	0.600986413	Top1000	HSPB6	36	40939709	40939770	-	0	0	0	0	0	0	0	0	NA
cg20673481	0.600239084	Top1000	KCNS3	36	17922935	17923426	+	0	0	1	1	1	0	0	0	NA
cg02590345	0.600119893	Top1000	PRG-3	36	102830780	102830852	+	1	1	1	3	1	0	0	0	NA
cg27409364	0.599622649	Top1000	KCNC1	36	17714319	17714116	+	NA	NA	NA	NA	NA	0	0	0	NA
cg00059225	0.599560169	Top1000	GLRA1	36	151284550	151284596	-	0	0	0	0	0	1	0	0	48
cg07480567	0.59904552	Top1000	HS3ST3A1	36	13445899	13445969	-	0	0	0	0	0	0	0	0	NA
cg02204046	0.598939364	Top1000	MYCN	36	15998211	15998134	+	NA	NA	NA	NA	NA	0	0	0	49
cg23833452	0.598745433	Top1000	RAB32	36	146906445	NA	+	0	1	0	1	1	1	0	0	NA
cg20546002	0.59864159	Top1000	COL23A1	36	177949982	177950162	-	0	0	0	0	0	0	0	0	NA
cg20387341	0.59841994	Top1000	FGF10	36	44425039	44424541	-	0	1	0	1	1	0	0	0	NA
cg06291867	0.598156774	Top1000	HTR7	36	92607142	92607651	-	1	1	1	3	1	1	0	0	NA
cg14323109	0.597704494	Top1000	KDR	36	55686700	55686519	-	0	0	0	0	0	0	0	0	49
cg16954341	0.597688063	Top1000	SCGN	36	25760360	25760408	+	0	0	0	0	0	1	0	0	NA
cg04490714	0.597597516	Top1000	SLC6A2	36	54248065	54248057	+	1	0	1	2	1	0	0	0	NA
cg21665000	0.597543662	Top1000	MYOCD	36	12509860	12510231	+	0	0	0	0	0	0	0	0	NA
cg23300372	0.596491872	Top1000	CART	36	71051188	71050750	+	0	0	0	0	0	0	0	0	NA
cg04943986	0.596450705	Top1000	NR2F2	36	94674872	94674950	+	1	1	1	3	1	0	0	0	NA
cg15639045	0.596252076	Top1000	SLC16A11	36	6887924	6887966	-	0	0	1	1	1	0	0	0	NA
cg25905812	0.596158729	Top1000	DMRT1	36	831632	831690	+	1	1	1	3	1	0	0	0	NA
cg19464016	0.595770247	Top1000	PRDM1	36	106640651	106640888	+	0	0	0	0	0	0	0	0	NA
cg12998614	0.594756031	Top1000	KISS1R	36	868068	868358	+	0	0	1	1	1	0	0	0	NA
cg26780333	0.594592995	Top1000	ACOT4	36	73128725	73128163	+	0	0	0	0	0	0	0	0	48
cg12373771	0.594563836	Top1000	CECR6	36	15981381	15982143	-	0	0	0	0	0	1	0	0	NA
cg14614211	0.594463446	Top1000	IRXL1	36	28074253	28074753	-	1	1	1	3	1	0	0	0	NA
cg07533148	0.594419552	Top1000	TRIM58	36	246087435	246087124	+	0	0	0	0	0	1	0	0	NA
cg19547629	0.594299924	Top1000	MYRIP	36	39826645	39826307	+	NA	NA	NA	NA	NA	0	0	0	NA
cg12594641	0.59401602	Top1000	MGC52057	36	149895469	149895359	+	NA	NA	NA	NA	NA	0	0	0	NA
cg18182399	0.593825552	Top1000	DES	36	219991419	219991343	+	0	0	0	0	0	1	0	0	NA
cg17178888	0.593796447	Top1000	FLJ14166	36	159672429	159672151	-	0	0	0	0	0	0	0	0	NA
cg27009703	0.593350852	Top1000	HOXA9	36	27171419	27171674	-	0	1	1	2	1	0	0	0	NA
cg16898420	0.592755284	Top1000	PRG-3	36	102830899	102830852	+	1	1	1	3	1	0	0	0	NA
cg04884908	0.591752997	Top1000	CYP26B1	36	72228348	72228471	-	1	1	1	3	1	0	0	0	NA
cg01851399	0.591700795	Top1000	PKP2	36	32941484	32940993	-	0	0	0	0	0	0	0	0	NA
cg01939681	0.591614763	Top1000	GABRB2	36	160907602	160907708	-	0	1	1	2	1	0	0	0	NA
cg20716119	0.591044621	Top1000	CDH1	36	67329264	NA	+	0	0	0	0	0	0	0	0	49
cg26896762	0.590285994	Top1000	ISL1	36	50715118	50715026	+	1	1	1	3	1	0	0	0	NA
cg10059959	0.590056799	Top1000	PAX5	36	37025381	37024476	-	1	0	1	2	1	0	0	0	NA
cg12563178	0.589943912	Top1000	PLXDC2	36	20145647	20145378	+	0	0	0	0	0	0	0	0	NA
cg16872560	0.589502885	Top1000	PPP1R9A	36	94374922	94374912	+	NA	NA	NA	NA	NA	0	0	0	NA
cg15839448	0.589299167	Top1000	SFRP1	36	41285687	41286137	-	1	1	1	3	1	0	0	0	NA
cg23967169	0.589149772	Top1000	FAM19A4	36	69064193	69064401	-	1	1	1	3	1	0	0	0	NA
cg02154186	0.588856837	Top1000	PNMA2	36	26427270	26427342	-	NA	NA	NA	NA	NA	0	0	0	NA
cg10319505	0.588660486	Top1000	RASEF	36	84868071	84867863	-	1	0	0	1	1	0	0	0	NA
cg20098887	0.588492347	Top1000	RAB32	36	146906213	146906521	+	0	1	0	1	1	0	0	0	NA
cg02681442	0.588490548	Top1000	FOXG1B	36	28305759	28306038	+	1	1	1	3	1	0	0	0	NA
cg19884262	0.588243026	Top1000	FLJ46831	36	129425958	129425942	+	NA	NA	NA	NA	NA	0	0	0	49
cg01283289	0.588041175	Top1000	FLJ21963	36	79996308	79995940	+	0	0	0	0	0	0	0	0	NA
cg16428251	0.588009666	Top1000	SOX14	36	138966169	138966269	+	1	1	1	3	1	0	0	0	NA
cg10331779	0.587556546	Top1000	CTNND2	36	11957811	11957110	-	1	1	1	3	1	0	0	0	NA
cg03734874	0.587526136	Top1000	FLJ42486	36	104142427	104142142	-	NA	NA	NA	NA	NA	1	0	0	NA
cg19885761	0.586498589	Top1000	CPLX2	36	175156252	175156216	+	0	0	0	0	0	1	0	0	NA
cg19162158	0.586252358	Top1000	NRG1	36	32524969	32525295	+	1	1	1	3	1	0	0	0	49
cg09619786	0.585937822	Top1000	RPP25	36	73036967	73036828	-	0	0	0	0	0	0	0	0	NA
cg14859460	0.584896839	Top1000	GRM6	36	178354850	178354730	-	0	0	1	1	1	0	0	0	46
cg07965823	0.584785389	Top1000	THSD3	36	77034465	77034912	-	1	0	0	1	1	0	0	0	NA
cg15824056	0.584562528	Top1000	SYNJ2	36	158322249	158322907	+	0	0	0	0	0	0	0	0	NA
cg23555120	0.583883803	Top1000	NUAK1	36	105057993	105057941	-	0	0	0	0	0	0	0	0	NA
cg12949975	0.583809588	Top1000	GDF7	36	20730833	20729905	+	1	1	1	3	1	0	0	0	NA
cg26252167	0.582949949	Top1000	GPR6	36	110407266	110406987	+	0	1	1	2	1	1	0	0	NA
cg21621248	0.582887663	Top1000	LRRTM1	36	80385353	80385366	-	1	1	1	3	1	0	0	0	NA
cg09339527	0.582449006	Top1000	ZFP2	36	178255358	178255522	+	0	0	0	0	0	0	0	0	NA
cg24133115	0.581873033	Top1000	PDE10A	36	165995510	165995574	-	0	1	1	2	1	0	0	0	49
cg20312228	0.581868073	Top1000	CCDC37	36	127596397	127596472	+	0	0	0	0	0	0	0	0	NA
cg25802093	0.581588436	Top1000	SPAG6	36	22674044	22674405	+	1	1	1	3	1	0	0	0	NA
cg07846220	0.580685005	Top1000	LAMA1	36	7107680	7107813	-	0	0	0	0	0	0	0	0	NA
cg22757447	0.580444362	Top1000	IMPACT	36	20260314	20260680	+	0	0	0	0	0	0	0	0	NA
cg19560758	0.580173498	Top1000	ERRFI1	36	8009308	8008943	-	0	0	0	0	0	1	0	0	NA
cg10182321	0.580123551	Top1000	STK32B	36	5103294	5104428	+	1	1	1	3	1	0	0	0	NA
cg25764191	0.580026455	Top1000	INA	36	105027205	105026910	+	1	1	1	3	1	0	0	0	NA
cg26186727	0.579960857	Top1000	NETO1	36	68685514	68685790	-	0	0	0	0	0	0	0	0	NA
cg25242557	0.579713723	Top1000	PAX6	36	31789840	31789455	-	1	1	1	3	1	0	0	0	NA
cg24713204	0.578795624	Top1000	ZNF471	36	61711185	61711024	+	0	0	0	0	0	0	0	0	NA
cg12497564	0.578791344	Top1000	RBP1	36	140740985	140741180	-	0	0	0	0	0	0	0	0	49
cg21172540	0.577976379	Top1000	TSSK3	36	32600427	32600449	+	0	0	0	0	0	0	0	0	NA
cg01830294	0.577560115	Top1000	WNT2	36	116750728	116750579	-	1	1	1	3	1	0	0	0	NA
cg12969595	0.577035946	Top1000	TMEM98	36	28278991	28279041	+	0	0	0	0	0	0	0	0	NA
cg02624705	0.576852124	Top1000	DCC	36	48122676	NA	+	1	1	1	3	1	0	0	0	NA
cg23290344	0.57680242	Top1000	NEF3	36	24827371	24827212	+	1	1	1	3	1	0	0	0	NA
cg10644361	0.576377773	Top1000	MIPOL1	36	36736981	36736907	+	0	0	0	0	0	0	0	0	NA
cg12739034	0.576307883	Top1000	PTGER3	36	71286214	71286079	-	1	1	1	3	1	0	0	0	NA
cg15755084	0.576287857	Top1000	MSX1	36	4912584	4912307	+	1	1	1	3	1	0	0	0	NA
cg08441170	0.576022159	Top1000	MYO3A	36	26263106	26263202	+	0	0	0	0	0	0	0	0	NA
cg04557383	0.575288813	Top1000	MT1H	36	55261069	55261275	+	1	1	1	3	1	0	0	0	43
cg25216696	0.574560931	Top1000	GATA4	36	11602760	NA	+	1	1	1	3	1	0	0	0	NA
cg15426734	0.573808934	Top1000	PARD6A	36	66252773	66252363	+	0	0	0	0	0	0	0	0	NA
cg18089852	0.573092318	Top1000	PDE8B	36	76542806	76542462	+	1	0	1	2	1	0	0	0	NA
cg07621046	0.572925651	Top1000	C10orf82	36	118419648	118419471	-	0	0	0	0	0	1	0	0	NA
cg01946574	0.572896017	Top1000	PTPRM	36	7558186	7557817	+	0	0	0	0	0	0	0	0	NA
cg20890210	0.572743159	Top1000	KCNB2	36	73612735	73612180	+	NA	NA	NA	NA	NA	0	0	0	NA
cg07570142	0.572089845	Top1000	MOXD1	36	132764114	132764325	-	0	1	0	1	1	0	0	0	NA
cg00263760	0.571851965	Top1000	VAX1	36	118887356	118887802	-	1	1	1	3	1	0	0	0	NA
cg09313439	0.571714088	Top1000	CDH2	36	24011209	24011189	-	0	0	0	0	0	0	0	0	NA
cg03310469	0.571703835	Top1000	SIX2	36	45090176	45090026	-	1	1	1	3	1	0	0	0	NA
cg27654142	0.571636989	Top1000	ZFP2	36	178255530	178255522	+	0	0	0	0	0	0	0	0	NA
cg13870866	0.571622966	Top1000	TBX20	36	35259655	35259767	-	0	1	1	2	1	0	0	0	NA
cg04008901	0.571500528	Top1000	CACNA2D1	36	81910715	81910967	-	0	0	0	0	0	0	0	0	NA
cg03567830	0.571200459	Top1000	NTSR1	36	60810316	60810634	+	0	0	0	0	0	0	0	0	NA
cg27352992	0.570829684	Top1000	CNTN1	36	39373359	39372625	+	0	0	0	0	0	0	0	0	NA
cg02854288	0.56987163	Top1000	FHIT	36	61211951	61212164	-	0	0	0	0	0	0	0	0	NA
cg11308840	0.569742311	Top1000	LOC401498	36	32773516	32773497	+	0	0	0	0	0	0	0	0	NA
cg06638433	0.569684224	Top1000	IGF2BP1	36	44430174	44429773	+	0	0	0	0	0	0	0	0	NA
cg08370996	0.569475083	Top1000	NR2F2	36	94675035	94674950	+	1	1	1	3	1	1	0	0	NA
cg13765303	0.569222139	Top1000	BOC	36	114414080	114414065	+	NA	NA	NA	NA	NA	0	0	0	NA
cg10210238	0.568895331	Top1000	CDKN2B	36	21995995	NA	-	0	0	0	0	0	0	0	0	NA
cg06490988	0.568823746	Top1000	GATA2	36	129694691	129694718	-	1	1	1	3	1	0	0	0	NA
cg11934695	0.568641144	Top1000	ADRA1D	36	4178092	4177659	-	0	0	0	0	0	0	0	0	NA
cg07442479	0.568626376	Top1000	GDNF	36	37875526	37875539	-	1	1	1	3	1	0	0	0	NA
cg10300684	0.568520307	Top1000	FOXG1B	36	28306074	28306038	+	1	1	1	3	1	0	0	0	NA
cg12087643	0.568206085	Top1000	GFRA1	36	118023360	118022966	-	1	1	0	2	1	0	0	0	NA
cg03355526	0.56809281	Top1000	ZNF454	36	178301021	178300830	+	0	0	0	0	0	0	0	0	NA
cg23097681	0.568039564	Top1000	ARHGAP24	36	86615198	86615328	+	NA	NA	NA	NA	NA	0	0	0	NA
cg14563260	0.567715709	Top1000	EDG2	36	112841141	112840186	-	0	0	0	0	0	0	0	0	NA
cg20279283	0.567400643	Top1000	GATA4	36	11604272	NA	+	1	1	1	3	1	1	0	0	NA
cg18741908	0.567262676	Top1000	GPR160	36	171239512	171239397	+	0	0	0	0	0	0	0	0	NA
cg18742893	0.566867902	Top1000	BOC	36	114413892	114414065	+	NA	NA	NA	NA	NA	0	0	0	NA
cg14603345	0.566185139	Top1000	BTBD3	36	11819375	11819477	+	0	0	0	0	0	0	0	0	NA
cg00489401	0.566120716	Top1000	FLT4	36	180008481	180009172	-	0	0	0	0	0	0	0	0	NA
cg21663580	0.565573175	Top1000	PTK7	36	43152749	43152007	+	0	0	0	0	0	0	0	0	NA
cg20083676	0.565550237	Top1000	EDG3	36	90795819	90796182	+	0	0	0	0	0	0	0	0	NA
cg12163490	0.564359869	Top1000	CDH11	36	63713342	63713420	-	1	0	0	1	1	0	0	0	NA
cg00548268	0.564057331	Top1000	NPTX2	36	98083766	98084545	+	0	1	0	1	1	1	0	0	NA
cg14225544	0.563946378	Top1000	PLK2	36	57791555	57791844	-	0	0	0	0	0	0	0	0	NA
cg12128017	0.563870324	Top1000	EPHA10	36	38003356	38003376	-	1	0	1	2	1	0	0	0	NA
cg06493994	0.563233827	Top1000	SCGN	36	25760581	25760408	+	0	0	0	0	0	1	0	0	NA
cg25057743	0.562774318	Top1000	PTHR2	36	208979750	208979801	+	0	0	0	0	0	0	0	0	48
cg10539418	0.56274791	Top1000	CCND1	36	69164893	69165054	+	0	0	0	0	0	0	0	0	NA
cg19211800	0.562398123	Top1000	MARCKS	36	114285706	114285249	+	0	0	0	0	0	0	0	0	44
cg27118825	0.562323952	Top1000	RSHL1	36	51010588	51010417	-	0	0	0	0	0	0	0	0	NA
cg16652063	0.562274459	Top1000	SLC13A5	36	6557377	6557388	-	0	0	0	0	0	0	0	0	NA
cg11398680	0.561810812	Top1000	PTK2	36	142081035	142080514	-	0	0	0	0	0	0	0	0	NA
cg20011352	0.561002158	Top1000	GPR124	36	37774427	37773932	+	1	0	1	2	1	0	0	0	NA
cg21553596	0.560735484	Top1000	FAM3B	36	41610505	41610531	+	0	0	0	0	0	0	0	0	NA
cg02774439	0.560570921	Top1000	HAND2	36	174687826	174687169	-	1	1	1	3	1	0	0	0	NA
cg20264732	0.560406901	Top1000	RBM35B	36	66827264	66827637	-	0	0	0	0	0	1	0	0	NA
cg25234611	0.560239288	Top1000	VWA1	36	1361210	1360772	+	0	0	0	0	0	0	0	0	49
cg26055770	0.559246524	Top1000	PDZRN3	36	73756760	73756762	-	0	0	0	0	0	0	0	0	NA
cg02194878	0.558197682	Top1000	EPHA8	36	22762865	22762591	+	0	0	0	0	0	0	0	0	NA
cg00386408	0.557546874	Top1000	TGFBI	36	135392869	135392597	+	0	0	0	0	0	0	0	0	NA
cg05924583	0.556673651	Top1000	TP73	36	3559484	3558989	+	1	1	1	3	1	0	0	0	NA
cg09643544	0.556668911	Top1000	ZNF177	36	9334696	9334696	+	0	0	0	0	0	0	0	0	NA
cg22131691	0.556350653	Top1000	PDE1C	36	32077513	32077516	-	0	0	0	0	0	0	0	0	NA
cg24659201	0.556332533	Top1000	GPR39	36	132890188	132891086	+	0	0	0	0	0	0	0	0	NA
cg22176895	0.55577178	Top1000	PROX1	36	212228662	212228483	+	0	0	0	0	0	0	0	0	49
cg14614901	0.555024283	Top1000	LOC401498	36	32773463	32773497	+	0	0	0	0	0	0	0	0	NA
cg19797376	0.554977617	Top1000	TAL1	36	47468062	47468030	-	1	1	1	3	1	0	0	0	NA
cg25725843	0.55466249	Top1000	ST6GAL2	36	106870601	106869982	-	0	0	0	0	0	0	0	0	NA
cg10141715	0.554640126	Top1000	SLC5A8	36	100127584	100128120	-	0	0	0	0	0	0	0	0	NA
cg12317456	0.554600814	Top1000	MMP2	36	54070369	54070589	+	0	0	1	1	1	0	0	0	NA
cg20113732	0.554370078	Top1000	NELL1	36	20647756	20647712	+	1	1	1	3	1	0	0	0	NA
cg03425110	0.554312882	Top1000	NEUROG3	36	71003043	71003128	-	1	1	1	3	1	0	0	0	49
cg15731815	0.554290881	Top1000	C1orf188	36	6191847	6191507	+	0	0	0	0	0	0	0	0	NA
cg25381844	0.554162138	Top1000	SH3GL3	36	81907344	81907287	+	0	0	0	0	0	0	0	0	NA
cg23196831	0.554081425	Top1000	COL14A1	36	121206718	121206533	+	NA	NA	NA	NA	NA	0	0	0	NA
cg03811478	0.554013472	Top1000	SOX14	36	138966386	138966269	+	1	1	1	3	1	1	0	0	49
cg06055013	0.553966579	Top1000	ATRNL1	36	116843654	116843114	+	0	0	0	0	0	0	0	0	NA
cg14667273	0.553855823	Top1000	VWA1	36	1359797	1360772	+	0	0	0	0	0	0	0	0	NA
cg06675478	0.553720668	Top1000	SOX1	36	111769787	111769914	+	1	1	0	2	1	1	0	0	NA
cg16608348	0.553518564	Top1000	PTPN14	36	212791104	212791265	-	0	0	0	0	0	0	0	0	NA
cg02164046	0.553061635	Top1000	SST	36	188870842	188870895	-	0	0	0	0	0	1	0	0	NA
cg25662535	0.552996646	Top1000	ART5	36	3620377	3620008	-	0	0	0	0	0	0	0	0	NA
cg08190291	0.552880748	Top1000	ADAMTS5	36	27261313	27260703	-	1	1	0	2	1	0	0	0	NA
cg09542111	0.552714399	Top1000	GRIK1	36	30233962	30234153	-	1	1	1	3	1	0	0	0	NA
cg19369556	0.55257932	Top1000	CDH13	36	81219226	NA	+	1	0	0	1	1	0	0	0	NA
cg19014419	0.552552839	Top1000	ZNF300	36	150264697	150264584	-	0	0	0	0	0	0	0	0	47
cg26632776	0.552470184	Top1000	LRRC3	36	44699962	44699821	+	0	0	0	0	0	0	0	0	NA
cg07737781	0.552119226	Top1000	WBSCR14	36	72676802	72676806	-	0	0	1	1	1	0	0	0	NA
cg22815110	0.551996496	Top1000	FOXD3	36	63561521	63561318	+	1	1	1	3	1	0	0	0	NA
cg12928668	0.551950046	Top1000	SEMA6A	36	115938628	115938398	-	0	0	0	0	0	1	0	0	NA
cg08441806	0.551319348	Top1000	NKX6-2	36	134449139	134449442	-	1	1	1	3	1	0	0	0	NA
cg23002761	0.550395573	Top1000	FBLIM1	36	15958229	15957842	+	0	0	0	0	0	0	0	0	NA
cg21269934	0.55037123	Top1000	FLJ37478	36	2030017	2031385	+	0	0	0	0	0	0	0	0	NA
cg10163825	0.549862371	Top1000	C16orf25	36	716686	716460	-	0	0	0	0	0	0	0	0	NA
cg07572341	0.549754315	Top1000	FOXA2	36	22513881	22514102	-	1	1	1	3	1	0	0	0	NA
cg13277716	0.54920513	Top1000	KAL1	36	8659941	8660227	-	1	1	0	2	1	0	0	0	46
cg05385377	0.549145723	Top1000	TMEM51	36	15353431	15352816	+	0	0	0	0	0	0	0	0	NA
cg02906238	0.549042379	Top1000	TFCP2L1	36	121759171	121759245	-	0	0	0	0	0	0	0	0	NA
cg18573383	0.549023374	Top1000	KCNC2	36	73889668	73889778	-	1	1	1	3	1	1	0	0	NA
cg03469054	0.548301891	Top1000	KIAA1944	36	128953814	128954166	-	0	0	0	0	0	0	0	0	NA
cg09985279	0.548041743	Top1000	MT1G	36	55259635	55259478	-	0	0	0	0	0	0	0	0	NA
cg15433631	0.547823837	Top1000	IRX2	36	2804541	2804769	-	0	0	0	0	0	0	0	0	NA
cg08768421	0.547314417	Top1000	GDA	36	73954324	73954113	+	1	1	0	2	1	1	0	0	NA
cg26985289	0.547087985	Top1000	CLSTN1	36	9807209	9807137	-	0	0	0	0	0	0	0	0	NA
cg27603796	0.546981628	Top1000	CTTNBP2	36	117300039	117300797	-	0	0	0	0	0	0	0	0	NA
cg15774153	0.546830248	Top1000	FGF19	36	69227954	69228287	-	0	0	0	0	0	0	0	0	NA
cg24496666	0.546720525	Top1000	GIPC2	36	78284567	78284177	+	1	0	0	1	1	0	0	0	NA
cg11102782	0.546157009	Top1000	ISYNA1	36	18410136	18409943	-	0	0	0	0	0	0	0	0	NA
cg09619146	0.545838992	Top1000	CPXM2	36	125641024	125641490	-	0	0	0	0	0	0	0	0	NA
cg06154570	0.545689235	Top1000	HEYL	36	39878351	39877905	-	0	0	1	1	1	0	0	0	NA
cg09350141	0.545400272	Top1000	PPM1F	36	20636651	20637217	-	0	0	0	0	0	0	0	0	NA
cg21870884	0.545239377	Top1000	GPR25	36	199109052	199108789	+	0	0	0	0	0	1	0	0	NA
cg13921352	0.544848992	Top1000	FAM19A4	36	69064580	69064401	-	1	1	1	3	1	1	0	0	NA
cg11208483	0.544670735	Top1000	SOX21	36	94162234	94162390	-	1	1	0	2	1	1	0	0	50
cg11529128	0.544469258	Top1000	LHFPL5	36	35880868	35881049	+	0	0	0	0	0	0	0	0	NA
cg06713098	0.544409643	Top1000	IGFBP3	36	45926892	NA	-	0	1	1	2	1	0	0	0	49
cg03782453	0.544390439	Top1000	FLJ90575	36	7094836	7095567	-	0	0	1	1	1	0	0	0	NA
cg23095584	0.544309627	Top1000	GBX2	36	236742443	236741391	-	1	1	1	3	1	0	0	0	NA
cg08849574	0.544236802	Top1000	ZNF134	36	62817765	62817440	+	0	0	0	0	0	0	0	0	NA
cg11530960	0.544178105	Top1000	DMRT2	36	1042239	1041614	+	1	1	1	3	1	0	0	0	NA
cg07699362	0.543971982	Top1000	GPX3	36	150380332	150380112	+	0	0	0	0	0	0	0	0	NA
cg15539420	0.543512681	Top1000	HOXB8	36	44047247	44047300	-	1	1	1	3	1	0	0	0	NA
cg04907257	0.543497417	Top1000	ADCY2	36	7448318	7449345	+	0	0	0	0	0	0	0	0	NA
cg09963123	0.543369529	Top1000	KLF3	36	38341049	38342212	+	0	0	0	0	0	0	0	0	NA
cg03975694	0.543334534	Top1000	ZNF540	36	42734312	42734148	+	0	0	0	0	0	1	0	0	NA
cg22040627	0.543278008	Top1000	SLC13A5	36	6557754	6557388	-	0	0	0	0	0	0	0	0	NA
cg25635352	0.542108142	Top1000	B3GALT3	36	162305414	162305806	-	NA	NA	NA	NA	NA	0	0	0	NA
cg18959478	0.542098483	Top1000	PRKCDBP	36	6297925	6298316	-	0	0	0	0	0	0	0	0	NA
cg25680829	0.542024019	Top1000	LHX4	36	178464932	178466065	+	1	1	1	3	1	0	0	0	NA
cg19629292	0.541869494	Top1000	ZNF312	36	62334020	62334061	-	1	1	1	3	1	0	0	0	NA
cg03158400	0.541686808	Top1000	FAM3B	36	41610756	41610531	+	0	0	0	0	0	0	0	0	NA
cg12420104	0.541597077	Top1000	DMRT3	36	967109	966964	+	1	1	1	3	1	0	0	0	NA
cg22303211	0.541592167	Top1000	SOX1	36	111770172	111769914	+	1	1	0	2	1	1	0	0	50
cg19742789	0.541048737	Top1000	FLJ14166	36	159671834	159672151	-	0	0	0	0	0	0	0	0	NA
cg08422599	0.540755837	Top1000	KCNIP1	36	169863670	169863626	+	0	0	0	0	0	0	0	0	NA
cg19264123	0.540504878	Top1000	MOCOS	36	32021224	32021480	+	0	0	0	0	0	0	0	0	NA
cg18627308	0.540248243	Top1000	FLJ10661	36	71175137	71176217	+	0	0	0	0	0	0	0	0	50
cg19576304	0.539755551	Top1000	RAX	36	55091002	55091605	-	1	1	1	3	1	0	0	0	NA
cg10227191	0.539144971	Top1000	KRT18	36	51629013	51628922	+	0	0	0	0	0	0	0	0	NA
cg00240312	0.539144482	Top1000	CDH1	36	67329015	67328696	+	0	0	0	0	0	0	0	0	NA
cg21096399	0.538923288	Top1000	MCAM	36	118693355	118693050	-	0	0	0	0	0	0	0	0	NA
cg11939071	0.538804642	Top1000	DTX1	36	111978812	111980045	+	0	0	0	0	0	0	0	0	49
cg04534765	0.53879764	Top1000	GALR1	36	73091357	73090721	+	NA	NA	NA	NA	NA	0	0	0	NA
cg18454685	0.538759802	Top1000	CACNA1G	36	45994238	45993448	+	1	1	1	3	1	0	0	0	NA
cg08369065	0.538632352	Top1000	GATA4	36	11600092	NA	+	1	1	1	3	1	0	0	0	NA
cg13265789	0.538501856	Top1000	UNC5C	36	96689607	96689185	-	1	1	1	3	1	0	0	0	NA
cg00826384	0.537963275	Top1000	PTPRZ1	36	121300301	121300643	+	0	0	0	0	0	0	0	0	NA
cg24921089	0.537908826	Top1000	AMPD3	36	10429416	10428800	+	0	0	0	0	0	0	0	0	NA
cg12914362	0.537743028	Top1000	FZD8	36	35970485	35970368	-	0	1	0	1	1	0	0	0	NA
cg07035740	0.537547182	Top1000	SNCB	36	175990346	175990163	-	0	0	0	0	0	0	0	0	NA
cg03000846	0.537493065	Top1000	RAC3	36	77583552	77582821	+	0	0	0	0	0	0	0	0	NA
cg26344532	0.53742456	Top1000	IPF1	36	27392174	27392177	+	1	1	1	3	1	0	0	0	NA
cg17733100	0.537349643	Top1000	C1orf106	36	199126986	199127292	+	0	0	0	0	0	0	0	0	NA
cg25724441	0.536920551	Top1000	KCNJ2	36	65677354	65677271	+	1	1	0	2	1	0	0	0	NA
cg26128092	0.536859748	Top1000	WDR8	36	3557410	3556497	-	1	1	1	3	1	0	0	0	NA
cg15107670	0.536752981	Top1000	WT1	36	32413335	32413663	-	1	1	1	3	1	0	0	0	NA
cg20496643	0.536723206	Top1000	RASL10B	36	31082710	31082871	+	0	0	0	0	0	0	0	0	NA
cg04720330	0.536291579	Top1000	PHLDA2	36	2906389	NA	-	0	0	0	0	0	0	0	0	NA
cg26363196	0.536224581	Top1000	ST6GALNAC3	36	76312824	76312992	+	0	0	0	0	0	0	0	0	NA
cg04113075	0.535760682	Top1000	RAB32	36	146907180	NA	+	0	1	0	1	1	0	1	0	NA
cg19764436	0.535523621	Top1000	GNAZ	36	21743260	21742669	+	0	0	0	0	0	0	0	0	NA
cg06268694	0.535488741	Top1000	CELSR1	36	45311306	45311731	-	0	0	0	0	0	1	0	0	NA
cg24693053	0.53547143	Top1000	MFSD7	36	672834	672973	-	0	0	0	0	0	0	0	0	NA
cg14218343	0.535452488	Top1000	ZNF32	36	43464647	43464332	-	0	0	0	0	0	0	0	0	NA
cg09721427	0.535339188	Top1000	HHEX	36	94438682	94439692	+	1	1	1	3	1	0	0	0	NA
cg02525756	0.535285899	Top1000	RAB42	36	28791949	28791299	+	0	0	0	0	0	0	0	0	NA
cg25484904	0.535204283	Top1000	FLJ21511	36	48682772	48683022	+	1	0	1	2	1	0	0	0	NA
cg04809787	0.535027124	Top1000	CHRNB1	36	7289063	7289130	+	0	0	0	0	0	0	0	0	NA
cg15647515	0.535011091	Top1000	WNT2	36	116751038	116750579	-	1	1	1	3	1	0	0	1	NA
cg03682712	0.534922621	Top1000	LOXL1	36	72006360	72005842	+	0	0	0	0	0	0	0	0	NA
cg19796273	0.534845278	Top1000	MYO10	36	16989868	16989139	-	0	0	0	0	0	0	0	0	NA
cg21801378	0.534422926	Top1000	BRUNOL6	36	70399179	70399579	-	0	0	0	0	0	1	0	0	NA
cg21237418	0.534182205	Top1000	RAB34	36	24069170	24069013	-	0	0	0	0	0	0	0	0	NA
cg12864853	0.533712554	Top1000	TPBG	36	83129875	83130258	+	0	0	0	0	0	0	0	0	NA
cg05556210	0.533570227	Top1000	ATBF1	36	71639906	71639775	-	1	1	1	3	1	0	0	0	NA
cg16154416	0.533356202	Top1000	RASGRF1	36	77169822	77169895	-	1	1	1	3	1	0	0	0	NA
cg15747595	0.533098608	Top1000	TSPYL5	36	98359056	98359352	-	0	0	0	0	0	0	0	0	NA
cg25993718	0.532981127	Top1000	CBLN4	36	54013603	54013419	-	1	1	1	3	1	0	0	0	NA
cg08997253	0.532861359	Top1000	GRIN3A	36	103540550	103540683	-	1	1	1	3	1	0	0	0	49
cg12645220	0.532581236	Top1000	PAK7	36	9767272	9767522	-	0	0	0	0	0	0	0	0	NA
cg13843613	0.532308641	Top1000	FAM5B	36	175406749	175407256	+	1	1	1	3	1	0	0	0	NA
cg18239753	0.530657547	Top1000	KHDRBS2	36	63053922	63054091	-	0	0	0	0	0	0	0	1	NA
cg12582959	0.530570586	Top1000	HSU79303	36	60851011	60851213	+	0	0	0	0	0	0	0	0	NA
cg17688525	0.530508105	Top1000	L3MBTL4	36	6404978	6404901	-	0	0	0	0	0	1	0	0	NA
cg05245861	0.530444963	Top1000	C18orf34	36	29274509	29274683	-	0	0	0	0	0	0	0	0	NA
cg08145177	0.530196812	Top1000	ABHD8	36	17274767	17275234	-	0	0	0	0	0	0	0	0	NA
cg08694544	0.530149205	Top1000	RTBDN	36	12807228	12807230	-	0	0	1	1	1	0	0	0	NA
cg00888479	0.530068733	Top1000	SLC24A3	36	19141824	19141290	+	0	0	0	0	0	0	0	0	NA
cg10646402	0.529735059	Top1000	PTPRO	36	15366757	15366754	+	0	0	0	0	0	0	0	0	NA
cg11584690	0.529447197	Top1000	ZNF574	36	47266036	47266358	+	0	0	0	0	0	0	0	0	NA
cg17918501	0.528909659	Top1000	FNDC4	36	27571213	27571590	-	0	0	0	0	0	0	0	0	NA
cg11051843	0.528667959	Top1000	SEMA3C	36	80386631	80386603	-	0	0	0	0	0	1	0	0	NA
cg02927346	0.528177429	Top1000	RASL10B	36	31083373	31082871	+	0	0	0	0	0	0	0	0	NA
cg15032239	0.528020818	Top1000	CYFIP1	36	20443395	20444125	+	1	0	0	1	1	0	0	0	NA
cg11438428	0.528004986	Top1000	PTF1A	36	23521600	23521466	+	1	1	1	3	1	0	0	0	48
cg12839593	0.527989927	Top1000	SIX1	36	60185980	60185933	-	1	1	1	3	1	0	0	0	NA
cg03755123	0.527824044	Top1000	UTF1	36	134893498	134893768	+	0	0	0	0	0	0	0	0	NA
cg15774283	0.527816612	Top1000	PTGS2	36	184916504	NA	-	0	0	0	0	0	0	0	0	49
cg10065416	0.527740138	Top1000	MPP3	36	39266420	39265136	-	0	0	0	0	0	0	0	0	42
cg04032226	0.527678469	Top1000	NAGS	36	39437918	39437558	+	1	1	1	3	1	0	0	0	NA
cg09835543	0.527660186	Top1000	DIRAS2	36	92444954	92444928	-	0	0	0	0	0	0	0	0	NA
cg23828595	0.527546592	Top1000	PRKG1	36	52503616	52504299	+	1	1	1	3	1	0	0	0	NA
cg21902544	0.527516864	Top1000	CBLN2	36	68362495	68362542	-	0	0	0	0	0	0	0	0	NA
cg06866657	0.527352368	Top1000	LHX6	36	124030575	124030805	-	1	1	1	3	1	0	0	0	NA
cg07862358	0.527124341	Top1000	MYO10	36	16988888	16989139	-	0	0	0	0	0	0	0	0	NA
cg18722841	0.527084305	Top1000	PHOX2A	36	71632630	71632852	-	1	1	1	3	1	1	0	0	NA
cg27619475	0.526956499	Top1000	SLC16A5	36	70595476	70595650	+	NA	NA	NA	NA	NA	0	0	0	NA
cg06385087	0.526889172	Top1000	CTSZ	36	57015298	57015697	-	0	0	0	0	0	0	0	0	NA
cg13645078	0.526157028	Top1000	PHLDA3	36	199705270	199704922	-	0	0	0	0	0	0	0	0	NA
cg22821324	0.525710591	Top1000	GPM6A	36	177160433	177160642	-	0	0	0	0	0	0	0	0	NA
cg01824804	0.525446702	Top1000	LOX	36	121441377	121441853	-	1	1	0	2	1	0	0	0	NA
cg14939652	0.524198536	Top1000	NPAS3	36	32477516	32478200	+	0	0	0	0	0	0	0	0	NA
cg16606638	0.524163341	Top1000	GALNT4	36	88442352	88442666	-	0	0	0	0	0	0	0	0	NA
cg15309006	0.524105502	Top1000	LOC63928	36	23673617	23673449	+	0	0	0	0	0	0	0	0	NA
cg06908778	0.523965203	Top1000	SPAG6	36	22674608	22674405	+	1	1	1	3	1	0	0	0	NA
cg19769182	0.523918502	Top1000	PRRT2	36	29731369	29731020	+	0	0	0	0	0	0	0	0	NA
cg23642747	0.523764815	Top1000	INA	36	105026635	105026910	+	1	1	1	3	1	0	0	0	NA
cg09674215	0.523565187	Top1000	TWIST1	36	19124659	19123820	-	0	1	1	2	1	0	0	0	NA
cg12448933	0.523436646	Top1000	RAB37	36	70178973	70178865	+	0	0	0	0	0	0	0	0	NA
cg12370791	0.522533639	Top1000	HOXB9	36	44058649	44058716	-	NA	NA	NA	NA	NA	0	0	0	NA
cg05396987	0.522245345	Top1000	FLJ30834	36	122905719	122904899	-	NA	NA	NA	NA	NA	0	0	0	NA
cg08731300	0.522126111	Top1000	FZD8	36	35970331	35970368	-	0	1	0	1	1	0	0	0	NA
cg21034676	0.521757405	Top1000	TGFBI	36	135392451	135392597	+	0	0	0	0	0	0	0	0	NA
cg02250594	0.521450029	Top1000	ONECUT2	36	53254351	53253915	+	1	1	1	3	1	0	0	0	NA
cg11279021	0.521429438	Top1000	ETV1	36	13995215	13995289	-	NA	NA	NA	NA	NA	0	0	0	NA
cg25882366	0.521129661	Top1000	HOXB2	36	43977036	43977391	-	1	1	1	3	1	0	0	0	NA
cg14225485	0.520812892	Top1000	FAM84A	36	14690019	14690307	+	1	1	1	3	1	0	0	0	NA
cg12229172	0.520590633	Top1000	MGST2	36	140806597	140806372	+	0	0	0	0	0	0	0	0	NA
cg06043042	0.520330365	Top1000	NEUROG3	36	71003208	71003128	-	1	1	1	3	1	0	0	0	NA
cg15931943	0.520039875	Top1000	FHIT	36	61211949	61212164	-	0	0	0	0	0	0	0	0	NA
cg14121103	0.519964577	Top1000	ABHD5	36	43706977	43707379	+	0	0	0	0	0	0	0	0	NA
cg16792800	0.519616097	Top1000	GPC6	36	92677362	92677096	+	NA	NA	NA	NA	NA	0	0	0	NA
cg04453065	0.519434821	Top1000	CYR61	36	85819249	85819048	+	0	0	0	0	0	0	0	0	NA
cg17982102	0.519345582	Top1000	RAB31	36	9697896	9698265	+	1	0	0	1	1	0	0	0	NA
cg21513385	0.519031309	Top1000	LOC57228	36	49949751	49950469	-	0	0	0	0	0	0	0	0	NA
cg05436231	0.518771456	Top1000	CD164L2	36	27582376	27582380	-	0	0	0	0	0	1	0	0	NA
cg01172735	0.51868556	Top1000	SESN2	36	28459530	28458593	+	0	0	0	0	0	0	0	0	NA
cg23984434	0.518533134	Top1000	GUCY1A2	36	106393866	106394381	-	1	0	0	1	1	1	0	0	NA
cg19177941	0.518481835	Top1000	ALDH1A3	36	99237708	99237584	+	0	0	0	0	0	0	0	0	NA
cg16638540	0.518477362	Top1000	ZNF135	36	63262280	63262424	+	0	0	0	0	0	0	0	0	NA
cg12567315	0.51839748	Top1000	TSPAN13	36	16760159	16759876	+	0	0	0	0	0	0	0	0	NA
cg17733331	0.518183169	Top1000	CDH3	36	67236499	67236277	+	0	0	0	0	0	0	0	0	NA
cg14893163	0.518085008	Top1000	PCDH17	36	57104037	57103945	+	1	1	1	3	1	0	0	0	NA
cg13663218	0.517943231	Top1000	TRHDE	36	70953243	70952730	+	1	1	0	2	1	0	0	0	49
cg14726637	0.517575889	Top1000	CR1	36	205735931	205736125	+	NA	NA	NA	NA	NA	0	0	0	47
cg20182358	0.517217953	Top1000	MLF1	36	159771755	159771678	+	0	0	0	0	0	0	0	0	NA
cg01313514	0.517161181	Top1000	WNT3A	36	226261539	226261375	+	1	1	1	3	1	0	0	0	NA
cg16422907	0.51696182	Top1000	CCNA1	36	35904734	35904633	+	1	0	1	2	1	0	0	1	NA
cg20498685	0.516834185	Top1000	TWIST1	36	19122611	NA	-	0	1	1	2	1	0	0	0	NA
cg02545192	0.516623322	Top1000	TERT	36	1347729	1348159	-	0	0	0	0	0	0	0	0	NA
cg11462865	0.516227658	Top1000	KRT19	36	36937650	36938160	-	0	0	0	0	0	0	0	0	48
cg09626984	0.515962834	Top1000	GATA4	36	11603505	NA	+	1	1	1	3	1	1	0	0	NA
cg00662556	0.515948691	Top1000	GALR1	36	73092352	NA	+	NA	NA	NA	NA	NA	0	0	0	NA
cg01664666	0.515838117	Top1000	PLD5	36	240754088	240754621	-	0	0	0	0	0	0	0	0	NA
cg22736354	0.515185275	Top1000	NHLRC1	36	18230698	18230830	-	0	0	0	0	0	1	0	0	NA
cg18938204	0.514723648	Top1000	EMILIN3	36	39428271	39428912	-	0	0	0	0	0	0	0	0	NA
cg14384532	0.514240998	Top1000	NTRK3	36	86601628	86600665	-	1	0	0	1	1	0	0	0	NA
cg11981599	0.513660459	Top1000	GATA4	36	11603935	NA	+	1	1	1	3	1	0	0	0	NA
cg07914866	0.513404518	Top1000	IRAK3	36	64869698	64869284	+	0	1	0	1	1	0	0	0	NA
cg15425280	0.513392265	Top1000	GRIA2	36	158360942	158361297	+	1	1	1	3	1	0	0	0	NA
cg08307816	0.513356276	Top1000	DEGS2	36	99695945	99695712	-	0	0	0	0	0	0	0	0	NA
cg12277666	0.513011235	Top1000	TDRD5	36	177827493	177827648	+	0	0	0	0	0	1	0	0	NA
cg04770504	0.512944578	Top1000	DFNA5	36	24763888	24763888	-	0	1	0	1	1	0	0	0	NA
cg19481686	0.512819891	Top1000	CDKN2B	36	21995288	NA	-	0	0	0	0	0	0	0	0	NA
cg04672450	0.512652349	Top1000	SAMD11	36	850048	850984	+	0	0	1	1	1	0	0	0	NA
cg15125472	0.512501571	Top1000	HSPB6	36	40939917	40939770	-	0	0	0	0	0	0	0	0	NA
cg12262564	0.51221772	Top1000	IQGAP3	36	154808727	154809020	-	0	0	0	0	0	0	0	0	NA
cg04603031	0.511942937	Top1000	CHRNA3	36	76700211	76700377	-	1	0	0	1	1	0	0	0	NA
cg21458907	0.511841337	Top1000	CADPS	36	62835842	62836094	-	0	0	0	0	0	1	0	0	NA
cg10362591	0.511723034	Top1000	SLC6A2	36	54247366	54248057	+	1	0	1	2	1	0	0	0	NA
cg01765461	0.511542748	Top1000	TNFRSF11A	36	58143964	58143528	+	1	1	0	2	1	0	0	0	NA
cg17757055	0.51150159	Top1000	DKFZP564O0823	36	76077131	76077322	+	1	1	1	3	1	0	0	0	NA
cg13958614	0.511374356	Top1000	FOXD1	36	72779952	72780356	-	NA	NA	NA	NA	NA	0	0	0	NA
cg23739862	0.511242494	Top1000	PRMT8	36	3470927	3470686	+	1	0	0	1	1	0	0	0	NA
cg04528819	0.510996202	Top1000	KLF14	36	130068855	130069400	-	1	0	0	1	1	1	0	0	NA
cg10482024	0.510476021	Top1000	AK3L1	36	65385630	65385820	+	0	0	0	0	0	0	0	0	NA
cg08583049	0.510358565	Top1000	FOXB1	36	58084107	58084427	+	1	1	1	3	1	0	0	0	NA
cg25720804	0.510343686	Top1000	TLX3	36	170668994	170668893	+	0	1	1	2	1	0	0	0	NA
cg15146752	0.510049926	Top1000	EPHA2	36	16355354	16355151	-	0	0	0	0	0	0	0	0	NA
cg02844545	0.509991664	Top1000	GCM2	36	10990029	10990084	-	0	1	1	2	1	1	0	0	NA
cg14249872	0.509719818	Top1000	KCNK1	36	231816295	231816373	+	0	0	0	0	0	0	0	0	NA
cg20322876	0.509623883	Top1000	FLJ45803	36	110675314	110675749	-	0	0	0	0	0	0	0	0	NA
cg19096475	0.509349047	Top1000	ASAM	36	122571739	122571217	-	0	0	0	0	0	0	0	0	NA
cg00775197	0.508914164	Top1000	MGC33600	36	44373032	44373405	-	0	0	1	1	1	0	0	0	NA
cg03663715	0.508794316	Top1000	FOXD1	36	72780660	72780356	-	NA	NA	NA	NA	NA	0	0	0	NA
cg22485810	0.50862477	Top1000	CENTA2	36	26272851	26273059	+	1	1	1	3	1	0	0	0	NA
cg18972811	0.508623033	Top1000	SLIT2	36	19863834	19864333	+	1	1	1	3	1	0	0	0	NA
cg24396745	0.508571094	Top1000	HCN4	36	71447667	71448230	-	1	0	1	2	1	0	0	0	49
cg12613383	0.507731784	Top1000	PLD5	36	240755304	240754621	-	0	0	0	0	0	0	0	0	NA
cg05592398	0.507731634	Top1000	LIMK1	36	73135714	73136092	+	0	0	0	0	0	0	0	0	NA
cg06139836	0.507729065	Top1000	EBF3	36	131652951	131652081	-	1	0	1	2	1	0	0	0	NA
cg16890267	0.507641953	Top1000	CXCL2	36	75183479	75183776	-	0	0	0	0	0	0	0	0	50
cg00221494	0.507622596	Top1000	FARP1	36	97592594	97593435	+	0	0	0	0	0	0	0	0	NA
cg22681784	0.507523629	Top1000	SPINK2	36	57382303	57382650	-	0	0	0	0	0	0	0	0	NA
cg12729048	0.507152038	Top1000	TUFT1	36	149779822	149779405	+	0	0	0	0	0	0	0	0	NA
cg17029168	0.506745441	Top1000	NKX2-2	36	21442547	21442664	-	1	1	1	3	1	0	0	0	NA
cg25957124	0.506142421	Top1000	DNAH3	36	21078585	21078263	-	0	0	0	0	0	0	0	0	NA
cg20716064	0.505761308	Top1000	USP6NL	36	11692956	11693664	-	0	0	0	0	0	0	0	0	NA
cg03909500	0.505525345	Top1000	RLN3R1	36	33972354	33972246	+	0	0	0	0	0	0	0	0	NA
cg18902090	0.505402618	Top1000	PCDHAC1	36	140286433	140286486	+	0	0	0	0	0	0	0	0	NA
cg00891278	0.505365674	Top1000	CCDC37	36	127596474	127596472	+	0	0	0	0	0	1	0	0	NA
cg15105987	0.505233303	Top1000	SOX2	36	182913011	182912416	+	0	0	0	0	0	1	0	0	50
cg17497271	0.504888084	Top1000	GPR176	36	38000073	38000385	-	NA	NA	NA	NA	NA	1	0	0	NA
cg01968178	0.504766603	Top1000	REEP1	36	86418549	86418288	-	0	0	1	1	1	0	0	0	NA
cg24989962	0.50456108	Top1000	PTGDR	36	51804036	51804181	+	1	1	1	3	1	0	0	0	NA
cg20804555	0.504515332	Top1000	GSC	36	94305622	94306252	-	1	1	1	3	1	0	0	0	NA
cg06940792	0.504499435	Top1000	MEGF10	36	126654456	126654514	+	0	0	0	0	0	1	0	0	NA
cg17371081	0.504433568	Top1000	NELL1	36	20647533	20647712	+	1	1	1	3	1	0	0	0	NA
cg21073927	0.50425842	Top1000	GATA4	36	11599564	11599162	+	1	1	1	3	1	0	0	0	NA
cg01550148	0.504240506	Top1000	H2AFY	36	134763443	134763476	-	0	0	0	0	0	0	0	0	NA
cg25148589	0.504048285	Top1000	GRIA2	36	158361386	158361297	+	1	1	1	3	1	1	0	0	NA
cg24113449	0.503786663	Top1000	ADRBK2	36	24291367	24290946	+	1	0	1	2	1	0	0	0	47
cg12559031	0.50378149	Top1000	DLX4	36	45401364	45401551	+	1	1	1	3	1	0	0	0	NA
cg05158615	0.503688823	Top1000	NPY	36	24290084	24290334	+	0	0	0	0	0	0	0	0	49
cg11625946	0.503653421	Top1000	LRIG3	36	57600530	57600529	-	0	0	0	0	0	0	0	0	NA
cg07160163	0.503311842	Top1000	SYK	36	92603599	92603891	+	0	0	0	0	0	0	0	0	NA
cg21072025	0.503139024	Top1000	GNG8	36	51829703	51829779	-	0	0	0	0	0	0	0	0	NA
cg16539629	0.503002947	Top1000	C14orf132	36	95575475	95575431	+	0	0	1	1	1	0	0	0	NA
cg10025443	0.502294796	Top1000	SYK	36	92604160	92603891	+	0	0	0	0	0	0	0	0	NA
cg25741452	0.502226742	Top1000	KITLG	36	87498292	87498369	-	0	0	0	0	0	0	0	0	NA
cg10453365	0.502049949	Top1000	RHCG	36	87840913	87840803	-	0	0	0	0	0	0	0	0	NA
cg18059088	0.501993328	Top1000	HS3ST1	36	11039451	11039635	-	0	0	0	0	0	0	0	0	NA
cg19970051	0.501895824	Top1000	HBA1	36	166184	166679	+	1	1	1	3	1	0	0	0	50
cg22940789	0.50151342	Top1000	DCAMKL1	36	35602709	35603443	-	0	1	1	2	1	0	0	0	NA
cg13344740	0.501434891	Top1000	DLX5	36	96492068	96492079	-	0	1	1	2	1	0	0	0	NA
cg04897683	0.501392719	Top1000	NEUROG1	36	134899361	134899538	-	1	1	1	3	1	0	0	0	NA
cg21571937	0.501112721	Top1000	FZD2	36	39989942	39990451	+	1	1	1	3	1	0	0	0	NA
cg19304410	0.500983288	Top1000	CACHD1	36	64743776	64744186	+	0	0	0	0	0	0	0	0	NA
cg06781209	0.500818028	Top1000	FADS2	36	61351573	61352289	+	0	0	0	0	0	0	0	0	NA
cg23850212	0.500765643	Top1000	ZFP28	36	61741669	61742129	+	0	0	0	0	0	0	0	0	NA
cg10189695	0.50074549	Top1000	GPR78	36	8633200	8633191	+	0	0	0	0	0	1	0	0	48
cg15835232	0.500648351	Top1000	HLF	36	50698074	50697370	+	1	1	0	2	1	0	0	0	NA
cg01405761	0.500582069	Top1000	MGC34646	36	62363243	62363104	+	0	0	0	0	0	0	0	0	NA
cg08675664	0.500362105	Top1000	ALDH7A1	36	125958769	125958839	-	0	0	0	0	0	0	0	0	49
cg22594309	0.500340233	Top1000	SYT2	36	200946127	200946168	-	0	0	0	0	0	0	0	0	NA
cg07789083	0.500253911	Top1000	GPRC5C	36	69939158	69939262	+	0	0	0	0	0	0	0	0	NA
cg13234643	0.500119797	Top1000	CTSL2	36	98841192	98841360	-	0	0	0	0	0	0	0	0	NA
cg16176379	0.499975557	Top1000	AYTL1	36	54100550	54100455	+	0	0	0	0	0	0	0	0	48
cg19786920	0.499639327	Top1000	FLJ14001	36	40446527	40446699	+	0	0	0	0	0	0	0	0	NA
cg24130043	0.499459745	Top1000	ZNF197	36	44641366	44641515	+	0	0	0	0	0	0	0	0	NA
cg09805010	0.499358982	Top1000	THRB	36	24511081	24511317	-	0	0	0	0	0	0	0	0	49
cg14380517	0.498824217	Top1000	BTG3	36	17907632	17907033	-	0	0	0	0	0	0	0	0	NA
cg00566759	0.498812247	Top1000	DSC2	36	26936343	26936375	-	0	0	0	0	0	0	0	0	NA
cg00514895	0.498684813	Top1000	CPZ	36	8645313	8645335	+	0	0	0	0	0	0	0	0	NA
cg12847373	0.498493558	Top1000	EDNRB	36	77391350	NA	-	0	0	0	0	0	0	0	0	48
cg08209133	0.498373886	Top1000	SLC10A4	36	48180381	48180206	+	1	1	1	3	1	1	0	0	49
cg09019938	0.498266847	Top1000	PRKG1	36	52504504	52504299	+	1	1	1	3	1	0	0	0	NA
cg10056627	0.498227125	Top1000	GNMT	36	43036751	43036478	+	0	0	0	0	0	0	0	0	NA
cg26667975	0.497893937	Top1000	C19orf26	36	1189229	1188841	-	0	0	0	0	0	0	0	0	NA
cg00459975	0.497687289	Top1000	HMBOX1	36	28805018	28804144	+	0	0	0	0	0	0	0	0	NA
cg21481775	0.497390355	Top1000	NKX3-1	36	23595572	23596395	-	1	1	1	3	1	0	0	0	NA
cg22752533	0.497325924	Top1000	SLC12A5	36	44091355	44091245	+	1	0	0	1	1	0	0	0	NA
cg04684516	0.496754492	Top1000	SNCAIP	36	121675757	121675719	+	0	0	1	1	1	0	0	0	NA
cg20888386	0.496737028	Top1000	CRYBA2	36	219566504	219566371	-	1	1	1	3	1	0	0	0	NA
cg01226811	0.496509082	Top1000	KCNJ8	36	21818879	21819014	-	0	0	0	0	0	0	0	0	NA
cg21530890	0.496050742	Top1000	SOX8	36	972261	971809	+	0	0	1	1	1	1	0	0	46
cg23695504	0.495845312	Top1000	FLJ45717	36	245341967	245342342	-	0	0	0	0	0	1	0	0	NA
cg21303386	0.495835969	Top1000	RGS7	36	239586934	239587101	-	0	0	0	0	0	1	0	0	NA
cg02992632	0.495586514	Top1000	FGF12	36	193928074	193928066	-	0	0	0	0	0	0	0	0	NA
cg13199589	0.495577273	Top1000	FAM80A	36	42618577	42619064	+	1	1	1	3	1	0	0	0	NA
cg06092815	0.495569574	Top1000	SKIP	36	228754650	228754586	-	NA	NA	NA	NA	NA	0	0	0	NA
cg09829319	0.495539998	Top1000	GCM2	36	10990224	10990084	-	0	1	1	2	1	0	0	0	NA
cg11260848	0.495304944	Top1000	ALX4	36	44282836	NA	-	1	1	1	3	1	0	0	0	NA
cg10660256	0.495130659	Top1000	BHMT	36	78443439	78443439	+	1	0	0	1	1	0	0	0	NA
cg22395019	0.494694528	Top1000	GALNT14	36	31215196	31215075	-	0	0	0	0	0	1	0	0	NA
cg20740029	0.494599911	Top1000	SLC5A8	36	100127966	100128120	-	0	0	0	0	0	0	0	0	NA
cg12109455	0.494548617	Top1000	DPYSL4	36	133850727	133850394	+	0	0	0	0	0	0	0	0	NA
cg10398682	0.494426871	Top1000	BNC1	36	81743023	NA	-	1	1	1	3	1	0	0	0	NA
cg15800421	0.49409003	Top1000	CCR10	36	38088269	38087371	-	0	0	0	0	0	0	0	0	NA
cg11195002	0.494058809	Top1000	ICAM5	36	10260805	10261655	+	1	1	1	3	1	0	0	0	NA
cg17619823	0.493215518	Top1000	ADRB3	36	37942632	37943341	-	1	1	1	3	1	0	0	0	49
cg27626299	0.492969212	Top1000	EVX1	36	27248956	27248946	+	0	1	1	2	1	0	0	0	NA
cg01431114	0.492619671	Top1000	PDE10A	36	165996961	165995574	-	0	1	1	2	1	0	0	0	NA
cg14473924	0.492554988	Top1000	PDZRN3	36	73756860	73756762	-	0	0	0	0	0	0	0	0	49
cg19037167	0.492548491	Top1000	TLR2	36	154825627	154824891	+	NA	NA	NA	NA	NA	0	0	0	NA
cg01049530	0.492496998	Top1000	BMP3	36	82171032	82171143	+	1	1	0	2	1	0	0	0	NA
cg13274713	0.492421551	Top1000	TBX2	36	56832068	56832039	+	1	1	1	3	1	0	0	0	NA
cg15923513	0.491990896	Top1000	CD302	36	160362414	160362999	-	0	0	0	0	0	0	0	0	NA
cg26005082	0.491867402	Top1000	C19orf30	36	4720660	4720152	+	0	0	0	0	0	0	0	0	NA
cg06023257	0.491543903	Top1000	GAB2	36	77807044	77806414	-	0	0	0	0	0	0	0	0	NA
cg26221631	0.491411663	Top1000	BARX2	36	128751198	128751045	+	1	1	1	3	1	0	0	0	NA
cg11271605	0.491186322	Top1000	STEAP4	36	87774218	87774142	-	0	1	0	1	1	0	0	0	NA
cg14015044	0.491065146	Top1000	TNFRSF10C	36	23016564	23016379	+	0	0	0	0	0	0	0	0	NA
cg16382322	0.490468695	Top1000	CENTD3	36	141042086	141041984	-	0	0	0	0	0	0	0	0	NA
cg04272086	0.490309947	Top1000	DCC	36	48121357	48121156	+	1	1	1	3	1	0	0	0	NA
cg23303408	0.49013999	Top1000	POU4F3	36	145698790	145698869	+	1	1	1	3	1	0	0	0	NA
cg00739120	0.489933265	Top1000	NIFIE14	36	40727715	40728385	+	0	0	0	0	0	0	0	0	NA
cg06433658	0.489918802	Top1000	FAM63A	36	149245716	149245504	-	0	0	0	0	0	0	0	0	NA
cg23615676	0.489588867	Top1000	KCNN2	36	113725531	113725915	+	0	0	0	0	0	0	0	0	NA
cg10688991	0.489447208	Top1000	DLX3	36	45427564	45427587	-	1	1	1	3	1	0	0	0	49
cg14764661	0.48824065	Top1000	MRC2	36	58058114	58058853	+	0	0	0	0	0	0	0	0	NA
cg06207804	0.488047429	Top1000	ARTN	36	44171585	44171579	+	0	0	0	0	0	0	0	0	NA
cg17655614	0.487993683	Top1000	CDH1	36	67328445	67328696	+	0	0	0	0	0	1	0	0	NA
cg22336401	0.487942808	Top1000	ENTPD8	36	139456048	139455722	-	0	0	0	0	0	0	0	0	NA
cg14958635	0.487672114	Top1000	NEUROG1	36	134898876	NA	-	1	1	1	3	1	0	0	0	46
cg03775422	0.487656605	Top1000	MGC33530	36	54577686	54577635	+	0	0	0	0	0	0	0	0	NA
cg02604290	0.487585556	Top1000	CYP24A1	36	52223996	52223931	-	1	1	1	3	1	0	0	0	NA
cg01643580	0.487572291	Top1000	KCNK3	36	26769903	26769123	+	0	0	1	1	1	0	0	0	NA
cg07747970	0.487552886	Top1000	LHX1	36	32367832	32368612	+	0	0	0	0	0	0	0	0	NA
cg14019317	0.487535431	Top1000	PROX1	36	212227929	212228483	+	0	0	0	0	0	0	0	0	49
cg24199834	0.487389525	Top1000	POU4F2	36	147779576	147779538	+	1	1	1	3	1	0	0	0	NA
cg19616230	0.487241597	Top1000	SLC34A2	36	25266527	25266571	+	0	0	0	0	0	0	0	0	NA
cg06421800	0.487227259	Top1000	CDKN2B	36	21996228	NA	-	0	0	0	0	0	1	0	0	48
cg09761310	0.487143886	Top1000	EPS8	36	15833932	15833601	-	1	1	0	2	1	0	0	0	NA
cg14008883	0.486759171	Top1000	SLC18A3	36	50488917	50488353	+	1	1	0	2	1	0	0	0	NA
cg00027083	0.485943573	Top1000	EPB41L3	36	5533801	5533986	-	0	0	0	0	0	0	0	0	NA
cg26124016	0.485873678	Top1000	RARB	36	25444406	25444758	+	0	0	0	0	0	0	0	0	NA
cg17550582	0.485651648	Top1000	SLC2A10	36	44772059	44771686	+	0	0	0	0	0	0	0	0	NA
cg21301440	0.485630682	Top1000	CYGB	36	72046145	72045377	-	0	0	0	0	0	0	0	0	NA
cg24098951	0.48554408	Top1000	LRP12	36	105670212	105670344	-	0	0	0	0	0	0	0	0	NA
cg23854009	0.485264253	Top1000	ZNF530	36	62802940	62803065	+	0	0	0	0	0	0	0	0	NA
cg27037648	0.484970826	Top1000	CASKIN2	36	71022682	71023222	-	0	0	0	0	0	0	0	0	NA
cg16352283	0.484874963	Top1000	FAM46B	36	27211565	27211914	-	0	0	0	0	0	1	0	0	NA
cg18438777	0.484833191	Top1000	NPY5R	36	164485195	164484541	+	1	0	1	2	1	1	0	0	NA
cg09872233	0.48450009	Top1000	ALOX15	36	4491674	4491709	-	1	1	1	3	1	0	0	0	NA
cg16773899	0.484456371	Top1000	EDIL3	36	83716082	83716367	-	0	0	0	0	0	0	0	0	NA
cg21509023	0.484136187	Top1000	HBA2	36	162380	162875	+	1	1	1	3	1	0	0	0	50
cg09537031	0.484083398	Top1000	SH2D4A	36	19215986	19215483	+	0	0	0	0	0	0	0	0	NA
cg22881914	0.483794982	Top1000	NID2	36	51605897	51605696	-	1	0	0	1	1	0	0	0	NA
cg19067730	0.483695054	Top1000	PPGB	36	43952231	43953611	+	0	0	0	0	0	0	0	0	48
cg20979799	0.483623183	Top1000	RFXDC1	36	117305253	117305069	+	0	1	1	2	1	0	0	0	NA
cg07295678	0.48351209	Top1000	DPYSL4	36	133849999	133850394	+	0	0	0	0	0	0	0	0	NA
cg07241568	0.483350851	Top1000	ABO	36	135140644	135140451	-	0	0	0	0	0	0	0	0	NA
cg16028753	0.48319579	Top1000	PODN	36	53300023	53300473	+	1	1	1	3	1	0	0	0	NA
cg22165175	0.482654888	Top1000	KCNA2	36	110950438	110949868	-	0	0	0	0	0	0	0	1	NA
cg19986872	0.482610038	Top1000	ACSL6	36	131375672	131375248	-	0	0	0	0	0	0	0	0	NA
cg03238797	0.482604804	Top1000	ADAMTS18	36	76026394	76026512	-	1	1	1	3	1	0	0	0	NA
cg02827112	0.482206021	Top1000	SMARCAD1	36	95348426	95348217	+	0	0	0	0	0	0	0	0	NA
cg19491035	0.482121135	Top1000	MANSC1	36	12394113	12394436	-	0	0	0	0	0	0	0	0	NA
cg09467501	0.481549452	Top1000	PYY	36	39438719	39437363	-	1	1	1	3	1	0	0	0	NA
cg06230736	0.481535911	Top1000	GATA3	36	8136656	8136673	+	1	1	1	3	1	0	0	0	NA
cg13102585	0.481074424	Top1000	RPIP8	36	39741734	39741490	+	NA	NA	NA	NA	NA	0	0	0	NA
cg02497700	0.480413691	Top1000	ZNF238	36	242279981	242281208	+	NA	NA	NA	NA	NA	0	0	0	NA
cg27403635	0.480399102	Top1000	KCNN2	36	113726190	113725915	+	0	0	0	0	0	0	0	0	NA
cg07752420	0.480322883	Top1000	CDKN2A	36	21958681	NA	-	NA	NA	NA	NA	NA	0	0	0	NA
cg10063179	0.48026417	Top1000	MTNR1A	36	187713320	187713531	-	0	0	0	0	0	0	0	0	NA
cg21020710	0.480001394	Top1000	ZNF544	36	63431615	63432646	+	0	0	0	0	0	0	0	0	NA
cg24794531	0.479781481	Top1000	TRPC1	36	143926527	143925956	+	0	0	0	0	0	0	0	0	NA
cg09450020	0.479682315	Top1000	STEAP2	36	89679371	89678936	+	0	0	0	0	0	0	0	0	NA
cg09156233	0.479456767	Top1000	BMPR1B	36	95898728	95898151	+	0	1	0	1	1	0	0	0	NA
cg08261094	0.479088278	Top1000	SFRP4	36	37922801	NA	-	0	1	1	2	1	0	0	0	NA
cg23316360	0.479023462	Top1000	EDNRB	36	77390917	NA	-	0	0	0	0	0	0	0	0	NA
cg17729667	0.478973617	Top1000	KIAA0980	36	25514382	25514153	-	0	1	0	1	1	0	0	0	NA
cg00864867	0.478588626	Top1000	PAWR	36	78609399	78608921	-	0	0	0	0	0	0	0	0	NA
cg02331561	0.478580139	Top1000	ABCA3	36	2331082	2330595	-	0	0	0	0	0	0	0	0	NA
cg04786857	0.478417194	Top1000	SPDY1	36	28887401	28887221	+	0	0	0	0	0	0	0	0	NA
cg00509670	0.478131797	Top1000	PAX9	36	36200064	36200656	+	1	1	1	3	1	0	0	1	NA
cg20775959	0.478070859	Top1000	ARNT2	36	78483319	78483747	+	0	0	0	0	0	0	0	0	NA
cg09936561	0.478067297	Top1000	DRD5	36	9392721	9392701	+	1	1	1	3	1	0	0	0	48
cg07138512	0.477791951	Top1000	RAP1GA1	36	21868904	21868386	-	0	0	0	0	0	0	0	0	NA
cg18006568	0.477752317	Top1000	FLJ12056	36	71059399	71059083	+	0	0	0	0	0	0	0	0	NA
cg14080001	0.477614283	Top1000	SH3PX3	36	73727610	73728403	+	0	0	0	0	0	0	0	0	NA
cg03876618	0.47715776	Top1000	IGFBP7	36	57670791	57671296	-	0	1	0	1	1	0	0	0	NA
cg01366419	0.477067751	Top1000	WBSCR17	36	70235027	70235725	+	0	0	0	0	0	0	0	0	NA
cg23037403	0.476991191	Top1000	ZNF454	36	178300789	178300830	+	0	0	0	0	0	0	0	0	NA
cg01129459	0.476937803	Top1000	FLJ46156	36	59456581	59456184	+	0	0	0	0	0	0	0	0	NA
cg12506971	0.476932442	Top1000	AADAT	36	171247839	171247947	-	0	0	0	0	0	0	0	0	NA
cg11644586	0.476797331	Top1000	FLJ10786	36	66116776	66117110	-	0	0	0	0	0	0	0	0	NA
cg14950072	0.476525421	Top1000	LAMA1	36	7108122	7107813	-	0	0	0	0	0	0	0	0	NA
cg19502744	0.476512445	Top1000	SRD5A2	36	31659419	31659544	-	1	1	1	3	1	0	0	0	NA
cg11154542	0.476502192	Top1000	CTSL	36	89530472	89530800	+	0	0	0	0	0	0	0	0	NA
cg07845392	0.476433954	Top1000	SLC25A10	36	77288563	77289776	+	0	0	0	0	0	0	0	0	NA
cg04478795	0.476282917	Top1000	SMO	36	128615356	128615949	+	0	0	0	0	0	0	0	0	NA
cg23886551	0.475963794	Top1000	TMEM121	36	105063664	105063998	+	0	0	0	0	0	0	0	0	NA
cg11428724	0.4757226	Top1000	PAX7	36	18830219	18830087	+	1	1	1	3	1	0	0	0	NA
cg08817120	0.475535497	Top1000	DKFZP686A01247	36	41058077	41057561	+	NA	NA	NA	NA	NA	0	0	0	NA
cg15120942	0.475384737	Top1000	PLCD1	36	38046582	38046121	-	0	0	0	0	0	0	0	0	NA
cg17788682	0.475364744	Top1000	ARNT2	36	78484084	78483747	+	0	0	0	0	0	0	0	0	NA
cg11965370	0.47508764	Top1000	HNT	36	131286156	131285922	+	NA	NA	NA	NA	NA	0	0	0	NA
cg26219051	0.474813486	Top1000	SCUBE1	36	42069573	42069231	-	0	0	0	0	0	0	0	0	NA
cg02757432	0.47471153	Top1000	GPR26	36	125416038	125415861	+	0	0	1	1	1	0	0	0	NA
cg26187237	0.474452299	Top1000	IGFBP2	36	217206819	217206372	+	0	0	0	0	0	0	0	0	NA
cg20797766	0.474446255	Top1000	PRSS27	36	2710867	2710553	-	0	0	0	0	0	0	0	0	NA
cg25084878	0.474443174	Top1000	FBN2	36	127901610	127901634	-	1	1	1	3	1	1	0	0	NA
cg17740645	0.474120897	Top1000	GRB7	36	35147939	35147713	+	0	0	0	0	0	0	0	0	NA
cg03538436	0.474119615	Top1000	NOS1	36	116283753	116283965	-	1	0	0	1	1	0	0	0	NA
cg14826456	0.473878441	Top1000	ADRB1	36	115794085	115793796	+	1	1	1	3	1	1	0	0	NA
cg09300114	0.473837785	Top1000	SLC16A5	36	70595924	70595650	+	NA	NA	NA	NA	NA	0	0	0	NA
cg08390209	0.473695636	Top1000	CDKN2B	36	21995563	NA	-	0	0	0	0	0	0	0	0	NA
cg20587394	0.473426656	Top1000	HOXC13	36	52618476	52618843	+	1	1	0	2	1	0	0	0	NA
cg17663577	0.473155066	Top1000	SLC2A4	36	7125956	7125833	+	0	0	0	0	0	0	0	1	NA
cg26163537	0.473105294	Top1000	GRB10	36	50829086	50828652	-	0	0	1	1	1	0	0	0	NA
cg24662961	0.472743723	Top1000	IRX3	36	52878171	52877879	-	1	1	1	3	1	0	0	0	NA
cg01471384	0.472646928	Top1000	DKK2	36	108176714	108176902	-	1	1	1	3	1	0	0	0	NA
cg05595345	0.472577117	Top1000	ARRDC4	36	96305177	96304947	+	0	0	0	0	0	0	0	0	NA
cg19133618	0.472498008	Top1000	CDKN2B	36	21998970	21999312	-	0	0	0	0	0	0	0	0	NA
cg07360076	0.472494305	Top1000	FGFR3	36	1764437	1765421	+	0	0	0	0	0	0	0	0	NA
cg18630040	0.472005517	Top1000	PLA2G7	36	46810942	46811061	-	0	1	0	1	1	0	0	0	NA
cg26160573	0.471844813	Top1000	PTPN18	36	130829485	130830088	+	0	0	0	0	0	0	0	0	NA
cg12220493	0.471574483	Top1000	TITF1	36	36059895	36058654	-	1	1	1	3	1	0	0	0	NA
cg10140638	0.471571849	Top1000	PTPRN	36	219882451	219882387	-	0	0	0	0	0	0	0	0	NA
cg22983529	0.471397782	Top1000	GNG11	36	93389068	93389035	+	0	0	0	0	0	0	0	0	NA
cg01561916	0.471357222	Top1000	HAAO	36	42873673	42873219	-	0	0	0	0	0	0	0	0	NA
cg22179082	0.47101698	Top1000	GPR12	36	26232259	26231964	-	1	1	1	3	1	0	0	0	NA
cg06509239	0.47084438	Top1000	OSR1	36	19422050	19421853	-	1	1	1	3	1	0	0	0	49
cg01705587	0.470678459	Top1000	SV2A	36	148155988	148156054	-	0	0	0	0	0	0	0	0	NA
cg25176823	0.470571237	Top1000	FSCN1	36	5599119	5598980	+	0	0	0	0	0	0	0	0	49
cg01943185	0.470490546	Top1000	NMU	36	56196873	56197222	-	0	0	0	0	0	0	0	0	NA
cg00512279	0.470280446	Top1000	SLC18A2	36	118990981	118990706	+	0	0	0	0	0	0	0	0	NA
cg25537724	0.470242331	Top1000	MAP4K3	36	39517286	39517723	-	0	0	0	0	0	0	0	0	NA
cg02536286	0.470069079	Top1000	TFAP2C	36	54637765	54637765	+	1	0	0	1	1	0	0	0	NA
cg03705396	0.470054602	Top1000	MAP6D1	36	185026374	185026059	-	0	0	0	0	0	0	0	0	NA
cg05722918	0.469913811	Top1000	SLC5A8	36	100128060	100128120	-	0	0	0	0	0	0	0	0	NA
cg25258291	0.469726913	Top1000	FARP1	36	97593563	97593435	+	0	0	0	0	0	0	0	0	NA
cg08040428	0.46946528	Top1000	PSD3	36	18915193	18915476	-	0	0	0	0	0	0	0	0	NA
cg07915542	0.469365118	Top1000	IDH1	36	208828553	208828051	-	0	0	0	0	0	0	1	0	NA
cg06297145	0.469047755	Top1000	NFXL1	36	47611799	47611412	-	0	0	0	0	0	0	0	0	41
cg14228238	0.468826333	Top1000	EVI1	36	170346817	170346787	-	NA	NA	NA	NA	NA	0	0	0	NA
cg14056644	0.468795417	Top1000	PITX2	36	111778554	111777957	-	1	1	1	3	1	0	0	0	NA
cg25589890	0.468352564	Top1000	ULBP1	36	150326470	150326836	+	0	1	1	2	1	0	0	0	NA
cg12249575	0.468233935	Top1000	TITF1	36	36058556	36058654	-	1	1	1	3	1	0	0	0	NA
cg10150813	0.468182556	Top1000	KIAA0746	36	25474276	25473542	-	0	0	0	0	0	0	0	0	NA
cg04640886	0.468124495	Top1000	C19orf30	36	4720592	4720152	+	0	0	0	0	0	0	0	0	NA
cg14377593	0.467708198	Top1000	TFPI2	36	93358119	93358001	-	0	0	0	0	0	0	0	0	NA
cg05216141	0.467533648	Top1000	ETV7	36	36462938	36463445	-	0	1	1	2	1	0	0	0	NA
cg04675937	0.467481616	Top1000	CDKN2B	36	21995419	NA	-	0	0	0	0	0	0	0	0	NA
cg03026462	0.467436055	Top1000	FOXA1	36	37134241	37134240	-	1	0	0	1	1	0	0	0	NA
cg25027167	0.46741627	Top1000	DGAT1	36	145521839	145521350	-	0	0	0	0	0	0	0	0	49
cg25906419	0.467286038	Top1000	BACE2	36	41462279	41461598	+	0	0	0	0	0	0	0	0	NA
cg17215680	0.466747895	Top1000	SIGLEC10	36	56612788	56612764	-	0	0	0	0	0	0	0	0	NA
cg26679231	0.466680341	Top1000	C6orf152	36	80303853	80303866	-	0	0	0	0	0	0	0	0	NA
cg23970089	0.465880004	Top1000	ATP5I	36	657564	658122	-	0	0	0	0	0	0	0	0	NA
cg12388309	0.465815665	Top1000	PAK7	36	9767805	9767522	-	0	0	0	0	0	0	0	0	NA
cg11765205	0.465750549	Top1000	ARL11	36	49100548	49100436	+	0	0	0	0	0	0	0	0	NA
cg11732619	0.46573007	Top1000	SLIT3	36	168660654	168660554	-	0	0	1	1	1	0	0	0	NA
cg17498321	0.465673999	Top1000	NOTCH3	36	15172304	15172792	-	0	0	0	0	0	0	0	0	NA
cg07109287	0.465581279	Top1000	LHX2	36	125813894	125813710	+	1	1	1	3	1	0	0	0	NA
cg15250507	0.465387051	Top1000	C1orf106	36	199126988	199127292	+	0	0	0	0	0	0	0	0	NA
cg14546153	0.465346295	Top1000	FLJ90166	36	56523721	56523355	-	1	0	0	1	1	0	0	0	NA
cg05670348	0.464944284	Top1000	LARGE	36	32646316	32646410	-	0	0	0	0	0	0	0	0	NA
cg21604042	0.464825759	Top1000	SCUBE3	36	35289379	35290168	+	0	1	1	2	1	0	0	0	NA
cg15674432	0.464713212	Top1000	SLC26A8	36	36100060	36100355	-	0	0	0	0	0	0	0	0	NA
cg08003742	0.464614468	Top1000	CXCL3	36	75122970	75123354	-	0	0	0	0	0	0	0	0	49
cg08847636	0.464252162	Top1000	ZNF442	36	12337027	12337447	-	NA	NA	NA	NA	NA	0	0	0	47
cg17710021	0.464074323	Top1000	G0S2	36	207915200	207915388	+	NA	NA	NA	NA	NA	0	0	0	47
cg00261781	0.463913639	Top1000	MATN3	36	20075998	20075936	-	0	0	0	0	0	0	0	0	NA
cg13274254	0.463865688	Top1000	GULP1	36	188865811	188865635	+	0	0	0	0	0	0	0	0	NA
cg22334665	0.463779799	Top1000	SLC22A16	36	110904190	110904537	-	0	0	0	0	0	0	0	0	NA
cg24968336	0.463775707	Top1000	KCNK6	36	43502052	43502322	+	0	0	0	0	0	0	0	0	NA
cg26873164	0.463727321	Top1000	SNAI1	36	48032382	48032934	+	0	0	0	0	0	0	0	0	NA
cg26202340	0.463673325	Top1000	TIRAP	36	125657567	125658212	+	0	0	0	0	0	0	0	0	NA
cg23207990	0.463572907	Top1000	SFRP2	36	154929985	NA	-	0	0	0	0	0	0	0	0	41
cg23137807	0.463527173	Top1000	MEIS2	36	35180870	35180792	-	0	0	0	0	0	0	0	0	NA
cg02225847	0.462934755	Top1000	FAM65A	36	66120919	66120255	+	1	0	0	1	1	0	0	0	NA
cg13804316	0.462822417	Top1000	XKR8	36	28159471	28159091	+	0	0	0	0	0	0	0	0	NA
cg11285003	0.462753087	Top1000	HCN1	36	45732349	45731977	-	0	0	0	0	0	0	0	0	NA
cg21547708	0.462462005	Top1000	SSTR2	36	68672755	68672755	+	1	1	1	3	1	1	0	0	NA
cg01172972	0.462381041	Top1000	ZFYVE9	36	52381146	52380634	+	0	0	0	0	0	0	1	0	NA
cg19848683	0.461969863	Top1000	EVI1	36	170346742	170346787	-	NA	NA	NA	NA	NA	0	0	0	NA
cg08441546	0.461963624	Top1000	DREV1	36	21517871	21518413	+	0	0	0	0	0	0	0	0	NA
cg11668923	0.461915903	Top1000	ADAM12	36	128066926	128067055	-	1	0	0	1	1	0	0	0	NA
cg11368643	0.461673468	Top1000	PCDHB15	36	140605243	140605331	+	0	0	0	0	0	1	0	0	NA
cg12699371	0.461175414	Top1000	GALR1	36	73090412	73090721	+	NA	NA	NA	NA	NA	0	0	0	NA
cg06856528	0.461126294	Top1000	TMEFF2	36	192767650	192767889	-	1	1	1	3	1	0	0	0	48
cg02913089	0.461083097	Top1000	PDE8A	36	83326748	83326209	+	0	1	1	2	1	0	0	0	NA
cg20366906	0.461055253	Top1000	PCDH8	36	52320382	52320775	-	1	1	1	3	1	0	0	0	NA
cg15835825	0.461013377	Top1000	HTR5A	36	154492963	154493543	+	NA	NA	NA	NA	NA	0	0	0	NA
cg12946225	0.460945555	Top1000	HMG20B	36	3524751	3525522	+	0	0	0	0	0	0	0	0	NA
cg26516759	0.460837221	Top1000	BMP7	36	55274380	55274708	-	0	0	0	0	0	0	0	0	NA
cg06156376	0.460829093	Top1000	SHOX2	36	159306508	159306533	-	1	1	1	3	1	0	0	0	43
cg05221167	0.460517688	Top1000	ZNF560	36	9470397	9470279	-	0	0	0	0	0	0	0	0	NA
cg21907579	0.460376173	Top1000	TBX5	36	113330251	113330630	-	1	1	1	3	1	0	0	0	NA
cg27444994	0.460370384	Top1000	CDH8	36	60627573	60627537	-	NA	NA	NA	NA	NA	0	0	0	NA
cg11452221	0.460049779	Top1000	GEFT	36	56291097	56291485	+	0	0	0	0	0	0	0	0	NA
cg25088874	0.459856452	Top1000	BMPR1B	36	95897840	95898151	+	0	1	0	1	1	0	0	0	NA
cg24507762	0.459801608	Top1000	KCNB1	36	47533297	47532588	-	0	0	0	0	0	0	0	0	NA
cg25802424	0.459728414	Top1000	IRS2	36	109236938	109236915	-	0	0	0	0	0	0	0	0	NA
cg08185241	0.459694329	Top1000	G0S2	36	207915487	207915388	+	NA	NA	NA	NA	NA	0	0	0	NA
cg07551659	0.459685868	Top1000	CGNL1	36	55456457	55455997	+	0	0	0	0	0	0	0	0	NA
cg19461344	0.459678421	Top1000	SLC30A3	36	27339426	27339464	-	1	1	1	3	1	0	0	0	NA
cg14089692	0.459519616	Top1000	ADAM33	36	3610546	3610738	-	0	0	0	0	0	0	0	0	NA
cg18236477	0.459013378	Top1000	ATP8A2	36	24941066	24941115	+	0	0	0	0	0	1	0	0	NA
cg03620376	0.45886807	Top1000	CDC42EP5	36	59676084	59676234	-	0	0	0	0	0	0	0	0	NA
cg10316635	0.458744996	Top1000	INADL	36	61981233	61980737	+	0	0	0	0	0	0	0	0	NA
cg13435381	0.458665862	Top1000	LGR5	36	70119284	70120080	+	1	1	1	3	1	0	0	0	NA
cg06825142	0.458651527	Top1000	DRD4	36	627170	627305	+	0	1	1	2	1	0	0	0	NA
cg26796190	0.458438751	Top1000	PYY	36	39438721	39437363	-	1	1	1	3	1	0	0	0	NA
cg25084525	0.458184211	Top1000	NPAL1	36	47714104	47713548	+	0	0	0	0	0	0	0	0	NA
cg07625840	0.458139232	Top1000	PRSS12	36	119493789	119493370	-	0	0	1	1	1	0	0	0	NA
cg09660171	0.457589311	Top1000	LMX1B	36	128415668	128416619	+	1	1	1	3	1	0	0	0	NA
cg08900043	0.457560926	Top1000	HOXC10	36	52665163	52665221	+	NA	NA	NA	NA	NA	0	0	0	NA
cg16378421	0.457212139	Top1000	ABCC5	36	185218865	185218421	-	0	0	0	0	0	0	0	0	49
cg26420196	0.457118569	Top1000	GAS6	36	113547877	113546913	+	0	0	0	0	0	0	0	0	NA
cg23686014	0.456546249	Top1000	TFPI2	36	93357860	93358001	-	0	0	0	0	0	0	0	0	NA
cg17923358	0.45650598	Top1000	RELN	36	103416854	103417198	-	0	1	0	1	1	0	0	0	NA
cg11540692	0.456461893	Top1000	SIM1	36	101018793	101018272	-	0	1	1	2	1	1	0	1	NA
cg14456683	0.456432349	Top1000	ZIC1	36	148609700	148609871	+	1	1	1	3	1	0	0	0	46
cg01839464	0.456281113	Top1000	DCC	36	48122475	NA	+	1	1	1	3	1	0	0	0	NA
cg07861564	0.455964915	Top1000	HSPB8	36	118101001	118100978	+	0	0	0	0	0	0	0	0	NA
cg09214254	0.455773379	Top1000	SMOC2	36	168584304	168584880	+	0	0	1	1	1	0	0	0	NA
cg12111714	0.455680242	Top1000	ATP8A2	36	24941472	24941115	+	0	0	0	0	0	1	0	0	NA
cg15748507	0.455663224	Top1000	PRLHR	36	120344617	120344746	-	1	1	1	3	1	0	0	0	NA
cg22689690	0.455659366	Top1000	ADCY6	36	47469735	47469087	-	0	0	0	0	0	0	0	0	NA
cg25290938	0.455563405	Top1000	ARHGAP22	36	49483148	49483144	-	0	0	0	0	0	0	0	0	NA
cg06334284	0.455225628	Top1000	PPAP2B	36	56817579	56817845	-	0	0	0	0	0	0	0	0	NA
cg00911351	0.454942994	Top1000	PCDHGB4	36	140747439	140747636	+	NA	NA	NA	NA	NA	0	0	0	49
cg13042487	0.454939043	Top1000	XRCC3	36	103251146	103251549	-	0	0	0	0	0	0	0	0	NA
cg22443330	0.454584157	Top1000	KIAA1018	36	28983891	28983421	+	0	0	0	0	0	0	0	0	49
cg09595479	0.454030195	Top1000	PRPH	36	47975479	47975176	+	NA	NA	NA	NA	NA	0	0	1	NA
cg02595219	0.453936978	Top1000	KCNE3	36	73856409	73856186	-	0	0	0	0	0	0	0	0	NA
cg22374142	0.453793017	Top1000	HSF4	36	65756226	65756217	+	1	1	1	3	1	0	0	0	NA
cg26677448	0.453778954	Top1000	PAX2	36	102495335	102495322	+	1	1	1	3	1	0	0	0	NA
cg00297584	0.453709188	Top1000	FLJ42957	36	115455414	115455610	+	0	0	0	0	0	0	0	0	NA
cg16241714	0.453678308	Top1000	CEBPD	36	48813064	48813323	-	1	1	0	2	1	0	0	0	NA
cg06637893	0.453621132	Top1000	C16orf48	36	66258461	66258129	-	0	0	0	0	0	0	0	0	NA
cg05286874	0.453494812	Top1000	ABCA1	36	106730306	106730257	-	0	0	0	0	0	0	0	0	NA
cg05101920	0.453415559	Top1000	KCNJ10	36	158306841	158306662	-	0	0	1	1	1	0	0	0	NA
cg04623955	0.453385379	Top1000	DIO3	36	101096129	101097441	+	1	1	1	3	1	0	0	0	NA
cg06572160	0.453381673	Top1000	KCNC3	36	55523713	55524446	-	0	0	0	0	0	1	0	0	48
cg08077673	0.453243966	Top1000	MEST	36	129913604	129913282	+	0	0	0	0	0	0	0	0	NA
cg19635712	0.453225784	Top1000	EPB41L4B	36	111122205	111122842	-	0	1	0	1	1	0	0	0	NA
cg16986494	0.453143146	Top1000	FHIT	36	61212246	61212164	-	0	0	0	0	0	0	0	0	NA
cg22772878	0.453136859	Top1000	DIRAS1	36	2672800	2672369	-	0	0	0	0	0	0	0	0	49
cg09954385	0.453084945	Top1000	ARHGAP8	36	43526949	43527102	+	0	0	0	0	0	0	0	0	NA
cg18794577	0.452865104	Top1000	GRIN3A	36	103540851	103540683	-	1	1	1	3	1	0	0	0	NA
cg14717170	0.452758579	Top1000	SLITRK3	36	166397165	166397163	-	1	1	1	3	1	0	0	0	NA
cg01593886	0.452637437	Top1000	COL1A1	36	45633777	45633992	-	NA	NA	NA	NA	NA	0	0	0	NA
cg19531130	0.45255542	Top1000	ANGPTL5	36	101291869	101292465	-	0	0	0	0	0	0	0	0	NA
cg12978308	0.45252763	Top1000	NEIL1	36	73426486	73426463	+	0	0	0	0	0	0	0	0	NA
cg11932564	0.451887163	Top1000	TNFRSF13C	36	40652092	40652728	-	NA	NA	NA	NA	NA	0	0	0	NA
cg20881910	0.451600952	Top1000	HNT	36	131285542	131285922	+	NA	NA	NA	NA	NA	0	0	0	NA
cg09306186	0.451393742	Top1000	ATBF1	36	71639223	71639775	-	1	1	1	3	1	0	0	0	NA
cg01653445	0.451292914	Top1000	BAI2	36	32002822	32002223	-	1	0	1	2	1	0	0	0	NA
cg09053680	0.45092964	Top1000	UTF1	36	134894104	134893768	+	0	0	0	0	0	0	0	0	NA
cg21033855	0.450610847	Top1000	ZNF690	36	41449873	41449400	-	0	0	0	0	0	0	0	0	NA
cg27268486	0.450484696	Top1000	GNAI1	36	79602227	79602076	+	0	0	0	0	0	0	0	0	NA
cg01942127	0.450479306	Top1000	CACNA1D	36	53504299	53504116	+	1	1	1	3	1	0	0	0	NA
cg24467291	0.450169945	Top1000	RSN	36	121473767	121473069	-	NA	NA	NA	NA	NA	0	0	0	NA
cg24715245	0.450163709	Top1000	UCHL1	36	40953551	40953686	+	0	0	0	0	0	0	0	0	NA
cg24130010	0.449474081	Top1000	CHODL	36	18539047	18539021	+	1	1	1	3	1	0	0	0	NA
cg26509022	0.44943473	Top1000	ALDH1A3	36	99236819	NA	+	0	0	0	0	0	0	0	0	NA
cg03851112	0.449419618	Top1000	BBS1	36	66034934	66034695	+	0	0	0	0	0	0	0	0	NA
cg02861781	0.449345465	Top1000	GJB2	36	19665498	19665037	-	1	1	1	3	1	0	0	0	NA
cg23182299	0.449201406	Top1000	LHX5	36	112394127	112394260	-	1	1	1	3	1	0	0	0	NA
cg13168820	0.448952873	Top1000	PTPRT	36	41251770	41251971	-	1	1	1	3	1	0	0	0	NA
cg12153542	0.448898884	Top1000	REM1	36	29526790	29526766	+	0	0	0	0	0	0	0	0	NA
cg09088834	0.448729296	Top1000	KIAA0980	36	25513460	25514153	-	0	1	0	1	1	1	0	0	NA
cg26845300	0.448567275	Top1000	SNX9	36	158163821	158164282	+	0	0	0	0	0	0	0	0	NA
cg06688396	0.448329555	Top1000	TMEM55A	36	92122609	92122227	-	0	0	0	0	0	0	0	0	NA
cg05052633	0.44831195	Top1000	CENTA2	36	26273611	26273059	+	1	1	1	3	1	0	0	0	NA
cg09137696	0.447563177	Top1000	MT1A	36	55229916	55230079	+	1	1	1	3	1	0	0	0	NA
cg03495868	0.447466294	Top1000	PTGFR	36	78729493	78729316	+	1	1	1	3	1	0	0	0	NA
cg09416313	0.447443633	Top1000	MATK	36	3752727	3752810	-	NA	NA	NA	NA	NA	0	0	0	NA
cg06521280	0.447217404	Top1000	PLAU	36	75341384	75340896	+	0	0	0	0	0	0	0	0	NA
cg15547534	0.446701129	Top1000	MGC22793	36	99872346	99872030	-	0	0	0	0	0	0	0	0	NA
cg16065186	0.446622715	Top1000	ERBB2	36	35110189	NA	+	0	0	0	0	0	0	0	0	NA
cg22791453	0.446491871	Top1000	ASS	36	132309720	132310093	+	0	0	0	0	0	0	0	1	49
cg20019546	0.446405739	Top1000	SFRP4	36	37922349	NA	-	0	1	1	2	1	0	0	0	NA
cg11189837	0.446080326	Top1000	ADAMTS1	36	27140467	27139599	-	0	0	0	0	0	0	0	0	NA
cg27286999	0.446020405	Top1000	OLFM1	36	137107127	137106992	+	0	0	0	0	0	0	0	0	NA
cg23517605	0.446007516	Top1000	TUBB2B	36	3173364	3172870	-	0	0	0	0	0	0	0	0	NA
cg14407437	0.445763427	Top1000	FABP3	36	31618510	31618510	-	0	0	0	0	0	0	0	0	NA
cg26141626	0.445641356	Top1000	GPR37	36	124193424	124192917	-	0	0	0	0	0	0	0	0	NA
cg08530414	0.445444839	Top1000	CD44	36	35116976	35116993	+	1	1	0	2	1	0	0	0	NA
cg00394658	0.445341771	Top1000	PTPRJ	36	47958245	47958689	+	0	0	0	0	0	0	0	0	NA
cg11171719	0.445233203	Top1000	CTDSPL	36	37878688	37878673	+	0	0	0	0	0	0	0	0	49
cg05570980	0.445230153	Top1000	C3orf52	36	113287673	113287929	+	0	0	0	0	0	0	0	0	NA
cg09786257	0.44518813	Top1000	PCSK1	36	95794451	95794708	-	0	0	0	0	0	0	0	0	NA
cg11538128	0.445079886	Top1000	ZNF354C	36	178420087	178420213	+	0	0	0	0	0	0	0	0	NA
cg17559711	0.445064351	Top1000	JUB	36	22521564	22521691	-	1	0	0	1	1	0	0	0	NA
cg00472814	0.444738209	Top1000	ADAMTS1	36	27139547	27139599	-	0	0	0	0	0	0	0	0	NA
cg08359956	0.444680938	Top1000	LR8	36	150129138	150129296	-	0	0	0	0	0	0	0	0	NA
cg00666746	0.444138141	Top1000	SYDE1	36	15078781	15079214	+	0	0	0	0	0	0	0	0	NA
cg00044245	0.443915204	Top1000	EPHA7	36	94185610	94185993	-	0	0	0	0	0	1	0	0	NA
cg10872212	0.443619802	Top1000	KLHDC8B	36	49184164	49184072	+	0	0	0	0	0	0	0	0	NA
cg16749578	0.443546849	Top1000	NR2F6	36	17218619	17217151	-	0	0	0	0	0	0	0	0	NA
cg20537629	0.443436468	Top1000	MAGI2	36	78921880	78920826	-	0	1	0	1	1	0	0	0	49
cg23696834	0.44339968	Top1000	GNMT	36	43036323	43036478	+	0	0	0	0	0	0	0	0	NA
cg22471346	0.443226088	Top1000	GAS7	36	10042198	10042593	-	1	0	0	1	1	0	0	0	NA
cg13297960	0.44311068	Top1000	NCAM2	36	21292108	21292504	+	0	0	0	0	0	0	0	0	NA
cg21838334	0.442838617	Top1000	NES	36	154913277	154913813	-	0	0	0	0	0	0	0	0	NA
cg13149307	0.442797998	Top1000	PLXDC2	36	20144458	20145378	+	0	0	0	0	0	0	0	0	NA
cg10981541	0.442662121	Top1000	FAM57A	36	583237	582597	+	0	0	0	0	0	0	0	0	NA
cg15319451	0.442638085	Top1000	TMEM51	36	15353335	15352816	+	0	0	0	0	0	0	0	0	NA
cg24120841	0.442579641	Top1000	THRB	36	24511566	24511317	-	0	0	0	0	0	1	0	0	NA
cg18674980	0.442566026	Top1000	CA3	36	86537833	86537710	+	1	1	0	2	1	0	0	0	NA
cg24645221	0.4425024	Top1000	PENK	36	57521482	57521143	-	1	1	1	3	1	0	0	0	NA
cg05142373	0.442341892	Top1000	FZD1	36	90732650	90731719	+	0	1	1	2	1	0	0	0	49
cg16584573	0.442319986	Top1000	FGF8	36	103525627	103525817	-	0	0	1	1	1	0	0	0	NA
cg04461802	0.442289285	Top1000	GPR126	36	142665126	142664759	+	0	1	0	1	1	0	0	0	NA
cg07660236	0.442282393	Top1000	ZNF96	36	28475862	28475487	-	0	0	0	0	0	0	0	0	NA
cg02501779	0.442140491	Top1000	CBLN4	36	54012762	54013419	-	1	1	1	3	1	0	0	0	NA
cg06836736	0.441737076	Top1000	ME1	36	84197712	84197499	-	0	0	0	0	0	0	0	0	NA
cg10303487	0.44172869	Top1000	DPYS	36	105548234	105548453	-	0	0	0	0	0	0	0	0	NA
cg25584626	0.441686931	Top1000	LOC51334	36	119828133	119827918	+	NA	NA	NA	NA	NA	0	0	0	NA
cg21591742	0.441399704	Top1000	HOXD10	36	176689244	176689746	+	NA	NA	NA	NA	NA	0	0	0	NA
cg19427610	0.441277219	Top1000	WIF1	36	63801298	63801356	-	0	0	0	0	0	0	0	0	NA
cg00708598	0.44120897	Top1000	LECT1	36	52211896	52211948	-	0	0	0	0	0	0	0	0	NA
cg18511007	0.441198466	Top1000	COL1A2	36	93861758	93861809	+	0	0	0	0	0	0	0	0	NA
cg10273210	0.44106319	Top1000	TRIM59	36	161650359	161650320	-	0	0	0	0	0	0	0	0	NA
cg01295203	0.440910659	Top1000	PRDM14	36	71146753	71146116	-	0	1	0	1	1	0	0	0	NA
cg11378686	0.440825671	Top1000	ZNF318	36	43444256	43445159	-	0	0	0	0	0	0	0	0	NA
cg09030119	0.440822853	Top1000	ZNF285	36	49597183	49597605	-	0	0	0	0	0	0	0	0	47
cg01862366	0.440548031	Top1000	TMEM20	36	95644148	95643720	+	0	0	1	1	1	0	0	0	NA
cg02479575	0.440483334	Top1000	C19orf30	36	4720653	4720152	+	0	0	0	0	0	0	0	0	NA
cg15774495	0.440257372	Top1000	GRB10	36	50829043	50828652	-	0	0	1	1	1	0	0	0	NA
cg19430430	0.440192298	Top1000	COL5A3	36	9982323	9982147	-	0	0	0	0	0	0	0	0	NA
cg21815667	0.440076192	Top1000	HOXD8	36	176702087	176702723	+	1	1	1	3	1	0	0	0	49
cg10692870	0.440025888	Top1000	FN1	36	216008513	216009036	-	0	0	0	0	0	0	0	0	NA
cg23478284	0.439898189	Top1000	PTPN13	36	87735031	87734909	+	0	0	0	0	0	0	0	0	NA
cg24076884	0.439704161	Top1000	PCDHAC2	36	140327105	140326536	+	0	0	0	0	0	0	0	0	NA
cg04504095	0.43959387	Top1000	FOXC1	36	1555687	1555680	+	0	1	1	2	1	1	0	0	NA
cg03664992	0.439387221	Top1000	BMP8A	36	39729980	39729905	+	1	1	1	3	1	1	0	0	47
cg02788090	0.43937539	Top1000	SOX9	36	67628276	67628756	+	1	0	1	2	1	0	0	0	NA
cg15749748	0.439358548	Top1000	GATA5	36	60483955	60484421	-	1	0	0	1	1	0	0	0	NA
cg12507125	0.439248315	Top1000	WWTR1	36	150858218	150858472	-	0	0	0	0	0	0	0	0	NA
cg03663215	0.439097113	Top1000	ADCY2	36	7449491	7449345	+	0	0	0	0	0	0	0	0	NA
cg21905630	0.438990784	Top1000	GSH2	36	54660661	54660955	+	1	1	1	3	1	0	0	0	NA
cg21238818	0.438970077	Top1000	GAL3ST3	36	65573218	65573227	-	NA	NA	NA	NA	NA	0	0	0	NA
cg20692569	0.438688493	Top1000	FZD9	36	72486417	72486045	+	0	0	0	0	0	1	0	0	NA
cg08876932	0.438650842	Top1000	PHOX2A	36	71633195	71632852	-	1	1	1	3	1	0	0	0	NA
cg07103493	0.438397785	Top1000	SLC27A6	36	128329131	128329109	+	0	0	0	0	0	0	0	0	NA
cg15827031	0.438256041	Top1000	NUP155	36	37407385	37406954	-	0	0	0	0	0	0	0	0	NA
cg13059782	0.438205543	Top1000	CNTNAP3	36	39278689	39278300	-	0	0	0	0	0	0	0	0	50
cg19815904	0.438034508	Top1000	SEMA3C	36	80386243	80386603	-	0	0	0	0	0	0	0	0	NA
cg19697981	0.438007886	Top1000	NR2E1	36	108594513	108593955	+	0	1	1	2	1	0	0	0	NA
cg02672493	0.437863411	Top1000	TMEM22	36	138020399	138020668	+	0	0	0	0	0	0	0	0	NA
cg07800320	0.437522988	Top1000	ALDH1L1	36	127382257	127382175	-	1	0	0	1	1	0	0	0	NA
cg15239123	0.437423448	Top1000	SMOC1	36	69416166	69415896	+	0	0	0	0	0	0	0	0	NA
cg26521404	0.437384899	Top1000	HOXA9	36	27171506	27171674	-	0	1	1	2	1	0	0	0	NA
cg15840658	0.436994027	Top1000	APBA1	36	71476972	71477042	-	0	0	1	1	1	0	0	0	NA
cg04619381	0.436618715	Top1000	LOC222171	36	29569646	29569952	+	0	0	0	0	0	0	0	0	NA
cg26081162	0.436551594	Top1000	C6orf141	36	49626408	49626347	+	0	0	0	0	0	0	0	0	NA
cg05073035	0.436540171	Top1000	ZIC1	36	148609883	148609871	+	1	1	1	3	1	0	0	0	NA
cg07773116	0.436366188	Top1000	GDF10	36	48058506	48059172	-	0	0	0	0	0	0	0	0	NA
cg11298412	0.436321084	Top1000	DKFZP564O0823	36	76077613	76077322	+	1	1	1	3	1	0	0	0	NA
cg07675169	0.436273411	Top1000	C20orf58	36	61356707	61356335	-	0	0	0	0	0	0	0	0	NA
cg12300353	0.436189807	Top1000	KCTD8	36	44145115	44145581	-	0	0	0	0	0	0	0	0	49
cg06738602	0.435840641	Top1000	PTGER2	36	51850384	51850863	+	1	1	1	3	1	0	0	0	NA
cg22380033	0.435656424	Top1000	GRB14	36	165186164	165186606	-	0	0	0	0	0	1	0	0	NA
cg22231902	0.435113772	Top1000	EN1	36	119321371	119322229	-	1	1	1	3	1	0	0	0	NA
cg20088964	0.435022819	Top1000	HMGA2	36	64503699	64504507	+	NA	NA	NA	NA	NA	0	0	0	NA
cg15686608	0.434913367	Top1000	DAB2IP	36	123500829	NA	+	0	0	0	0	0	0	0	0	41
cg15250797	0.434876035	Top1000	SCTR	36	119997996	119998378	-	1	1	1	3	1	0	0	0	NA
cg26619317	0.434698828	Top1000	CNN3	36	95164977	95165289	-	0	0	0	0	0	0	0	0	49
cg06744574	0.434668296	Top1000	C1orf165	36	49014946	49015090	-	0	0	0	0	0	0	0	0	NA
cg04448487	0.434320907	Top1000	GDAP1L1	36	42309191	42309322	+	0	0	0	0	0	0	0	0	NA
cg25552492	0.434250859	Top1000	LGI3	36	22069944	22070289	-	1	0	1	2	1	0	0	0	NA
cg13796218	0.434212842	Top1000	C1orf187	36	11673250	11674373	+	0	0	0	0	0	0	0	0	44
cg24399106	0.434019119	Top1000	MGC45800	36	183302218	183302613	-	0	0	0	0	0	0	0	0	NA
cg08056146	0.434018045	Top1000	SOX7	36	10625423	10625432	-	1	1	1	3	1	0	0	0	49
cg12374431	0.43367976	Top1000	VAX2	36	70980461	70981228	+	1	1	1	3	1	0	0	0	NA
cg10806140	0.433491976	Top1000	SFRP4	36	37923079	NA	-	0	1	1	2	1	0	0	0	NA
cg26018901	0.433461543	Top1000	CORIN	36	47534768	47534816	-	0	0	0	0	0	0	0	0	NA
cg13526007	0.43344637	Top1000	LRFN5	36	41146460	41147090	+	1	1	1	3	1	0	0	0	NA
cg20566118	0.433317443	Top1000	TNC	36	116920377	116920260	-	0	0	0	0	0	0	0	0	NA
cg18056600	0.433297654	Top1000	ZMYND15	36	4588796	4590086	+	1	1	1	3	1	0	0	0	NA
cg15191648	0.433118596	Top1000	SALL3	36	74841250	74841263	+	NA	NA	NA	NA	NA	0	0	0	47
cg26465611	0.433085902	Top1000	MEGF10	36	126654618	126654514	+	0	0	0	0	0	0	0	0	NA
cg21303011	0.433014175	Top1000	THRB	36	24512181	24511317	-	0	0	0	0	0	0	0	0	NA
cg00638514	0.432707617	Top1000	OTOP3	36	70443643	70443492	+	1	1	1	3	1	0	0	0	NA
