# Supplementary material for: Aging effects on DNA methylation modules in human brain and blood tissue
Source: Genome Biol. 2012 Oct 3;13(10):R97. doi: 10.1186/gb-2012-13-10-r97 (PMC4053733; doi:10.1186/gb-2012-13-10-r97)
Supplement: Additional file 6 — Gene ontology enrichment cluster of the 1,000 aging module. The Excel table shows the results of a gene ontology enrichment analysis using the DAVID software when 'GO Cluster' output is selected. [file gb-2012-13-10-r97-S6.XLS]

## Sheet: Sheet1
Category	Term	Count	%	PValue	Genes	List Total	Pop Hits	Pop Total	Fold Enrichment	Bonferroni	Benjamini	FDR
SP_PIR_KEYWORDS	developmental protein	116	15.5496	8.85946e-37	SLC22A16, MYOD1, CDX2, WNT3A, HOXD12, EDIL3, ZIC1, NR2E1, HOXD10, HOXD11, WNT2, NKX6-2, UNC5C, PITX2, TWIST1, INA, NKX2-8, SIX2, VAX2, VAX1, PROX1, HHEX, MSX1, HOXD8, SPATA18, SIX1, ROR2, RELN, C1ORF187, HOXA13, HOXB13, SEMA5A, T, TAL1, LHX1, HOXA9, LHX6, NKX2-2, OLFM1, BMP3, FOXA1, NEUROG1, EN1, CELSR1, NEUROG3, GAS7, KDR, SHOX2, NTRK3, DLX3, NOTCH3, SEMA6A, DLX1, GCM2, HOXB2, SFRP1, HOXB8, EBF3…	743	779	19235	3.855	4.2614e-34	4.2614e-34	1.26885e-33
SP_PIR_KEYWORDS	Homeobox	58	7.7748	5.16077e-29	CDX2, EVX1, PAX6, HOXD12, HOXD10, HOXD11, BARX2, NKX6-2, PAX7, POU4F3, POU4F2, ALX4, PITX2, PHOX2A, GSC, RAX, NKX2-8, SIX2, VAX2, VAX1, PROX1, HOXC10, HHEX, HOXD8, MSX1, HOXC13, SIX1, IRX4, IRX3, IRX5, HOXA13, IRX2, ONECUT2, HOXB13, MSX2, MEIS2, LHX1, LHX2, GBX2, LHX4, LHX5, HOXA9, NKX3-1, LHX6, TLX3, NKX2-2, LMX1B, HMBOX1, EN1, ISL1, DLX3, SHOX2, DLX1, HOXB2, HOXB8, DLX5, DLX4, HOXB9	743	242	19235	6.20463	2.48233e-26	1.24116e-26	7.39123e-26
UP_SEQ_FEATURE	DNA-binding region:Homeobox	52	6.97051	7.63972e-29	CDX2, EVX1, PAX6, HOXD12, HOXD10, HOXD11, BARX2, NKX6-2, PAX7, POU4F3, POU4F2, ALX4, PITX2, PHOX2A, RAX, GSC, NKX2-8, SIX2, VAX2, VAX1, HOXC10, HHEX, HOXD8, MSX1, HOXC13, SIX1, HOXA13, ONECUT2, HOXB13, MSX2, LHX1, LHX2, GBX2, LHX4, LHX5, HOXA9, NKX3-1, LHX6, TLX3, NKX2-2, LMX1B, HMBOX1, EN1, ISL1, DLX3, SHOX2, DLX1, HOXB2, HOXB8, DLX5, DLX4, HOXB9	743	190	19113	7.04028	1.51801e-25	1.51801e-25	1.31251e-25
INTERPRO	IPR017970:Homeobox, conserved site	57	7.64075	5.16361e-27	CDX2, EVX1, PAX6, HOXD12, HOXD10, HOXD11, BARX2, NKX6-2, PAX7, POU4F3, POU4F2, ALX4, PITX2, PHOX2A, GSC, RAX, NKX2-8, SIX2, VAX2, VAX1, HOXC10, HHEX, HOXD8, MSX1, HOXC13, SIX1, IRX4, IRX3, IRX5, HOXA13, IRX2, ONECUT2, HOXB13, MSX2, MEIS2, LHX1, LHX2, GBX2, LHX4, LHX5, HOXA9, NKX3-1, LHX6, TLX3, NKX2-2, LMX1B, HMBOX1, EN1, ISL1, DLX3, SHOX2, DLX1, HOXB2, HOXB8, DLX5, DLX4, HOXB9	711	232	16659	5.7566	5.22041e-24	5.22041e-24	8.16972e-24
GOTERM_MF_FAT	GO:0043565~sequence-specific DNA binding	96	12.8686	2.76181e-26	HLF, MYOD1, CDX2, EVX1, THRB, FOXA2, HOXD12, PAX6, NR2E1, HOXD10, HOXD11, GATA2, BARX2, GATA5, GATA3, PAX7, NKX6-2, GATA4, NR2F6, POU4F3, POU4F2, RARB, HSF4, FOXB1, NR2F2, ALX4, TERT, PITX2, PHOX2A, GSC, RAX, SOX14, NKX2-8, PTF1A, SIX2, VAX2, VAX1, HMGA2, PROX1, HOXC10, HHEX, HOXD8, MSX1, HOXC13, SIX1, FOXC1, IRX4, IRX3, ETV7, IRX5, HOXA13, SOX1, IRX2, SOX2, ONECUT2, HOXB13, SOX9, WT1, MSX2, T, T…	612	607	12983	3.35511	2.10726e-23	2.10726e-23	4.213e-23
INTERPRO	IPR001356:Homeobox	56	7.5067	7.77888e-26	CDX2, EVX1, PAX6, HOXD12, HOXD10, HOXD11, BARX2, NKX6-2, PAX7, POU4F3, POU4F2, ALX4, PITX2, PHOX2A, RAX, GSC, NKX2-8, SIX2, VAX2, VAX1, HOXC10, HHEX, HOXD8, MSX1, HOXC13, SIX1, IRX4, IRX3, IRX5, HOXA13, IRX2, ONECUT2, HOXB13, MSX2, MEIS2, LHX1, LHX2, GBX2, LHX4, HOXA9, NKX3-1, LHX6, TLX3, NKX2-2, LMX1B, HMBOX1, EN1, ISL1, DLX3, SHOX2, DLX1, HOXB2, HOXB8, DLX5, DLX4, HOXB9	711	235	16659	5.58341	7.86445e-23	3.93222e-23	1.23075e-22
GOTERM_BP_FAT	GO:0030182~neuron differentiation	80	10.7239	8.45225e-26	EVX1, FOXA2, TUBB2B, GDF7, WNT3A, UCHL1, PAX6, GRIN3A, PAX2, PRKG1, NR2E1, GDNF, HOXD10, GATA2, CD44, PAX7, NKX6-2, NR2F6, POU4F3, CNTNAP2, POU4F2, UNC5C, PHOX2A, PTPRM, PTF1A, NKX2-8, VAX2, VAX1, SLIT2, SLIT3, BBS1, HOXC10, SMO, NCAM2, LHFPL5, SLITRK3, RASGRF1, RELN, C1ORF187, DCC, IRX5, SOX1, ERBB2, SOX2, ONECUT2, CDH1, SEMA5A, ALDH1A2, PTK2, LHX1, RAC3, LHX2, KAL1, LHX4, GBX2, LHX5, LHX6, TLX3…	640	438	13528	3.86073	2.37593e-22	2.37593e-22	1.51094e-22
INTERPRO	IPR012287:Homeodomain-related	56	7.5067	1.52029e-25	CDX2, EVX1, PAX6, HOXD12, HOXD10, HOXD11, BARX2, NKX6-2, PAX7, POU4F3, POU4F2, ALX4, PITX2, PHOX2A, RAX, GSC, NKX2-8, SIX2, VAX2, VAX1, HOXC10, HHEX, HOXD8, MSX1, HOXC13, SIX1, IRX4, IRX3, IRX5, HOXA13, IRX2, ONECUT2, HOXB13, MSX2, MEIS2, LHX1, LHX2, GBX2, LHX4, HOXA9, NKX3-1, LHX6, TLX3, NKX2-2, LMX1B, HMBOX1, EN1, ISL1, DLX3, SHOX2, DLX1, HOXB2, HOXB8, DLX5, DLX4, HOXB9	711	238	16659	5.51303	1.53701e-22	5.12337e-23	2.40536e-22
GOTERM_MF_FAT	GO:0003700~transcription factor activity	124	16.622	3.24186e-25	MYOD1, CDX2, THRB, ARNT2, HOXD12, NFXL1, ZIC1, NR2E1, HOXD10, HOXD11, GATA2, CDKN2A, GATA5, GATA3, NKX6-2, GATA4, RARB, PITX2, PHOX2A, L3MBTL4, NKX2-8, SIX2, HMG20B, VAX2, VAX1, PROX1, HHEX, MSX1, HOXD8, ZNF238, ZNF197, SIX1, PRDM1, TFAP2C, SOX1, HOXA13, TFCP2L1, SOX2, ONECUT2, HOXB13, SOX7, SOX9, SOX8, WT1, T, TAL1, MEIS2, LHX1, LHX2, TEAD4, LHX4, NKX3-1, LHX5, HOXA9, LHX6, NKX2-2, MAFB, FOXA1, …	612	975	12983	2.69799	2.47354e-22	1.23677e-22	4.94531e-22
SP_PIR_KEYWORDS	glycoprotein	283	37.9357	6.84384e-23	ADCY2, GPR126, PTGS2, GDF7, SCN3B, GPR124, SYT2, NELL1, ADCY6, FST, GRIN3A, MEGF10, RTBDN, PRRT2, CD44, PLOD2, KCNK6, CHRNA3, INA, PTPRJ, TMEFF2, PTPRM, ATRNL1, PLD5, PTPRT, COLEC12, PTPRN, PTPRO, CRHR2, SSTR2, KRT18, RHCG, HTR7, BACE2, ROR2, CD164L2, ADAMTS1, ADAMTS5, CTSL2, SLC2A10, PRLHR, ERBB2, MANSC1, SEMA5A, ADRB3, KAL1, BAI2, OLFM1, BMP3, ST6GAL2, HBA2, CELSR1, HBA1, KCNK1, PCDH17, MCAM, E…	743	4318	19235	1.69671	3.29189e-20	1.0973e-20	9.80172e-20
SMART	SM00389:HOX	56	7.5067	1.23003e-21	CDX2, EVX1, PAX6, HOXD12, HOXD10, HOXD11, BARX2, NKX6-2, PAX7, POU4F3, POU4F2, ALX4, PITX2, PHOX2A, RAX, GSC, NKX2-8, SIX2, VAX2, VAX1, HOXC10, HHEX, HOXD8, MSX1, HOXC13, SIX1, IRX4, IRX3, IRX5, HOXA13, IRX2, ONECUT2, HOXB13, MSX2, MEIS2, LHX1, LHX2, GBX2, LHX4, HOXA9, NKX3-1, LHX6, TLX3, NKX2-2, LMX1B, HMBOX1, EN1, ISL1, DLX3, SHOX2, DLX1, HOXB2, HOXB8, DLX5, DLX4, HOXB9	484	235	9079	4.47005	2.55846e-19	2.55846e-19	1.55161e-18
SP_PIR_KEYWORDS	dna-binding	157	21.0456	2.27806e-21	MYOD1, XRCC3, CDX2, THRB, ARNT2, HOXD12, ZIC1, NR2E1, HOXD10, HOXD11, GATA2, CDKN2A, GATA5, ZNF300, GATA3, NKX6-2, GATA4, ZNF442, H2AFY, RARB, ZNF574, PITX2, TWIST1, PHOX2A, NKX2-8, NEIL1, SIX2, HMG20B, VAX2, VAX1, PROX1, HHEX, MSX1, HOXD8, ZNF238, ZNF197, SIX1, PRDM1, TFAP2C, HOXA13, SOX1, TFCP2L1, SOX2, ONECUT2, HOXB13, SOX7, CRAMP1L, SOX9, SOX8, WT1, T, TAL1, MEIS2, LHX1, LHX2, TEAD4, LHX4, NK…	743	1868	19235	2.17584	1.09575e-18	2.73937e-19	3.26263e-18
UP_SEQ_FEATURE	glycosylation site:N-linked (GlcNAc...)	270	36.193	4.80383e-21	ADCY2, GPR126, PTGS2, GDF7, SCN3B, GPR124, SYT2, NELL1, FST, ADCY6, GRIN3A, MEGF10, RTBDN, PRRT2, CD44, PLOD2, KCNK6, CHRNA3, PTPRJ, TMEFF2, PTPRM, ATRNL1, PLD5, PTPRT, COLEC12, PTPRN, PTPRO, CRHR2, SSTR2, RHCG, HTR7, BACE2, ROR2, CD164L2, ADAMTS1, ADAMTS5, CTSL2, SLC2A10, PRLHR, ERBB2, MANSC1, SEMA5A, ADRB3, KAL1, BAI2, OLFM1, BMP3, ST6GAL2, CELSR1, KCNK1, PCDH17, MCAM, EMILIN3, GAS6, EPHA2, KCN…	743	4129	19113	1.68213	9.54522e-18	4.77261e-18	8.25304e-18
GOTERM_CC_FAT	GO:0044459~plasma membrane part	177	23.7265	4.10716e-20	KCNC2, KCNC1, GNA14, JUB, KCNC3, SLC13A5, ASAM, PTGS2, GRIK1, SLC6A2, GABRB2, SYT2, TLR2, GRIN3A, SCTR, WNT2, GNG8, CTTNBP2, DIRAS1, DIRAS2, SLC2A4, CD44, KCNK6, CCR10, CHRNA3, SYK, PTPRJ, INADL, PTPRM, MAGI2, SCUBE1, TRPA1, PSD3, PTPRN, NTSR1, PTPRO, SLC34A2, JUP, CBLN4, CRHR2, LHFPL5, SSTR2, RHCG, HTR7, LRP12, ROR2, CGNL1, PRLHR, FGFR3, GNAI1, KCNA2, DRD5, ERBB2, DRD4, PTK7, EPHA10, CACNB4, ABC…	532	2203	12782	1.93039	1.42108e-17	1.42108e-17	5.60768e-17
GOTERM_BP_FAT	GO:0045165~cell fate commitment	39	5.22788	2.75914e-19	MYOD1, EVX1, FOXA2, GDF7, WNT3A, SOX2, ONECUT2, PAX6, FGF10, SOX9, PAX2, SOX8, GDNF, NR2E1, HOXD10, HOXD11, GATA2, TAL1, PAX7, NKX6-2, CYP26B1, TEAD4, LHX6, TLX3, NR2F2, NKX2-2, TBX2, FOXA1, PTF1A, NEUROG1, ISL1, PROX1, KDR, HOXC10, NOTCH3, SMO, DLX1, SIX1, PRDM1	640	139	13528	5.93067	7.75596e-16	3.87798e-16	4.93231e-16
GOTERM_BP_FAT	GO:0007389~pattern specification process	53	7.10456	8.84574e-19	CDX2, FOXA2, EVX1, WNT3A, TBX20, FST, PAX6, HOXD12, FGF10, ZIC1, HOXD10, HOXD11, PAX7, NKX6-2, GATA4, ALX4, NR2F2, PITX2, CYR61, GSC, RAX, PCDH8, VAX2, HOXC10, HHEX, SMO, HOXD8, HOXC13, SIX1, ROR2, RELN, GREM1, SEMA5A, T, ALDH1A2, LHX1, LHX2, CYP26B1, GBX2, HOXA9, NKX3-1, LMX1B, MAFB, TBX5, EN1, DLX1, HOXB2, SFRP1, HOXB8, SFRP2, HOXB9, BMP7, BMPR1B	640	267	13528	4.19583	2.48654e-15	8.28846e-16	1.58129e-15
GOTERM_CC_FAT	GO:0005886~plasma membrane	250	33.5121	3.14885e-18	FHIT, JUB, ADCY2, GPR126, PTGS2, SCN3B, GPR124, SYT2, ADCY6, GRIN3A, MEGF10, GNG8, CTTNBP2, DIRAS1, DIRAS2, MALL, CD44, KCNK6, CCR10, CHRNA3, SYK, PTPRJ, PTPRM, MAGI2, TRPA1, PTPRT, PTPRN, PTPRO, JUP, CRHR2, GRB10, LHFPL5, KRT19, SSTR2, RHCG, HTR7, ROR2, GRB14, SH3GL2, PRLHR, GNAI1, ERBB2, CACNB4, KCNJ2, SEMA5A, ADRB3, BAI2, CDC42EP5, TRPC1, GPR157, CELSR1, KCNK1, PCDH17, MCAM, EPHA2, KCNK3, NPY5…	532	3777	12782	1.5903	1.0895e-15	5.44751e-16	4.29925e-15
GOTERM_BP_FAT	GO:0048666~neuron development	57	7.64075	9.61218e-17	GDF7, WNT3A, UCHL1, PAX6, GRIN3A, PAX2, PRKG1, GDNF, NR2E1, HOXD10, CD44, NR2F6, POU4F3, CNTNAP2, POU4F2, UNC5C, PTPRM, NKX2-8, VAX2, VAX1, SLIT2, SLIT3, BBS1, SMO, NCAM2, LHFPL5, SLITRK3, RASGRF1, RELN, C1ORF187, DCC, IRX5, SOX1, ERBB2, ONECUT2, CDH1, SEMA5A, PTK2, RAC3, KAL1, LHX2, GBX2, LHX4, LHX6, LMX1B, PTPRZ1, EN1, ISL1, GAS7, TP73, SALL3, SEMA6A, EPHA7, DLX5, CYFIP1, BMPR1B, BMP7	640	339	13528	3.55409	3.12084e-13	7.80487e-14	1.9984e-13
SP_PIR_KEYWORDS	signal	214	28.6863	2.26371e-16	GPR126, PTGS2, GDF7, SCN3B, GPR124, NELL1, FST, GRIN3A, EDIL3, MEGF10, RTBDN, CD44, PLOD2, CHRNA3, PTPRJ, TMEFF2, LRRC3, MATN3, PTPRM, ATRNL1, PTPRT, PTPRN, PTPRO, CRHR2, BACE2, CD164L2, ROR2, ADAMTS1, ADAMTS5, CTSL2, RBP4, ERBB2, FAM19A4, MANSC1, SEMA5A, KAL1, BAI2, OLFM1, BMP3, CELSR1, PCDH17, MCAM, EMILIN3, GAS6, EPHA2, KDR, NOTCH3, NTRK3, SEMA6A, LAMA1, EPHA7, COL14A1, PENK, SFRP1, NPY, EPHA8…	743	3250	19235	1.70464	1.06803e-13	2.13163e-14	3.21965e-13
UP_SEQ_FEATURE	signal peptide	214	28.6863	4.52763e-16	GPR126, PTGS2, GDF7, SCN3B, GPR124, NELL1, FST, GRIN3A, EDIL3, MEGF10, RTBDN, CD44, PLOD2, CHRNA3, PTPRJ, TMEFF2, LRRC3, MATN3, PTPRM, ATRNL1, PTPRT, PTPRN, PTPRO, CRHR2, BACE2, CD164L2, ROR2, ADAMTS1, ADAMTS5, CTSL2, RBP4, ERBB2, FAM19A4, MANSC1, SEMA5A, KAL1, BAI2, OLFM1, BMP3, CELSR1, PCDH17, MCAM, EMILIN3, GAS6, EPHA2, KDR, NOTCH3, NTRK3, SEMA6A, LAMA1, EPHA7, COL14A1, PENK, SFRP1, NPY, EPHA8…	743	3250	19113	1.69383	8.82405e-13	2.94098e-13	7.66054e-13
GOTERM_MF_FAT	GO:0030528~transcription regulator activity	141	18.9008	5.701e-16	MYOD1, CDX2, THRB, ARNT2, HOXD12, NFXL1, ZIC1, NR2E1, HOXD10, HOXD11, GATA2, CDKN2A, MYOCD, GATA5, GATA3, NKX6-2, GATA4, RARB, PITX2, TWIST1, PHOX2A, L3MBTL4, NKX2-8, SIX2, HMG20B, VAX2, VAX1, PROX1, HHEX, MSX1, HOXD8, ZNF238, ZNF197, SIX1, VGLL2, PRDM1, TFAP2C, HOXA13, SOX1, TFCP2L1, SOX2, ONECUT2, HOXB13, SOX7, SOX9, SOX8, WT1, T, TAL1, MEIS2, LHX1, LHX2, TEAD4, LHX4, NKX3-1, LHX5, HOXA9, LHX6,…	612	1512	12983	1.97829	4.2355e-13	1.4122e-13	8.43769e-13
GOTERM_CC_FAT	GO:0005887~integral to plasma membrane	109	14.6113	1.7589e-15	KCNC2, KCNC1, KCNC3, GRIK1, GABRB2, SLC6A2, TLR2, GRIN3A, SCTR, CD44, SLC2A4, KCNK6, CCR10, CHRNA3, PTPRJ, PTPRM, TRPA1, NTSR1, PTPRN, PTPRO, SLC34A2, CRHR2, SSTR2, RHCG, LRP12, HTR7, ROR2, PRLHR, FGFR3, KCNA2, DRD5, DRD4, PTK7, EPHA10, KCNA5, ABCA1, KCNJ2, PCDHAC2, PCDHAC1, KCNS3, ADRB3, GPR25, ADRA2C, SLC30A3, TRPC1, KCNB2, KCNB1, CELSR1, KCNK1, TPBG, EPHA2, NPY5R, KCNK3, KDR, NTRK3, KCTD8, NOT…	532	1188	12782	2.20443	6.14619e-13	2.04836e-13	2.42029e-12
GOTERM_BP_FAT	GO:0048598~embryonic morphogenesis	52	6.97051	2.42468e-15	FGF8, FOXA2, WNT3A, HOXD12, FGF10, PAX2, ZIC1, HOXD10, HOXD11, GATA4, POU4F3, RARB, ALX4, TWIST1, GSC, SIX2, PCDH8, VAX2, PROX1, SLIT2, HOXC10, LHFPL5, MSX1, SIX1, ROR2, FOXC1, RBP4, HOXA13, SOX2, PTK7, GREM1, MSX2, T, ALDH1A2, HAND1, LHX1, ALDH1A3, CYP26B1, GBX2, HOXA9, FBN2, PPAP2B, MAFB, TBX5, NEUROG1, EN1, CELSR1, HOXB2, DKK1, HOXB8, DLX5, BMP7	640	307	13528	3.58029	6.86584e-12	1.37312e-12	4.36318e-12
GOTERM_BP_FAT	GO:0003002~regionalization	41	5.49598	2.72417e-15	EVX1, FOXA2, WNT3A, TBX20, PAX6, GREM1, HOXD10, HOXD11, T, ALDH1A2, LHX1, PAX7, NKX6-2, LHX2, CYP26B1, GATA4, GBX2, HOXA9, NKX3-1, NR2F2, ALX4, GSC, LMX1B, MAFB, PCDH8, EN1, VAX2, HOXC10, SMO, HHEX, DLX1, HOXB2, HOXD8, SFRP1, HOXC13, SFRP2, HOXB8, ROR2, RELN, HOXB9, BMPR1B	640	197	13528	4.39918	7.80209e-12	1.30029e-12	4.9627e-12
GOTERM_BP_FAT	GO:0006355~regulation of transcription, DNA-dependent	155	20.7775	7.19367e-15	MYOD1, CDX2, THRB, ARNT2, FST, HOXD12, NFXL1, GDNF, NR2E1, HOXD10, HOXD11, GATA2, CDKN2A, MYOCD, GATA5, ZNF300, GATA3, NKX6-2, GATA4, ZNF442, RARB, PITX2, TWIST1, PHOX2A, L3MBTL4, NKX2-8, SIX2, HMG20B, VAX2, VAX1, PROX1, HHEX, MSX1, HOXD8, ZNF238, ZNF197, SIX1, VGLL2, PRDM1, TFAP2C, HOXA13, SOX1, TFCP2L1, SOX2, ONECUT2, HOXB13, SOX7, SOX9, SOX8, WT1, T, TAL1, MEIS2, LHX1, LHX2, TEAD4, LHX4, NKX3-…	640	1773	13528	1.84789	2.02854e-11	2.8979e-12	1.29008e-11
GOTERM_CC_FAT	GO:0031226~intrinsic to plasma membrane	109	14.6113	8.19277e-15	KCNC2, KCNC1, KCNC3, GRIK1, GABRB2, SLC6A2, TLR2, GRIN3A, SCTR, CD44, SLC2A4, KCNK6, CCR10, CHRNA3, PTPRJ, PTPRM, TRPA1, NTSR1, PTPRN, PTPRO, SLC34A2, CRHR2, SSTR2, RHCG, LRP12, HTR7, ROR2, PRLHR, FGFR3, KCNA2, DRD5, DRD4, PTK7, EPHA10, KCNA5, ABCA1, KCNJ2, PCDHAC2, PCDHAC1, KCNS3, ADRB3, GPR25, ADRA2C, SLC30A3, TRPC1, KCNB2, KCNB1, CELSR1, KCNK1, TPBG, EPHA2, NPY5R, KCNK3, KDR, NTRK3, KCTD8, NOT…	532	1215	12782	2.15545	2.84262e-12	7.10654e-13	1.12133e-11
GOTERM_BP_FAT	GO:0051252~regulation of RNA metabolic process	156	20.9115	2.28653e-14	MYOD1, CDX2, THRB, ARNT2, FST, HOXD12, NFXL1, GDNF, NR2E1, HOXD10, HOXD11, GATA2, CDKN2A, MYOCD, GATA5, ZNF300, GATA3, NKX6-2, GATA4, ZNF442, RARB, PITX2, TWIST1, PHOX2A, L3MBTL4, NKX2-8, SIX2, HMG20B, VAX2, VAX1, PROX1, HHEX, MSX1, HOXD8, ZNF238, ZNF197, SIX1, VGLL2, PRDM1, TFAP2C, HOXA13, SOX1, TFCP2L1, SOX2, ONECUT2, HOXB13, IGF2BP1, SOX7, SOX9, SOX8, WT1, T, TAL1, MEIS2, LHX1, LHX2, TEAD4, LH…	640	1813	13528	1.81878	6.42892e-11	8.03613e-12	4.08895e-11
GOTERM_BP_FAT	GO:0031175~neuron projection development	45	6.03217	6.20719e-14	DCC, GDF7, ERBB2, WNT3A, UCHL1, PAX6, CDH1, GRIN3A, PRKG1, PAX2, NR2E1, GDNF, SEMA5A, PTK2, CD44, RAC3, KAL1, LHX2, POU4F3, GBX2, LHX4, POU4F2, UNC5C, PTPRM, PTPRZ1, NKX2-8, VAX2, VAX1, ISL1, GAS7, SLIT2, SLIT3, BBS1, SMO, NCAM2, SEMA6A, EPHA7, SLITRK3, RASGRF1, DLX5, CYFIP1, RELN, BMPR1B, BMP7, C1ORF187	640	256	13528	3.71558	1.74455e-10	1.93838e-11	1.10945e-10
GOTERM_BP_FAT	GO:0001501~skeletal system development	50	6.70241	1.95937e-13	CYP24A1, PTGS2, TUFT1, HOXD12, MMP2, HOXD10, HOXD11, TNFRSF11A, BARX2, PAX7, ALX4, TWIST1, MATN3, GSC, SIX2, MMP14, HOXC10, SMO, ALOX15, MSX1, HOXD8, SIX1, COL1A2, ROR2, FOXC1, COL1A1, RBP4, FGFR3, HOXA13, SOX9, MSX2, LECT1, TEAD4, HOXA9, BMP3, EN1, NPR3, WWTR1, SHOX2, DLX1, HOXB2, HOXB8, DLX5, GDF10, HOXB9, BMP7, BMPR1B, IGFBP3, CDH11, BMP8A	640	319	13528	3.31309	5.50828e-10	5.50827e-11	3.50298e-10
UP_SEQ_FEATURE	disulfide bond	184	24.6649	3.07578e-13	FGF19, GPR126, ASAM, PTGS2, GDF7, SCN3B, GABRB2, NELL1, FST, TLR2, EDIL3, PRKG1, GDNF, MMP2, MEGF10, RTBDN, GALR1, CD44, PAPPA, TGFBI, CCR10, CYGB, UNC5C, TFPI2, CHRNA3, TMEFF2, MATN3, PTPRM, SCUBE3, ATRNL1, SCUBE1, CHODL, PTPRT, COLEC12, NTSR1, MOXD1, SLC34A2, CBLN4, CRHR2, NCAM2, SSTR2, BACE2, HTR7, LRP12, ROR2, ADAMTS1, RELN, COL1A1, ADAMTS5, CTSL2, RBP4, PRLHR, FGFR3, ERBB2, DRD5, DRD4, PTK7,…	743	2819	19113	1.67905	6.11066e-10	1.52766e-10	5.28344e-10
GOTERM_BP_FAT	GO:0007423~sensory organ development	41	5.49598	5.17434e-13	RBP4, IRX5, SOX1, ERBB2, WNT3A, SOX2, PAX6, FGF10, ZIC1, PAX2, NR2E1, WT1, ALDH1A2, MEIS2, ALDH1A3, POU4F3, GBX2, POU4F2, HSF4, RARB, DFNA5, RAX, PTPRM, GSC, LMX1B, MAFB, PTF1A, NEUROG1, SIX2, VAX2, VAX1, PROX1, COL5A1, LHFPL5, HOXC13, DLX5, SIX1, FOXC1, BMPR1B, BMP7, FOXE3	640	229	13528	3.78444	1.45462e-09	1.32238e-10	9.25049e-10
GOTERM_BP_FAT	GO:0035295~tube development	40	5.36193	6.26213e-13	RBP4, FOXA2, WNT3A, TBX20, PTK7, HOXB13, FGF10, PAX2, GREM1, GDNF, HOXD11, WNT2, SEMA5A, CTTNBP2, T, ALDH1A2, CD44, HAND1, LHX1, HAND2, GATA4, GBX2, NKX3-1, LOX, RARB, TWIST1, CYR61, TBX5, FOXA1, NKX2-8, CELSR1, MMP14, PROX1, SLIT2, KDR, MYCN, HHEX, SIX1, FOXC1, BMP7	640	220	13528	3.84318	1.76015e-09	1.46679e-10	1.11935e-09
SP_PIR_KEYWORDS	disulfide bond	187	25.067	6.57602e-13	FGF19, GPR126, ASAM, PTGS2, GDF7, SCN3B, GABRB2, NELL1, FST, TLR2, EDIL3, PRKG1, GDNF, MMP2, MEGF10, RTBDN, GALR1, CD44, PAPPA, TGFBI, CCR10, CYGB, UNC5C, TFPI2, CHRNA3, TMEFF2, MATN3, PTPRM, SCUBE3, ATRNL1, SCUBE1, CHODL, PTPRT, COLEC12, NTSR1, MOXD1, SLC34A2, CBLN4, CRHR2, NCAM2, SSTR2, BACE2, HTR7, LRP12, ROR2, ADAMTS1, RELN, COL1A1, ADAMTS5, RBP4, CTSL2, PRLHR, FGFR3, ERBB2, DRD5, DRD4, PTK7,…	743	2924	19235	1.65565	3.16298e-10	5.27164e-11	9.41791e-10
SP_PIR_KEYWORDS	transcription regulation	143	19.1689	7.2781e-13	MYOD1, CDX2, THRB, ARNT2, HOXD12, NR2E1, HOXD10, HOXD11, GATA2, CDKN2A, MYOCD, GATA5, ZNF300, GATA3, GATA4, ZNF442, RARB, ZNF574, TWIST1, PHOX2A, HMG20B, VAX2, VAX1, PROX1, HHEX, MSX1, HOXD8, ZNF238, ZNF197, VGLL2, PRDM1, TFAP2C, HOXA13, SOX1, TFCP2L1, SOX2, ONECUT2, HOXB13, SOX7, SOX9, SOX8, WT1, T, TAL1, LHX1, LHX2, TEAD4, LHX4, NKX3-1, LHX5, HOXA9, LHX6, UTF1, MAFB, FOXA1, NEUROG1, KLF14, EN1,…	743	2026	19235	1.82726	3.50102e-10	5.00145e-11	1.04244e-09
GOTERM_BP_FAT	GO:0006928~cell motion	61	8.17694	2.38803e-12	FGF19, SLC22A16, JUB, PTGS2, GDF7, PAX6, PRKG1, GDNF, NR2E1, WNT2, CTTNBP2, EDNRB, GAB2, CD44, POU4F3, SEMA3C, POU4F2, UNC5C, NR2F2, TWIST1, SYK, PTPRM, VAX1, MMP14, SLIT2, SLIT3, SMO, SIX1, FOXC1, RELN, C1ORF187, DCC, SOX1, ERBB2, CXCL3, DNAH3, KITLG, CDH2, SEMA5A, PTK2, KAL1, LHX2, GBX2, LHX4, LHX6, TLX3, PPAP2B, FN1, LMX1B, ISL1, COL5A1, KDR, LAMA1, CDH13, SEMA6A, EPHA7, NPY, PYY, BMPR1B, BMP7…	640	475	13528	2.7145	6.71261e-09	5.16355e-10	4.26881e-09
UP_SEQ_FEATURE	topological domain:Cytoplasmic	206	27.6139	4.55368e-12	GPR126, ADCY2, SCN3B, GPR124, SYT2, ADCY6, GRIN3A, MEGF10, PRRT2, CD44, KCNK6, CCR10, CHRNA3, PTPRJ, TMEFF2, PTPRM, ATRNL1, COLEC12, PTPRT, PTPRN, PTPRO, CRHR2, SSTR2, RHCG, HTR7, BACE2, CD164L2, ROR2, SLC2A10, PRLHR, ERBB2, KCNJ2, MANSC1, SEMA5A, ADRB3, BAI2, TRPC1, ST6GAL2, GPR157, CELSR1, KCNK1, PCDH17, MCAM, KCNK3, NPY5R, EPHA2, KDR, NOTCH3, NTRK3, SEMA6A, EPHA7, KCNJ6, KCNJ8, EPHA8, CHRNB1, …	743	3374	19113	1.57059	9.04818e-09	1.80964e-09	7.8233e-09
GOTERM_BP_FAT	GO:0001655~urogenital system development	27	3.6193	5.77349e-12	RBP4, HOXA13, HOXB13, GREM1, PAX2, GDNF, WT1, HOXD11, ALDH1A2, OSR1, CD44, LHX1, ALDH1A3, NKX3-1, RARB, SOX11, FOXA1, SIX2, WWTR1, PROX1, SLIT2, SFRP1, KCNJ8, SIX1, FOXC1, ADAMTS1, BMP7	640	110	13528	5.1883	1.62293e-08	1.15923e-09	1.03208e-08
GOTERM_BP_FAT	GO:0048667~cell morphogenesis involved in neuron differentiation	37	4.95979	1.17988e-11	DCC, GDF7, ERBB2, WNT3A, UCHL1, PAX6, PAX2, NR2E1, SEMA5A, PTK2, KAL1, LHX2, POU4F3, GBX2, LHX4, POU4F2, UNC5C, PTPRM, PTPRZ1, NKX2-8, VAX2, VAX1, ISL1, SLIT2, SLIT3, BBS1, NCAM2, SEMA6A, LHFPL5, EPHA7, SLITRK3, DLX5, CYFIP1, RELN, BMPR1B, BMP7, C1ORF187	640	209	13528	3.74205	3.31664e-08	2.21109e-09	2.10918e-08
GOTERM_BP_FAT	GO:0030030~cell projection organization	51	6.83646	1.24787e-11	JUB, GDF7, WNT3A, UCHL1, PAX6, GRIN3A, PAX2, PRKG1, GDNF, NR2E1, CD44, POU4F3, POU4F2, UNC5C, PTPRM, NKX2-8, VAX2, VAX1, SLIT2, SLIT3, BBS1, NCAM2, SMO, LHFPL5, SLITRK3, SPAG6, RASGRF1, RELN, C1ORF187, DCC, ERBB2, ONECUT2, CDH1, SEMA5A, PTK2, RAC3, KAL1, LHX2, GBX2, LHX4, PTPRZ1, WWTR1, ISL1, GAS7, CDH13, SEMA6A, EPHA7, DLX5, CYFIP1, BMP7, BMPR1B	640	368	13528	2.92938	3.50776e-08	2.19235e-09	2.23072e-08
GOTERM_BP_FAT	GO:0006357~regulation of transcription from RNA polymerase II promoter	78	10.4558	1.43086e-11	MYOD1, CDX2, SOX21, EVX1, FOXA2, THRB, FST, ARNT2, PAX6, PAX5, PAWR, PAX2, NR2E1, GDNF, HOXD10, GATA2, BARX2, PAX9, MYOCD, NKX6-2, GATA4, POU4F3, POU4F2, RARB, HSF4, NR2F2, ALX4, TWIST1, GSC, SOX14, SOX11, SIX2, VAX2, VAX1, PROX1, MYCN, HHEX, HOXD8, MSX1, ZNF238, SIX1, VGLL2, FOXC1, PRDM1, TFAP2C, HOXA13, TFCP2L1, SOX2, ONECUT2, SOX7, SOX9, ZNF177, SOX8, WT1, T, TAL1, MEIS2, HAND1, HAND2, TEAD4, …	640	727	13528	2.26785	4.02217e-08	2.36598e-09	2.55785e-08
GOTERM_BP_FAT	GO:0000904~cell morphogenesis involved in differentiation	40	5.36193	1.76778e-11	DCC, GDF7, ERBB2, WNT3A, UCHL1, PAX6, SOX9, PAX2, NR2E1, SEMA5A, PTK2, KAL1, LHX2, POU4F3, GBX2, LHX4, POU4F2, UNC5C, FN1, PTPRM, PTPRZ1, NKX2-8, VAX2, VAX1, ISL1, PROX1, SLIT2, SLIT3, BBS1, NCAM2, SEMA6A, LHFPL5, EPHA7, SLITRK3, DLX5, CYFIP1, RELN, BMPR1B, BMP7, C1ORF187	640	244	13528	3.46516	4.96921e-08	2.76068e-09	3.16012e-08
GOTERM_BP_FAT	GO:0048858~cell projection morphogenesis	40	5.36193	2.01142e-11	DCC, GDF7, ERBB2, WNT3A, UCHL1, ONECUT2, PAX6, PAX2, NR2E1, SEMA5A, PTK2, KAL1, LHX2, POU4F3, GBX2, LHX4, POU4F2, UNC5C, PTPRM, PTPRZ1, NKX2-8, VAX2, VAX1, ISL1, WWTR1, GAS7, SLIT2, SLIT3, BBS1, SMO, NCAM2, SEMA6A, EPHA7, SLITRK3, DLX5, CYFIP1, RELN, BMPR1B, BMP7, C1ORF187	640	245	13528	3.45102	5.65411e-08	2.97585e-09	3.59567e-08
GOTERM_BP_FAT	GO:0048812~neuron projection morphogenesis	37	4.95979	2.0813e-11	DCC, GDF7, ERBB2, WNT3A, UCHL1, PAX6, PAX2, NR2E1, SEMA5A, PTK2, KAL1, LHX2, POU4F3, GBX2, LHX4, POU4F2, UNC5C, PTPRM, PTPRZ1, NKX2-8, VAX2, VAX1, ISL1, GAS7, SLIT2, SLIT3, SMO, SEMA6A, NCAM2, EPHA7, SLITRK3, DLX5, CYFIP1, RELN, BMPR1B, BMP7, C1ORF187	640	213	13528	3.67177	5.85051e-08	2.92525e-09	3.72056e-08
GOTERM_BP_FAT	GO:0007409~axonogenesis	35	4.69169	2.33946e-11	DCC, GDF7, ERBB2, WNT3A, UCHL1, PAX6, PAX2, NR2E1, SEMA5A, PTK2, KAL1, LHX2, POU4F3, GBX2, LHX4, POU4F2, UNC5C, PTPRM, PTPRZ1, NKX2-8, VAX2, VAX1, ISL1, SLIT2, SLIT3, SEMA6A, NCAM2, EPHA7, SLITRK3, DLX5, CYFIP1, RELN, BMPR1B, BMP7, C1ORF187	640	193	13528	3.83323	6.57623e-08	3.13154e-09	4.18208e-08
GOTERM_BP_FAT	GO:0048732~gland development	29	3.8874	2.57295e-11	HOXA13, ERBB2, TFCP2L1, WNT3A, SOX2, PAX6, FGF10, HOXB13, CDH1, WNT2, CTTNBP2, PCSK1, GATA2, ALDH1A2, ALDH1A3, HOXA9, NKX3-1, NRG1, IRS2, TBX2, FOXA1, ISL1, HHEX, GCM2, SFRP1, SIX1, HOXB9, FOXC1, BMP7	640	135	13528	4.54065	7.23254e-08	3.28752e-09	4.59945e-08
UP_SEQ_FEATURE	topological domain:Extracellular	172	23.0563	3.52555e-11	GPR126, ASAM, GRIK1, SLC6A2, GPR124, SCN3B, GABRB2, ADCY6, TLR2, GRIN3A, MEGF10, SCTR, SLC2A4, GALR1, CD44, PRRT2, CCR10, UNC5C, CHRNA3, PTPRJ, TMEFF2, PTPRM, ATRNL1, CHODL, PTPRT, COLEC12, PTPRN, NTSR1, PTPRO, SLC34A2, CRHR2, NCAM2, SSTR2, SLITRK3, RHCG, BACE2, HTR7, LRP12, CD164L2, ROR2, SLC2A10, PRLHR, FGFR3, DRD5, ERBB2, DRD4, PTK7, EPHA10, ABCA1, KCNJ2, MANSC1, PCDHAC2, PCDHAC1, SEMA5A, ADRB…	743	2719	19113	1.62727	7.00526e-08	1.16754e-08	6.05693e-08
GOTERM_BP_FAT	GO:0009792~embryonic development ending in birth or egg hatching	47	6.30027	5.33559e-11	RBP4, CDX2, EVX1, FOXA2, WNT3A, ARNT2, PAX6, PTK7, CDH1, SOX8, HOXD10, T, GATA2, ALDH1A2, HAND1, HAND2, PAX7, GATA4, TEAD4, GBX2, HOXA9, NKX3-1, HCN4, ALX4, APBA1, TWIST1, FOXD3, GSC, LMX1B, SIX2, PCDH8, EN1, CELSR1, PROX1, SMO, DLX1, HOXB2, MSX1, SFRP1, HOXB8, SFRP2, SIX1, ROR2, FOXC1, HOXB9, PRDM1, COL1A1	640	334	13528	2.97444	1.49983e-07	6.52102e-09	9.53802e-08
SP_PIR_KEYWORDS	potassium transport	24	3.21716	6.95447e-11	HCN1, KCNK17, KCNC2, KCNC1, KCNC3, KCNB2, KCNB1, KCNA2, SLC12A5, KCNJ10, KCNA5, KCNJ2, KCNK1, KCNIP1, KCNK12, KCNK3, KCNS3, KCNJ6, SLC24A3, KCNJ8, KCNK6, HCN4, KCNG1, KCNE3	743	115	19235	5.40277	3.3451e-08	4.18138e-09	9.96016e-08
GOTERM_BP_FAT	GO:0032990~cell part morphogenesis	40	5.36193	7.88535e-11	DCC, GDF7, ERBB2, WNT3A, UCHL1, ONECUT2, PAX6, PAX2, NR2E1, SEMA5A, PTK2, KAL1, LHX2, POU4F3, GBX2, LHX4, POU4F2, UNC5C, PTPRM, PTPRZ1, NKX2-8, VAX2, VAX1, ISL1, WWTR1, GAS7, SLIT2, SLIT3, BBS1, SMO, NCAM2, SEMA6A, EPHA7, SLITRK3, DLX5, CYFIP1, RELN, BMPR1B, BMP7, C1ORF187	640	256	13528	3.30273	2.21657e-07	9.23571e-09	1.4096e-07
GOTERM_BP_FAT	GO:0048568~embryonic organ development	32	4.28954	9.90063e-11	RBP4, WNT3A, SOX2, FGF10, ZIC1, PAX2, HOXD10, T, GATA2, ALDH1A2, HAND1, ALDH1A3, GATA4, GBX2, POU4F3, RARB, ALX4, FOXD3, GSC, MAFB, NEUROG1, SIX2, VAX2, PROX1, LHFPL5, HOXB2, HOXB8, DLX5, SIX1, ROR2, PRDM1, BMP7	640	172	13528	3.93256	2.78307e-07	1.11323e-08	1.76986e-07
SP_PIR_KEYWORDS	voltage-gated channel	27	3.6193	1.16091e-10	KCNK17, KCNC2, KCNC1, KCNC3, SCN3B, KCNA2, KCNJ10, KCNA5, CACNB4, KCNJ2, KCNIP1, KCNK12, KCNS3, KCNK6, HCN4, KCNE3, KCNG1, HCN1, CACNA2D1, KCNB2, KCNB1, KCNK1, KCNK3, KCNJ6, KCNJ8, CACNA1G, CACNA1D	743	150	19235	4.65989	5.58398e-08	6.20443e-09	1.66265e-07
SP_PIR_KEYWORDS	Transcription	138	18.4987	1.26144e-10	MYOD1, CDX2, THRB, ARNT2, HOXD12, NR2E1, HOXD10, HOXD11, GATA2, CDKN2A, GATA5, MYOCD, ZNF300, GATA3, GATA4, ZNF442, RARB, ZNF574, TWIST1, PHOX2A, HMG20B, VAX2, VAX1, PROX1, HHEX, MSX1, HOXD8, ZNF238, ZNF197, VGLL2, PRDM1, TFAP2C, HOXA13, SOX1, TFCP2L1, SOX2, ONECUT2, HOXB13, SOX7, SOX9, SOX8, WT1, T, TAL1, LHX1, LHX2, TEAD4, LHX4, NKX3-1, LHX5, HOXA9, LHX6, UTF1, MAFB, FOXA1, NEUROG1, KLF14, NEUR…	743	2071	19235	1.72505	6.06753e-08	6.06753e-09	1.80663e-07
GOTERM_BP_FAT	GO:0043009~chordate embryonic development	46	6.16622	1.3456e-10	RBP4, CDX2, FOXA2, WNT3A, ARNT2, PAX6, PTK7, CDH1, SOX8, HOXD10, T, GATA2, ALDH1A2, HAND1, HAND2, PAX7, GATA4, TEAD4, GBX2, HOXA9, NKX3-1, HCN4, ALX4, APBA1, TWIST1, FOXD3, GSC, LMX1B, SIX2, PCDH8, EN1, CELSR1, PROX1, SMO, DLX1, HOXB2, MSX1, SFRP1, HOXB8, SFRP2, SIX1, ROR2, FOXC1, HOXB9, PRDM1, COL1A1	640	331	13528	2.93754	3.78249e-07	1.4548e-08	2.40543e-07
SP_PIR_KEYWORDS	cell adhesion	47	6.30027	2.27507e-10	JUB, IGFBP7, TNC, CLSTN1, PCDHB15, PTK7, CTNND2, KITLG, CDH1, EDIL3, CDH2, CDH3, MEGF10, PCDHAC2, SCARF2, PCDHAC1, CDH8, CD44, KAL1, TGFBI, CNTNAP3, CNTNAP2, BOC, FN1, CYR61, PTPRM, ICAM4, ICAM5, SIGLEC10, FBLIM1, PCDH8, NID2, PCDH17, MCAM, PCDHGB4, JUP, NCAM2, CDH13, LAMA1, COL14A1, PKP2, DSC3, CNTN1, DSC2, RELN, ADAM12, PARVA, CDH11	743	422	19235	2.88329	1.09431e-07	9.94826e-09	3.25834e-07
GOTERM_BP_FAT	GO:0048663~neuron fate commitment	16	2.14477	3.32288e-10	FOXA2, EVX1, PTF1A, FOXA1, SOX2, PAX6, ISL1, HOXD10, NOTCH3, HOXC10, DLX1, NKX6-2, PAX7, LHX6, TLX3, NKX2-2	640	42	13528	8.05238	9.34061e-07	3.45949e-08	5.94006e-07
GOTERM_BP_FAT	GO:0000902~cell morphogenesis	47	6.30027	4.6449e-10	DCC, GDF7, ERBB2, TFCP2L1, WNT3A, ONECUT2, UCHL1, PTK7, PAX6, SOX9, PAX2, NR2E1, SEMA5A, PTK2, KAL1, LHX2, POU4F3, GBX2, LHX4, POU4F2, UNC5C, FN1, PTPRM, PTPRZ1, NKX2-8, VAX2, VAX1, ISL1, WWTR1, PROX1, GAS7, SLIT2, SLIT3, BBS1, SMO, NCAM2, LAMA1, SEMA6A, EPHA7, LHFPL5, SLITRK3, DLX5, CYFIP1, RELN, BMPR1B, BMP7, C1ORF187	640	356	13528	2.79062	1.30568e-06	4.66315e-08	8.30333e-07
SP_PIR_KEYWORDS	potassium	24	3.21716	4.74487e-10	HCN1, KCNK17, KCNC2, KCNC1, KCNC3, KCNB2, KCNB1, KCNA2, SLC12A5, KCNJ10, KCNA5, KCNJ2, KCNK1, KCNIP1, KCNK12, KCNK3, KCNS3, KCNJ6, SLC24A3, KCNJ8, KCNK6, HCN4, KCNG1, KCNE3	743	126	19235	4.9311	2.28228e-07	1.9019e-08	6.79559e-07
GOTERM_BP_FAT	GO:0030900~forebrain development	29	3.8874	4.77548e-10	SOX1, WNT3A, SOX2, PAX6, CDH1, PRKG1, NR2E1, GATA2, PCSK1, ALDH1A2, LHX1, ALDH1A3, LHX2, LHX6, NR2F2, RAX, GSC, ISL1, TP73, NOTCH3, BBS1, SALL3, HHEX, DLX1, DKK1, MSX1, ID4, RELN, C1ORF187	640	152	13528	4.03281	1.34239e-06	4.62892e-08	8.53676e-07
GOTERM_BP_FAT	GO:0007507~heart development	35	4.69169	4.79925e-10	IRX4, FGF19, RBP4, ERBB2, WNT3A, TBX20, FGF12, SOX9, MSX2, ALDH1A2, OSR1, MYOCD, HAND1, HAND2, GATA4, NKX3-1, SEMA3C, RARB, NRG1, CHRNA3, PTPRJ, TBX2, TBX5, SCUBE1, ISL1, PROX1, COL5A1, SHOX2, SMO, HHEX, MSX1, KCNJ8, PKP2, ADAMTS1, FOXC1	640	215	13528	3.44099	1.34907e-06	4.49689e-08	8.57925e-07
GOTERM_BP_FAT	GO:0045944~positive regulation of transcription from RNA polymerase II promoter	48	6.43432	5.81777e-10	MYOD1, EVX1, FOXA2, HOXA13, THRB, SOX2, ARNT2, ONECUT2, PAX6, SOX9, PAX2, GDNF, SOX8, HOXD10, WT1, T, GATA2, MEIS2, BARX2, HAND1, MYOCD, PAX9, HAND2, GATA4, TEAD4, POU4F2, HSF4, RARB, ALX4, NKX2-2, FOXD3, BMP3, UTF1, LMX1B, MAFB, TBX5, SOX11, FOXA1, SIX2, NEUROG3, ISL1, WWTR1, HHEX, SIX1, VGLL2, FOXC1, HOXB9, BMP7	640	371	13528	2.73477	1.63537e-06	5.2754e-08	1.04e-06
GOTERM_BP_FAT	GO:0007267~cell-cell signaling	65	8.71314	6.58053e-10	GLRA1, GRIK1, GABRB2, SLC6A2, FAM3B, WNT3A, FGF10, FGF12, GDNF, KCNIP1, HOXD11, WNT2, CTTNBP2, TNFRSF11A, GATA4, SRD5A2, CHRNA3, SYK, PTPRJ, GPR176, PCDH8, NTSR1, SMO, SSTR2, GRB10, DGAT1, GRM7, HTR7, GRM6, SIX1, TFAP2C, DRD5, SOX2, DRD4, CACNB4, CXCL6, GREM1, SEMA5A, PCSK1, PTK2, HRH3, LHX1, NPTX2, LHX5, ADRA2C, APBA1, BMP3, GLRB, TRHDE, NOS1, TBX5, SLC12A5, FZD1, FZD2, NPY5R, KCNK3, GJB2, GRIA2…	640	600	13528	2.2899	1.84979e-06	5.78059e-08	1.17635e-06
SP_PIR_KEYWORDS	potassium channel	19	2.54692	7.06283e-10	HCN1, KCNK17, KCNC2, KCNC1, KCNC3, KCNB2, KCNB1, KCNA2, KCNA5, KCNJ2, KCNK1, KCNIP1, KCNK12, KCNK3, KCNS3, KCNK6, HCN4, KCNG1, KCNE3	743	78	19235	6.30612	3.39722e-07	2.61325e-08	1.01154e-06
GOTERM_BP_FAT	GO:0016477~cell migration	40	5.36193	7.66481e-10	FGF19, DCC, JUB, SOX1, CXCL3, PAX6, KITLG, CDH2, PRKG1, GDNF, NR2E1, WNT2, CTTNBP2, EDNRB, PTK2, GAB2, CD44, GBX2, SEMA3C, LHX6, TLX3, NR2F2, PPAP2B, TWIST1, SYK, FN1, LMX1B, VAX1, MMP14, ISL1, COL5A1, SLIT2, KDR, SMO, CDH13, LAMA1, SIX1, RELN, FOXC1, PLAU	640	276	13528	3.06341	2.15458e-06	6.52903e-08	1.37018e-06
GOTERM_BP_FAT	GO:0001763~morphogenesis of a branching structure	20	2.68097	9.26217e-10	FOXA2, TBX20, FOXA1, CTNND2, HOXB13, FGF10, GREM1, PAX2, MMP14, MYCN, KDR, HOXD11, SEMA5A, EPHA7, CD44, SIX1, GBX2, NKX3-1, BMP7, CYR61	640	74	13528	5.71284	2.60359e-06	7.65763e-08	1.65573e-06
GOTERM_BP_FAT	GO:0035239~tube morphogenesis	26	3.48525	9.66599e-10	FOXA2, WNT3A, TBX20, PTK7, FGF10, HOXB13, GREM1, PAX2, HOXD11, SEMA5A, T, HAND1, CD44, HAND2, GATA4, GBX2, NKX3-1, CYR61, TWIST1, FOXA1, CELSR1, MMP14, MYCN, KDR, SIX1, BMP7	640	127	13528	4.32736	2.7171e-06	7.76317e-08	1.72791e-06
GOTERM_BP_FAT	GO:0051674~localization of cell	42	5.63003	1.57235e-09	FGF19, DCC, SLC22A16, JUB, SOX1, CXCL3, PAX6, DNAH3, KITLG, CDH2, PRKG1, GDNF, NR2E1, WNT2, CTTNBP2, EDNRB, PTK2, GAB2, CD44, GBX2, SEMA3C, LHX6, TLX3, NR2F2, PPAP2B, TWIST1, SYK, FN1, LMX1B, VAX1, MMP14, ISL1, COL5A1, SLIT2, KDR, SMO, CDH13, LAMA1, SIX1, RELN, FOXC1, PLAU	640	307	13528	2.89178	4.41986e-06	1.22774e-07	2.81077e-06
GOTERM_BP_FAT	GO:0048870~cell motility	42	5.63003	1.57235e-09	FGF19, DCC, SLC22A16, JUB, SOX1, CXCL3, PAX6, DNAH3, KITLG, CDH2, PRKG1, GDNF, NR2E1, WNT2, CTTNBP2, EDNRB, PTK2, GAB2, CD44, GBX2, SEMA3C, LHX6, TLX3, NR2F2, PPAP2B, TWIST1, SYK, FN1, LMX1B, VAX1, MMP14, ISL1, COL5A1, SLIT2, KDR, SMO, CDH13, LAMA1, SIX1, RELN, FOXC1, PLAU	640	307	13528	2.89178	4.41986e-06	1.22774e-07	2.81077e-06
GOTERM_BP_FAT	GO:0060173~limb development	23	3.08311	1.96857e-09	RAX, HOXA13, TBX5, HOXD12, FGF10, EN1, GREM1, HOXD10, HOXD11, HOXC10, MSX2, ALDH1A2, DKK1, MSX1, DLX5, CYP26B1, HOXA9, RARB, FBN2, ALX4, BMPR1B, NR2F2, TWIST1	640	103	13528	4.72002	5.53364e-06	1.49558e-07	3.51907e-06
GOTERM_BP_FAT	GO:0048736~appendage development	23	3.08311	1.96857e-09	RAX, HOXA13, TBX5, HOXD12, FGF10, EN1, GREM1, HOXD10, HOXD11, HOXC10, MSX2, ALDH1A2, DKK1, MSX1, DLX5, CYP26B1, HOXA9, RARB, FBN2, ALX4, BMPR1B, NR2F2, TWIST1	640	103	13528	4.72002	5.53364e-06	1.49558e-07	3.51907e-06
GOTERM_BP_FAT	GO:0001654~eye development	26	3.48525	2.24965e-09	RBP4, IRX5, SOX1, SOX2, PAX6, PAX2, NR2E1, WT1, ALDH1A2, MEIS2, ALDH1A3, POU4F2, RARB, HSF4, PTPRM, RAX, LMX1B, PTF1A, VAX2, VAX1, PROX1, COL5A1, FOXC1, BMP7, BMPR1B, FOXE3	640	132	13528	4.16345	6.32374e-06	1.66415e-07	4.02152e-06
SP_PIR_KEYWORDS	ionic channel	38	5.09383	2.29706e-09	KCNC2, KCNK17, KCNC1, KCNC3, GRIK1, GLRA1, GABRB2, SCN3B, KCNA2, KCNJ10, GRIN3A, CACNB4, KCNA5, KCNJ2, KCNK12, KCNIP1, KCNS3, KCNK6, HCN4, KCNG1, KCNE3, CHRNA3, HCN1, TRPC1, CACNA2D1, GLRB, KCNB2, KCNB1, KCNK1, KCNK3, KCNJ6, GRIA2, KCNJ8, KCNN2, CACNA1G, CHRNB1, CACNA1D, PKDREJ	743	318	19235	3.09357	1.10489e-06	7.89205e-08	3.28984e-06
GOTERM_BP_FAT	GO:0048562~embryonic organ morphogenesis	26	3.48525	2.64942e-09	RBP4, WNT3A, SOX2, FGF10, ZIC1, PAX2, HOXD10, ALDH1A3, GATA4, GBX2, POU4F3, RARB, ALX4, GSC, MAFB, SIX2, NEUROG1, VAX2, PROX1, LHFPL5, HOXB2, HOXB8, DLX5, SIX1, ROR2, BMP7	640	133	13528	4.13214	7.44748e-06	1.90962e-07	4.73616e-06
GOTERM_BP_FAT	GO:0007411~axon guidance	23	3.08311	4.19816e-09	DCC, PTPRM, GDF7, ERBB2, PAX6, VAX1, ISL1, SLIT2, SLIT3, SEMA5A, SEMA6A, EPHA7, LHX2, KAL1, GBX2, LHX4, POU4F3, POU4F2, RELN, UNC5C, BMP7, BMPR1B, C1ORF187	640	107	13528	4.54357	1.1801e-05	2.95026e-07	7.50474e-06
GOTERM_BP_FAT	GO:0001568~blood vessel development	36	4.82574	4.31324e-09	CDX2, TBX20, FGF10, CDH2, MMP2, WT1, SEMA5A, T, ARHGAP22, PTK2, CD44, MYOCD, HAND1, HAND2, GBX2, SEMA3C, PLCD1, LOX, SOX17, NR2F2, PPAP2B, CYR61, PTPRJ, MMP14, ARHGAP24, PROX1, COL5A1, SLIT2, KDR, DLX3, SMO, CDH13, COL1A2, FOXC1, COL1A1, PLAU	640	245	13528	3.10592	1.21245e-05	2.9572e-07	7.71046e-06
GOTERM_BP_FAT	GO:0045893~positive regulation of transcription, DNA-dependent	54	7.23861	5.21838e-09	MYOD1, CDX2, EVX1, FOXA2, THRB, TBX20, ARNT2, PAX6, PAX2, GDNF, HOXD10, GATA2, BARX2, PAX9, MYOCD, GATA4, POU4F2, HSF4, RARB, ALX4, NR2F2, SOX11, SIX2, PROX1, HHEX, SIX1, VGLL2, FOXC1, HOXA13, SOX2, ONECUT2, SOX9, SOX8, WT1, T, MEIS2, HAND1, HAND2, TEAD4, NKX2-2, EPO, FOXD3, BMP3, UTF1, LMX1B, MAFB, TBX5, FOXA1, NEUROG3, WWTR1, ISL1, TP73, HOXB9, BMP7	640	477	13528	2.39292	1.46688e-05	3.49258e-07	9.32849e-06
GOTERM_BP_FAT	GO:0048754~branching morphogenesis of a tube	18	2.41287	5.25021e-09	FOXA2, TBX20, FOXA1, HOXB13, FGF10, GREM1, PAX2, MMP14, MYCN, KDR, HOXD11, SEMA5A, CD44, SIX1, GBX2, NKX3-1, BMP7, CYR61	640	65	13528	5.85346	1.47582e-05	3.43217e-07	9.3854e-06
GOTERM_BP_FAT	GO:0032989~cellular component morphogenesis	48	6.43432	5.41923e-09	DCC, GDF7, ERBB2, TFCP2L1, WNT3A, ONECUT2, UCHL1, PTK7, PAX6, SOX9, PAX2, NR2E1, SEMA5A, PTK2, KAL1, LHX2, POU4F3, GBX2, LHX4, POU4F2, UNC5C, FN1, PTPRM, PTPRZ1, NKX2-8, VAX2, VAX1, ISL1, WWTR1, PROX1, GAS7, SLIT2, SLIT3, BBS1, SMO, NCAM2, SEMA6A, LAMA1, EPHA7, LHFPL5, KRT19, SLITRK3, DLX5, CYFIP1, RELN, BMPR1B, BMP7, C1ORF187	640	397	13528	2.55567	1.52334e-05	3.46215e-07	9.68755e-06
GOTERM_BP_FAT	GO:0051254~positive regulation of RNA metabolic process	54	7.23861	6.96849e-09	MYOD1, CDX2, EVX1, FOXA2, THRB, TBX20, ARNT2, PAX6, PAX2, GDNF, HOXD10, GATA2, BARX2, PAX9, MYOCD, GATA4, POU4F2, HSF4, RARB, ALX4, NR2F2, SOX11, SIX2, PROX1, HHEX, SIX1, VGLL2, FOXC1, HOXA13, SOX2, ONECUT2, SOX9, SOX8, WT1, T, MEIS2, HAND1, HAND2, TEAD4, NKX2-2, EPO, FOXD3, BMP3, UTF1, LMX1B, MAFB, TBX5, FOXA1, NEUROG3, WWTR1, ISL1, TP73, HOXB9, BMP7	640	481	13528	2.37302	1.95882e-05	4.35298e-07	1.2457e-05
GOTERM_BP_FAT	GO:0001708~cell fate specification	16	2.14477	7.22131e-09	FOXA2, EVX1, FOXA1, SOX2, FGF10, SOX9, GDNF, HOXD10, HOXD11, HOXC10, SMO, NKX6-2, SIX1, TEAD4, TLX3, NKX2-2	640	51	13528	6.63137	2.02989e-05	4.41285e-07	1.2909e-05
GOTERM_BP_FAT	GO:0009952~anterior/posterior pattern formation	26	3.48525	7.94509e-09	FOXA2, WNT3A, PAX6, HOXD10, HOXD11, ALDH1A2, T, LHX1, GATA4, GBX2, NKX3-1, HOXA9, ALX4, NR2F2, EN1, PCDH8, HOXC10, HHEX, HOXB2, HOXD8, SFRP1, SFRP2, HOXB8, HOXC13, ROR2, HOXB9	640	140	13528	3.92554	2.23334e-05	4.75184e-07	1.42028e-05
GOTERM_BP_FAT	GO:0010628~positive regulation of gene expression	61	8.17694	7.99754e-09	MYOD1, CDX2, EVX1, FOXA2, THRB, GDF7, ARNT2, TBX20, PAX6, PAX2, GDNF, HOXD10, GATA2, BARX2, PAX9, MYOCD, GATA5, GATA4, POU4F2, HSF4, RARB, NR2F2, ALX4, SOX11, PTF1A, SIX2, PROX1, HHEX, SIX1, VGLL2, FOXC1, PRDM1, SMARCAD1, HOXA13, SOX2, ONECUT2, SOX9, SOX8, WT1, T, MEIS2, HAND1, HAND2, TEAD4, NKX2-2, EPO, FOXD3, BMP3, UTF1, LMX1B, MAFB, TBX5, FOXA1, NEUROG3, ISL1, WWTR1, TP73, CDH13, EBF3, HOXB9, …	640	581	13528	2.21926	2.24808e-05	4.68356e-07	1.42966e-05
GOTERM_BP_FAT	GO:0001944~vasculature development	36	4.82574	8.20192e-09	CDX2, TBX20, FGF10, CDH2, MMP2, WT1, SEMA5A, T, ARHGAP22, PTK2, CD44, MYOCD, HAND1, HAND2, GBX2, SEMA3C, PLCD1, LOX, SOX17, NR2F2, PPAP2B, CYR61, PTPRJ, MMP14, ARHGAP24, PROX1, COL5A1, SLIT2, KDR, DLX3, SMO, CDH13, COL1A2, FOXC1, COL1A1, PLAU	640	251	13528	3.03167	2.30553e-05	4.70522e-07	1.46619e-05
SP_PIR_KEYWORDS	receptor	107	14.3432	1.25523e-08	GPR126, GRIK1, THRB, GPR124, TLR2, TIRAP, GRIN3A, NR2E1, SCTR, GALR1, CD44, CCR10, UNC5C, RARB, CHRNA3, PTPRJ, IRS2, PTPRM, COLEC12, PTPRT, NTSR1, PTPRN, PTPRO, CRHR2, SSTR2, LRP12, HTR7, ROR2, PRLHR, FGFR3, DRD5, ERBB2, DRD4, PTK7, EPHA10, ADRB3, IRAK3, GPR26, GPR25, BAI2, ADRA2C, CACNA2D1, GPR157, PTPN18, MRC2, TNFRSF13C, PTPN13, REEP1, CELSR1, EPHA2, NPY5R, KDR, NTRK3, NOTCH3, EPHA7, GPR37, EP…	743	1583	19235	1.74987	6.03762e-06	4.02509e-07	1.79773e-05
GOTERM_BP_FAT	GO:0021510~spinal cord development	14	1.87668	1.34581e-08	PHOX2A, EVX1, ISL1, PROX1, HOXD10, HOXC10, SMO, HOXB8, NKX6-2, PAX7, LHX4, RELN, NKX2-2, C1ORF187	640	39	13528	7.58782	3.783e-05	7.56614e-07	2.4058e-05
GOTERM_BP_FAT	GO:0014033~neural crest cell differentiation	13	1.74263	1.58456e-08	FGF19, KITLG, ISL1, SOX9, GDNF, EDNRB, ALDH1A2, SMO, HAND2, GBX2, SEMA3C, FOXC1, NRG1	640	33	13528	8.32689	4.45409e-05	8.73369e-07	2.83259e-05
GOTERM_BP_FAT	GO:0014032~neural crest cell development	13	1.74263	1.58456e-08	FGF19, KITLG, ISL1, SOX9, GDNF, EDNRB, ALDH1A2, SMO, HAND2, GBX2, SEMA3C, FOXC1, NRG1	640	33	13528	8.32689	4.45409e-05	8.73369e-07	2.83259e-05
GOTERM_BP_FAT	GO:0001822~kidney development	21	2.81501	1.68062e-08	SOX11, SIX2, WWTR1, GREM1, PAX2, GDNF, PROX1, SLIT2, WT1, HOXD11, ALDH1A2, OSR1, CD44, KCNJ8, LHX1, ALDH1A3, SIX1, FOXC1, ADAMTS1, RARB, BMP7	640	96	13528	4.62383	4.72411e-05	9.08504e-07	3.00431e-05
GOTERM_BP_FAT	GO:0045941~positive regulation of transcription	59	7.90885	1.68687e-08	MYOD1, CDX2, EVX1, FOXA2, THRB, GDF7, ARNT2, TBX20, PAX6, PAX2, GDNF, HOXD10, GATA2, BARX2, PAX9, MYOCD, GATA5, GATA4, POU4F2, HSF4, RARB, NR2F2, ALX4, SOX11, PTF1A, SIX2, PROX1, HHEX, SIX1, VGLL2, FOXC1, SMARCAD1, HOXA13, SOX2, ONECUT2, SOX9, SOX8, WT1, T, MEIS2, HAND1, HAND2, TEAD4, NKX2-2, EPO, FOXD3, BMP3, UTF1, LMX1B, MAFB, TBX5, FOXA1, NEUROG3, WWTR1, ISL1, TP73, EBF3, HOXB9, BMP7	640	564	13528	2.21119	4.74167e-05	8.94675e-07	3.01548e-05
GOTERM_BP_FAT	GO:0045449~regulation of transcription	180	24.1287	2.23123e-08	MYOD1, CDX2, THRB, GDF7, FST, ARNT2, HOXD12, TLR2, FGF10, NFXL1, GDNF, NR2E1, HOXD10, HOXD11, GATA2, CDKN2A, MYOCD, GATA5, ZNF300, NKX6-2, GATA3, GATA4, ZNF442, RARB, ZNF574, PITX2, TWIST1, PHOX2A, L3MBTL4, NKX2-8, SIX2, HMG20B, VAX2, VAX1, PROX1, HHEX, MSX1, HOXD8, ZNF238, ZNF197, SIX1, VGLL2, PRDM1, TFAP2C, HOXA13, SOX1, TFCP2L1, SOX2, ONECUT2, HOXB13, SOX7, SOX9, SOX8, WT1, T, IRAK3, TAL1, MEI…	640	2601	13528	1.4628	6.27179e-05	1.16148e-06	3.98859e-05
GOTERM_BP_FAT	GO:0043010~camera-type eye development	22	2.94906	2.25314e-08	RBP4, RAX, IRX5, PTPRM, SOX1, LMX1B, SOX2, PTF1A, PAX6, VAX2, VAX1, PAX2, NR2E1, PROX1, WT1, ALDH1A2, ALDH1A3, POU4F2, FOXC1, HSF4, BMP7, BMPR1B	640	107	13528	4.34603	6.33337e-05	1.15156e-06	4.02776e-05
GOTERM_MF_FAT	GO:0030955~potassium ion binding	24	3.21716	2.5825e-08	HCN1, KCNK17, KCNC2, KCNC1, KCNC3, KCNB2, KCNB1, KCNA2, SLC12A5, KCNJ10, KCNA5, KCNJ2, KCNK1, KCNIP1, KCNK12, KCNK3, KCNS3, KCNJ6, SLC24A3, KCNJ8, KCNK6, HCN4, KCNG1, KCNE3	612	128	12983	3.97763	1.97043e-05	4.9261e-06	3.93948e-05
GOTERM_BP_FAT	GO:0060429~epithelium development	33	4.42359	2.76663e-08	FOXA2, TFCP2L1, ONECUT2, PAX6, PTK7, HOXB13, PAX2, GREM1, WT1, HOXD11, T, ALDH1A2, CD44, PPL, ALDH1A3, NR2F2, TWIST1, TBX5, SCUBE1, FOXA1, FZD1, PCDH8, NEUROG3, FZD2, CELSR1, PROX1, KDR, LAMA1, HOXB2, RHCG, DLX5, SIX1, BMP7	640	227	13528	3.07285	7.77668e-05	1.38875e-06	4.94568e-05
GOTERM_BP_FAT	GO:0035107~appendage morphogenesis	21	2.81501	2.91734e-08	HOXA13, TBX5, HOXD12, FGF10, EN1, GREM1, HOXD10, HOXD11, HOXC10, MSX2, ALDH1A2, MSX1, DKK1, DLX5, CYP26B1, HOXA9, RARB, FBN2, ALX4, BMPR1B, TWIST1	640	99	13528	4.48371	8.20032e-05	1.43871e-06	5.21511e-05
GOTERM_BP_FAT	GO:0035108~limb morphogenesis	21	2.81501	2.91734e-08	HOXA13, TBX5, HOXD12, FGF10, EN1, GREM1, HOXD10, HOXD11, HOXC10, MSX2, ALDH1A2, MSX1, DKK1, DLX5, CYP26B1, HOXA9, RARB, FBN2, ALX4, BMPR1B, TWIST1	640	99	13528	4.48371	8.20032e-05	1.43871e-06	5.21511e-05
SP_PIR_KEYWORDS	differentiation	45	6.03217	3.08026e-08	SLC22A16, MYOD1, ABHD5, PAX6, PAX5, PAX2, ZIC1, MLF1, SEMA5A, ARHGAP22, TAL1, LECT1, HAND2, LHX1, LHX6, SRD5A2, SIM1, TWIST1, INA, BMP3, SOX11, DMRT3, PTF1A, DMRT1, NEUROG1, NEUROG3, ARHGAP24, GAS7, SLIT2, KDR, SLIT3, NTRK3, NOTCH3, SEMA6A, HHEX, PPP1R9A, SFRP1, SLC26A8, SFRP2, SPATA18, SFRP4, CYFIP1, BMP7, TSSK3, BMP8A	743	460	19235	2.53255	1.48159e-05	9.26001e-07	4.41153e-05
SP_PIR_KEYWORDS	ion transport	52	6.97051	3.4944e-08	KCNK17, KCNC2, STEAP4, KCNC1, SLC22A16, KCNC3, SLC13A5, CACHD1, GRIK1, GLRA1, SCN3B, GABRB2, KCNJ10, GRIN3A, KCNK12, KCNIP1, SLC24A3, KCNK6, ATP5I, KCNG1, CHRNA3, SLC34A2, SLC26A8, STEAP2, PKDREJ, KCNA2, KCNA5, CACNB4, KCNJ2, KCNS3, SLC30A3, HCN4, KCNE3, HCN1, TRPC1, GLRB, CACNA2D1, KCNB2, KCNB1, SLC12A5, SLC10A4, KCNK1, KCNK3, KCNJ6, GRIA2, KCNJ8, KCNN2, SLC5A8, CACNA1G, CHRNB1, SLC5A7, CACNA1D	743	578	19235	2.32905	1.68079e-05	9.8871e-07	5.00467e-05
GOTERM_BP_FAT	GO:0045935~positive regulation of nucleobase, nucleoside, nucleotide and nucleic acid metabolic process	62	8.31099	4.66736e-08	MYOD1, CDX2, EVX1, FOXA2, THRB, GDF7, ARNT2, TBX20, PAX6, PAX2, GDNF, HOXD10, GATA2, BARX2, PAX9, MYOCD, GATA5, GATA4, POU4F2, HSF4, RARB, NR2F2, ALX4, SOX11, PTF1A, SIX2, PROX1, HHEX, SIX1, VGLL2, FOXC1, SMARCAD1, HOXA13, DRD5, SOX2, ONECUT2, KITLG, ABCA1, SOX9, SOX8, WT1, T, MEIS2, HAND1, HAND2, TEAD4, NKX2-2, EPO, FOXD3, BMP3, UTF1, LMX1B, MAFB, TBX5, FOXA1, NEUROG3, ISL1, WWTR1, TP73, EBF3, H…	640	624	13528	2.1002	0.000131191	2.26206e-06	8.34348e-05
GOTERM_BP_FAT	GO:0010557~positive regulation of macromolecule biosynthetic process	64	8.57909	4.70371e-08	MYOD1, CDX2, EVX1, FOXA2, THRB, GDF7, ARNT2, TBX20, PAX6, PAWR, PAX2, GDNF, HOXD10, GATA2, BARX2, PAX9, MYOCD, GATA5, GATA4, POU4F2, HSF4, RARB, NR2F2, ALX4, SYK, IRS2, SOX11, PTF1A, SIX2, PROX1, HHEX, SIX1, VGLL2, FOXC1, SMARCAD1, HOXA13, SOX2, ONECUT2, KITLG, SOX9, SOX8, WT1, T, MEIS2, HAND1, HAND2, TEAD4, NKX2-2, EPO, FOXD3, BMP3, UTF1, LMX1B, MAFB, TBX5, FOXA1, TNFRSF13C, NEUROG3, ISL1, WWTR1…	640	654	13528	2.0685	0.000132212	2.24104e-06	8.40845e-05
INTERPRO	IPR000024:Frizzled cysteine-rich domain	10	1.34048	4.85638e-08	FZD9, FZD8, SMO, SFRP1, CORIN, SFRP2, SFRP4, FZD1, FZD2, CPZ	711	20	16659	11.7152	4.90968e-05	1.22744e-05	7.68364e-05
GOTERM_BP_FAT	GO:0031328~positive regulation of cellular biosynthetic process	66	8.84718	5.0622e-08	MYOD1, CDX2, EVX1, FOXA2, THRB, GDF7, ARNT2, TBX20, PAX6, PAWR, PAX2, GDNF, HOXD10, GATA2, BARX2, PAX9, MYOCD, GATA5, GATA4, POU4F2, HSF4, RARB, NR2F2, ALX4, SYK, IRS2, SOX11, PTF1A, SIX2, PROX1, HHEX, SIX1, VGLL2, FOXC1, SMARCAD1, HOXA13, DRD5, SOX2, ONECUT2, KITLG, ABCA1, SOX9, SOX8, WT1, T, MEIS2, HAND1, HAND2, TEAD4, NKX2-2, EPO, FOXD3, BMP3, UTF1, LMX1B, MAFB, TBX5, FOXA1, TNFRSF13C, NEUROG3…	640	685	13528	2.03661	0.000142288	2.37164e-06	9.0493e-05
GOTERM_MF_FAT	GO:0005267~potassium channel activity	24	3.21716	5.4332e-08	HCN1, KCNK17, KCNC2, KCNC1, KCNC3, KCNB2, KCNB1, KCNA2, KCNJ10, KCNA5, KCNJ2, KCNK1, KCNIP1, KCNK12, KCNK3, KCNS3, KCTD8, KCNJ6, KCNJ8, KCNK6, KCNN2, HCN4, KCNG1, KCNE3	612	133	12983	3.8281	4.14545e-05	8.29104e-06	8.28809e-05
GOTERM_MF_FAT	GO:0022836~gated channel activity	39	5.22788	5.84652e-08	KCNC2, KCNK17, KCNC1, KCNC3, GRIK1, GLRA1, GABRB2, SCN3B, KCNA2, KCNJ10, GRIN3A, CACNB4, KCNA5, KCNJ2, KCNK12, KCNIP1, KCNS3, KCNK6, HCN4, KCNG1, KCNE3, CHRNA3, HCN1, TRPC1, CACNA2D1, GLRB, KCNB2, KCNB1, KCNK1, KCNK3, KCTD8, KCNJ6, GRIA2, KCNJ8, GRM7, KCNN2, CACNA1G, CHRNB1, CACNA1D	612	310	12983	2.66886	4.46079e-05	7.43479e-06	8.91858e-05
GOTERM_MF_FAT	GO:0005261~cation channel activity	36	4.82574	7.72192e-08	KCNC2, KCNK17, KCNC1, KCNC3, SCN3B, KCNA2, KCNJ10, GRIN3A, KCNA5, CACNB4, KCNJ2, KCNK12, KCNIP1, KCNS3, GPM6A, KCNK6, HCN4, KCNG1, KCNE3, CHRNA3, HCN1, TRPC1, CACNA2D1, KCNB2, KCNB1, TRPA1, KCNK1, KCNK3, KCTD8, KCNJ6, KCNJ8, GRM7, KCNN2, CACNA1G, CHRNB1, CACNA1D	612	275	12983	2.77711	5.89165e-05	8.41686e-06	0.000117794
GOTERM_BP_FAT	GO:0009953~dorsal/ventral pattern formation	16	2.14477	8.10557e-08	GSC, FOXA2, LMX1B, EVX1, TBX20, PAX6, VAX2, EN1, HOXD11, SMO, HOXB2, LHX1, PAX7, NKX6-2, LHX2, BMPR1B	640	60	13528	5.63667	0.000227822	3.7352e-06	0.000144897
UP_SEQ_FEATURE	compositionally biased region:Poly-Ala	40	5.36193	8.44203e-08	IRX4, IRX3, IRX5, CDX2, KCNC3, HOXA13, SOX1, SOX2, ONECUT2, GPR6, ZIC1, HOXD11, HRH3, HAND1, HAND2, LHX2, PAX7, GATA4, GPR25, GUCY1A2, GBX2, ARHGAP8, CCNA1, FOXD1, PHLDA2, CDC42EP5, FOXD3, DAB2IP, IRS2, KCNB1, EN1, CECR6, SALL3, HOXD8, MSX1, KCNN2, FOXC1, ID4, FOXE3, ADAMTS5	743	393	19113	2.61823	0.000167729	2.3963e-05	0.000145035
GOTERM_BP_FAT	GO:0009891~positive regulation of biosynthetic process	66	8.84718	8.65326e-08	MYOD1, CDX2, EVX1, FOXA2, THRB, GDF7, ARNT2, TBX20, PAX6, PAWR, PAX2, GDNF, HOXD10, GATA2, BARX2, PAX9, MYOCD, GATA5, GATA4, POU4F2, HSF4, RARB, NR2F2, ALX4, SYK, IRS2, SOX11, PTF1A, SIX2, PROX1, HHEX, SIX1, VGLL2, FOXC1, SMARCAD1, HOXA13, DRD5, SOX2, ONECUT2, KITLG, ABCA1, SOX9, SOX8, WT1, T, MEIS2, HAND1, HAND2, TEAD4, NKX2-2, EPO, FOXD3, BMP3, UTF1, LMX1B, MAFB, TBX5, FOXA1, TNFRSF13C, NEUROG3…	640	695	13528	2.0073	0.000243213	3.92327e-06	0.000154687
GOTERM_MF_FAT	GO:0022843~voltage-gated cation channel activity	25	3.35121	8.73763e-08	KCNC2, KCNC1, KCNC3, SCN3B, KCNA2, KCNJ10, KCNA5, CACNB4, KCNJ2, KCNS3, KCNK6, HCN4, KCNE3, KCNG1, HCN1, CACNA2D1, KCNB2, KCNB1, KCNK1, KCTD8, KCNJ6, KCNJ8, GRM7, CACNA1G, CACNA1D	612	147	12983	3.60783	6.66659e-05	8.33348e-06	0.000133288
UP_SEQ_FEATURE	domain:FZ	10	1.34048	9.55983e-08	FZD9, FZD8, SMO, SFRP1, SFRP2, SFRP4, FZD1, ROR2, FZD2, CPZ	743	23	19113	11.1844	0.000189936	2.37439e-05	0.000164239
GOTERM_BP_FAT	GO:0030326~embryonic limb morphogenesis	19	2.54692	9.7724e-08	HOXA13, TBX5, HOXD12, EN1, GREM1, HOXD10, HOXD11, HOXC10, MSX2, ALDH1A2, MSX1, DKK1, DLX5, CYP26B1, HOXA9, RARB, FBN2, ALX4, TWIST1	640	87	13528	4.61624	0.000274664	4.36034e-06	0.000174694
GOTERM_BP_FAT	GO:0035113~embryonic appendage morphogenesis	19	2.54692	9.7724e-08	HOXA13, TBX5, HOXD12, EN1, GREM1, HOXD10, HOXD11, HOXC10, MSX2, ALDH1A2, MSX1, DKK1, DLX5, CYP26B1, HOXA9, RARB, FBN2, ALX4, TWIST1	640	87	13528	4.61624	0.000274664	4.36034e-06	0.000174694
GOTERM_BP_FAT	GO:0060284~regulation of cell development	30	4.02145	1.1506e-07	IRX3, FOXA2, SOX2, PAX6, CDH2, NR2E1, HOXD11, PTK2, MYOCD, NKX6-2, TLX3, BOC, NKX2-2, CHRNA3, LIMK1, DTX1, FOXA1, VAX1, NEUROG3, ISL1, PROX1, SLIT2, NOTCH3, NTRK3, SMO, DLX1, SIX1, ID4, BMP7, IGFBP3	640	205	13528	3.09329	0.000323381	5.05363e-06	0.000205683
GOTERM_BP_FAT	GO:0006813~potassium ion transport	26	3.48525	1.23918e-07	KCNK17, KCNC2, KCNC1, KCNC3, KCNA2, KCNJ10, KCNA5, KCNJ2, KCNIP1, KCNK12, KCNS3, SLC24A3, KCNK6, HCN4, KCNE3, KCNG1, HCN1, KCNB2, KCNB1, SLC12A5, KCNK1, KCNK3, KCTD8, KCNJ6, KCNJ8, KCNN2	640	160	13528	3.43484	0.000348274	5.35897e-06	0.000221519
GOTERM_MF_FAT	GO:0022832~voltage-gated channel activity	29	3.8874	1.26609e-07	KCNK17, KCNC2, KCNC1, KCNC3, SCN3B, KCNA2, KCNJ10, KCNA5, CACNB4, KCNJ2, KCNK12, KCNIP1, KCNS3, KCNK6, HCN4, KCNE3, KCNG1, HCN1, CACNA2D1, KCNB2, KCNB1, KCNK1, KCNK3, KCTD8, KCNJ6, KCNJ8, GRM7, CACNA1G, CACNA1D	612	195	12983	3.15491	9.65982e-05	1.07336e-05	0.000193136
GOTERM_MF_FAT	GO:0005244~voltage-gated ion channel activity	29	3.8874	1.26609e-07	KCNK17, KCNC2, KCNC1, KCNC3, SCN3B, KCNA2, KCNJ10, KCNA5, CACNB4, KCNJ2, KCNK12, KCNIP1, KCNS3, KCNK6, HCN4, KCNE3, KCNG1, HCN1, CACNA2D1, KCNB2, KCNB1, KCNK1, KCNK3, KCTD8, KCNJ6, KCNJ8, GRM7, CACNA1G, CACNA1D	612	195	12983	3.15491	9.65982e-05	1.07336e-05	0.000193136
SP_PIR_KEYWORDS	DNA binding	36	4.82574	1.38195e-07	HLF, MYOD1, SOX21, CDX2, THRB, HOXA13, PAX6, HOXD12, PAX5, HOXD10, WT1, HOXD11, ZNF32, MSX2, TAL1, PAX7, GATA4, GBX2, POU4F2, HOXA9, NR2F2, FOXD1, TWIST1, GSC, SOX11, EN1, ISL1, HOXC10, HHEX, HOXD8, HOXB2, MSX1, HOXC13, HOXB8, HOXB9, PRDM1	743	340	19235	2.74111	6.64696e-05	3.69287e-06	0.000197922
GOTERM_MF_FAT	GO:0003677~DNA binding	161	21.5818	1.40932e-07	MYOD1, XRCC3, CDX2, THRB, ARNT2, HOXD12, NFXL1, ZIC1, NR2E1, HOXD10, HOXD11, GATA2, CDKN2A, GATA5, ZNF300, GATA3, NKX6-2, GATA4, ZNF442, H2AFY, RARB, ZNF574, PITX2, TWIST1, PHOX2A, L3MBTL4, NKX2-8, NEIL1, SIX2, HMG20B, VAX2, VAX1, PROX1, HHEX, MSX1, HOXD8, ZNF238, ZNF197, SIX1, PRDM1, TFAP2C, HOXA13, SOX1, TFCP2L1, SOX2, ONECUT2, HOXB13, SOX7, CRAMP1L, SOX9, SOX8, WT1, T, TAL1, MEIS2, LHX1, LHX2,…	612	2331	12983	1.46523	0.000107525	1.0753e-05	0.000214985
GOTERM_BP_FAT	GO:0051173~positive regulation of nitrogen compound metabolic process	62	8.31099	1.43526e-07	MYOD1, CDX2, EVX1, FOXA2, THRB, GDF7, ARNT2, TBX20, PAX6, PAX2, GDNF, HOXD10, GATA2, BARX2, PAX9, MYOCD, GATA5, GATA4, POU4F2, HSF4, RARB, NR2F2, ALX4, SOX11, PTF1A, SIX2, PROX1, HHEX, SIX1, VGLL2, FOXC1, SMARCAD1, HOXA13, DRD5, SOX2, ONECUT2, KITLG, ABCA1, SOX9, SOX8, WT1, T, MEIS2, HAND1, HAND2, TEAD4, NKX2-2, EPO, FOXD3, BMP3, UTF1, LMX1B, MAFB, TBX5, FOXA1, NEUROG3, ISL1, WWTR1, TP73, EBF3, H…	640	644	13528	2.03498	0.000403371	6.1129e-06	0.000256571
INTERPRO	IPR015526:Frizzled related	9	1.20643	1.80791e-07	FZD9, FZD8, SMO, SFRP1, CORIN, SFRP2, SFRP4, FZD1, FZD2	711	17	16659	12.4043	0.000182763	3.65554e-05	0.000286043
SP_PIR_KEYWORDS	Secreted	108	14.4772	1.84351e-07	FGF19, GDF7, TUFT1, NELL1, WNT3A, FST, FGF10, EDIL3, GDNF, MMP2, WNT2, RTBDN, PAPPA, TGFBI, LGI3, LOX, TFPI2, TMEFF2, MATN3, SCUBE3, SCUBE1, CBLN4, COL1A2, ADAMTS1, RELN, COL1A1, C1ORF187, ADAMTS5, RBP4, PODN, EPHA10, FAM19A4, GREM1, PCDHAC2, PCDHAC1, ANGPTL5, FN1, LPL, BMP3, FAM5B, EMILIN3, GAS6, LAMA1, COL14A1, SFRP1, PENK, NPY, SFRP2, SFRP4, WIF1, PYY, BMP7, ABO, SST, PLAU, BMP8A, FGF8, FAM3B,…	743	1689	19235	1.65538	8.8669e-05	4.66699e-06	0.000264027
GOTERM_BP_FAT	GO:0042127~regulation of cell proliferation	71	9.51743	1.89004e-07	CDX2, PTGS2, IGFBP7, ARNT2, PAX6, FGF10, PAWR, NR2E1, WNT2, EDNRB, CTTNBP2, KISS1R, TNFRSF11A, CDKN2A, CDKN2B, MYOCD, GATA4, RARB, HSF4, NRG1, MATK, SYK, PTGER2, IRS2, PTPRM, NKX2-8, VAX1, PROX1, MYCN, HOXC10, SMO, HHEX, SSTR2, CCND1, MSX1, BTG3, ADAMTS1, CXCL1, RBP4, FGFR3, ERBB2, SOX2, KITLG, SOX9, MSX2, T, ALDH1A2, HRH3, LHX1, NKX3-1, LHX5, EPO, TBX2, TBX5, FLT4, TNFRSF13C, NPY5R, KDR, LAMA1, …	640	787	13528	1.90694	0.000531149	7.92967e-06	0.000337867
KEGG_PATHWAY	hsa04080:Neuroactive ligand-receptor interaction	34	4.55764	2.49389e-07	GPR83, PRLHR, THRB, GRIK1, GLRA1, GABRB2, DRD5, DRD4, GRIN3A, SCTR, ADRB3, EDNRB, KISS1R, GALR1, HRH3, ADRA2C, HTR5A, PTGER2, GLRB, PTGER3, PTGFR, NTSR1, NPY5R, CRHR2, SSTR2, ADRB1, GRIA2, HTR7, MLNR, GRM7, PTGDR, GRM6, ADRA1D, MTNR1A	253	256	5085	2.66937	3.36669e-05	3.36669e-05	0.000292376
UP_SEQ_FEATURE	transmembrane region	252	33.7802	2.98634e-07	ADCY2, GPR126, SCN3B, GPR124, SYT2, ADCY6, GRIN3A, MEGF10, MALL, PRRT2, CD44, TMEM20, KCNK6, CCR10, CHRNA3, PTPRJ, TMEFF2, LRRC3, PTPRM, ATRNL1, PLD5, TMEM22, PTPRT, COLEC12, PTPRN, PTPRO, CRHR2, LHFPL5, SSTR2, RHCG, HTR7, BACE2, ROR2, CD164L2, SLC2A10, PRLHR, ERBB2, TMEM121, KCNJ2, MANSC1, SEMA5A, ADRB3, BAI2, C19ORF26, TRPC1, ST6GAL2, GPR157, CELSR1, KCNK1, PCDH17, MCAM, EPHA2, NPY5R, KCNK3, KD…	743	4911	19113	1.31999	0.00059321	6.59296e-05	0.000513056
GOTERM_MF_FAT	GO:0022803~passive transmembrane transporter activity	45	6.03217	3.21421e-07	KCNC2, KCNK17, KCNC1, KCNC3, GRIK1, GLRA1, GABRB2, SCN3B, KCNA2, KCNJ10, GRIN3A, CACNB4, KCNA5, KCNJ2, KCNIP1, KCNK12, KCNS3, GPM6A, KCNK6, HCN4, KCNG1, KCNE3, CHRNA3, HCN1, TRPC1, CACNA2D1, GLRB, KCNB2, KCNB1, TRPA1, KCNK1, KCNK3, GJB2, KCTD8, KCNJ6, GRIA2, SLC26A8, KCNJ8, GRM7, KCNN2, SLC5A8, CACNA1G, CHRNB1, CACNA1D, PKDREJ	612	413	12983	2.31146	0.000245214	2.22947e-05	0.000490311
GOTERM_CC_FAT	GO:0031012~extracellular matrix	37	4.95979	3.38059e-07	ADAMTS18, PODN, TNC, WNT3A, MMP2, CPZ, WNT2, SMOC2, CD44, KAL1, GPC6, SMOC1, TGFBI, LOX, FBN2, VWA1, TFPI2, LOXL1, PRSS12, FN1, LPL, MATN3, SCUBE3, PTPRZ1, NID2, MMP14, COL5A3, EMILIN3, COL5A1, LAMA1, COL14A1, COL1A2, RELN, ADAMTS1, COL1A1, BMP7, ADAMTS5	532	345	12782	2.57674	0.000116962	2.33934e-05	0.000461566
GOTERM_MF_FAT	GO:0005216~ion channel activity	43	5.76408	3.38069e-07	KCNC2, KCNK17, KCNC1, KCNC3, GRIK1, GLRA1, GABRB2, SCN3B, KCNA2, KCNJ10, GRIN3A, CACNB4, KCNA5, KCNJ2, KCNK12, KCNIP1, KCNS3, GPM6A, KCNK6, HCN4, KCNG1, KCNE3, CHRNA3, HCN1, TRPC1, CACNA2D1, GLRB, KCNB2, KCNB1, TRPA1, KCNK1, KCNK3, KCTD8, KCNJ6, GRIA2, SLC26A8, KCNJ8, GRM7, KCNN2, CACNA1G, CHRNB1, CACNA1D, PKDREJ	612	386	12983	2.36322	0.000257914	2.14953e-05	0.000515707
SP_PIR_KEYWORDS	membrane	306	41.0188	3.53512e-07	JUB, ADCY2, GPR126, PTGS2, SCN3B, GPR124, SYT2, ADCY6, GRIN3A, MEGF10, GNG8, DIRAS1, DIRAS2, MALL, GAB2, PRRT2, CD44, TMEM20, PLOD2, KCNK6, CCR10, CHRNA3, PTPRJ, SH3GL3, TMEFF2, LRRC3, DAB2IP, MAGI2, PTPRM, ATRNL1, PLD5, TMEM22, PTPRT, COLEC12, PTPRN, PTPRO, JUP, CRHR2, LHFPL5, SSTR2, RHCG, HTR7, BACE2, ROR2, CD164L2, GRB14, SH3GL2, SLC2A10, PRLHR, ERBB2, TMEM121, MOSC2, KCNJ2, MANSC1, SEMA5A, AD…	743	6256	19235	1.26628	0.000170025	8.50192e-06	0.000506297
GOTERM_BP_FAT	GO:0000122~negative regulation of transcription from RNA polymerase II promoter	34	4.55764	3.64518e-07	CDX2, TFCP2L1, SOX2, FST, PAX5, PAWR, ZNF177, PAX2, NR2E1, WT1, MEIS2, BARX2, HAND1, NKX6-2, POU4F2, RARB, HSF4, NR2F2, TWIST1, FOXD3, GSC, TBX2, SOX14, FOXA1, VAX2, VAX1, WWTR1, PROX1, HHEX, DLX1, HOXD8, MSX1, ZNF238, PRDM1	640	266	13528	2.70179	0.00102414	1.50684e-05	0.000651619
SP_PIR_KEYWORDS	disease mutation	102	13.6729	3.86502e-07	MOCOS, XRCC3, KCNC3, SNCAIP, THRB, SCN3B, SLC6A2, FGF10, MMP2, GDNF, HOXD10, CDKN2A, CDKN2B, SLC2A4, PLOD2, GATA3, TGFBI, GATA4, TWIST1, PITX2, PHOX2A, PTPRJ, MATN3, FA2H, SLC34A2, JUP, LHFPL5, KRT18, MSX1, HSPB8, SIX1, COL1A2, ROR2, COL1A1, RBP4, SLC2A10, FGFR3, HOXA13, NAGS, ABCA1, CACNB4, KCNJ2, SOX9, ABCA3, WT1, KAL1, LHX4, GNMT, HCN4, FN1, LPL, HBA2, REEP1, HBA1, NEUROG3, EPHA2, NOTCH3, GCM2…	743	1591	19235	1.65971	0.00018589	8.85271e-06	0.000553546
GOTERM_BP_FAT	GO:0048762~mesenchymal cell differentiation	14	1.87668	4.67064e-07	FGF19, KITLG, ISL1, SOX9, GDNF, EDNRB, ALDH1A2, SMO, HAND2, GBX2, SEMA3C, FOXC1, NRG1, BMP7	640	51	13528	5.80245	0.00131206	1.90276e-05	0.000834932
GOTERM_BP_FAT	GO:0014031~mesenchymal cell development	14	1.87668	4.67064e-07	FGF19, KITLG, ISL1, SOX9, GDNF, EDNRB, ALDH1A2, SMO, HAND2, GBX2, SEMA3C, FOXC1, NRG1, BMP7	640	51	13528	5.80245	0.00131206	1.90276e-05	0.000834932
SP_PIR_KEYWORDS	transmembrane	252	33.7802	4.98998e-07	ADCY2, GPR126, SCN3B, GPR124, SYT2, ADCY6, GRIN3A, MEGF10, MALL, PRRT2, CD44, TMEM20, KCNK6, CCR10, CHRNA3, PTPRJ, TMEFF2, LRRC3, PTPRM, ATRNL1, PLD5, TMEM22, PTPRT, COLEC12, PTPRN, PTPRO, CRHR2, LHFPL5, SSTR2, RHCG, HTR7, BACE2, ROR2, CD164L2, SLC2A10, PRLHR, ERBB2, TMEM121, KCNJ2, MANSC1, SEMA5A, ADRB3, BAI2, C19ORF26, TRPC1, ST6GAL2, GPR157, CELSR1, KCNK1, PCDH17, MCAM, EPHA2, NPY5R, KCNK3, KD…	743	4973	19235	1.31185	0.000239989	1.09099e-05	0.000714661
GOTERM_BP_FAT	GO:0007166~cell surface receptor linked signal transduction	133	17.8284	5.1014e-07	GNA14, ADCY2, GPR126, GRIK1, GDF7, GPR124, GABRB2, WNT3A, ADCY6, FST, TIRAP, TLR2, FGF10, GRIN3A, SCTR, WNT2, GNG8, GALR1, GAB2, CCR10, CHRNA3, SYK, PTPRJ, IRS2, ATRNL1, PTPRT, NTSR1, HHEX, CRHR2, SSTR2, GRB10, MSX1, HTR7, COL1A2, ROR2, ADAMTS1, PRLHR, FGFR3, GNAI1, DRD5, ERBB2, DRD4, EPHA10, CACNB4, ABCA1, ADRB3, PTK2, GPR26, GPR25, BAI2, ADAM33, ADRA2C, NKX2-2, GPR157, CELSR1, NPY5R, EPHA2, KDR…	640	1856	13528	1.5147	0.00143297	2.04855e-05	0.000911933
GOTERM_BP_FAT	GO:0001656~metanephros development	13	1.74263	5.83623e-07	SIX2, PAX2, GREM1, GDNF, WT1, SLIT2, HOXD11, CD44, OSR1, LHX1, SIX1, FOXC1, RARB	640	44	13528	6.24517	0.00163922	2.31063e-05	0.00104329
GOTERM_BP_FAT	GO:0060485~mesenchyme development	14	1.87668	5.96158e-07	FGF19, KITLG, ISL1, SOX9, GDNF, EDNRB, ALDH1A2, SMO, HAND2, GBX2, SEMA3C, FOXC1, NRG1, BMP7	640	52	13528	5.69087	0.0016744	2.32748e-05	0.0010657
INTERPRO	IPR000047:Helix-turn-helix motif, lambda-like repressor	11	1.47453	7.04744e-07	SHOX2, DLX3, DLX1, BARX2, CDX2, HOXB8, DLX5, NKX6-2, DLX4, VAX2, VAX1	711	33	16659	7.81013	0.000712243	0.000118742	0.00111502
GOTERM_MF_FAT	GO:0015267~channel activity	44	5.89812	7.69469e-07	KCNC2, KCNK17, KCNC1, KCNC3, GRIK1, GLRA1, GABRB2, SCN3B, KCNA2, KCNJ10, GRIN3A, CACNB4, KCNA5, KCNJ2, KCNIP1, KCNK12, KCNS3, GPM6A, KCNK6, HCN4, KCNG1, KCNE3, CHRNA3, HCN1, TRPC1, CACNA2D1, GLRB, KCNB2, KCNB1, TRPA1, KCNK1, KCNK3, GJB2, KCTD8, KCNJ6, GRIA2, SLC26A8, KCNJ8, GRM7, KCNN2, CACNA1G, CHRNB1, CACNA1D, PKDREJ	612	412	12983	2.26558	0.000586932	4.51609e-05	0.00117378
GOTERM_MF_FAT	GO:0022838~substrate specific channel activity	43	5.76408	7.73452e-07	KCNC2, KCNK17, KCNC1, KCNC3, GRIK1, GLRA1, GABRB2, SCN3B, KCNA2, KCNJ10, GRIN3A, CACNB4, KCNA5, KCNJ2, KCNK12, KCNIP1, KCNS3, GPM6A, KCNK6, HCN4, KCNG1, KCNE3, CHRNA3, HCN1, TRPC1, CACNA2D1, GLRB, KCNB2, KCNB1, TRPA1, KCNK1, KCNK3, KCTD8, KCNJ6, GRIA2, SLC26A8, KCNJ8, GRM7, KCNN2, CACNA1G, CHRNB1, CACNA1D, PKDREJ	612	398	12983	2.29197	0.00058997	4.21523e-05	0.00117986
INTERPRO	IPR000742:EGF-like, type 3	26	3.48525	8.01121e-07	PTGS2, TNC, NELL1, EDIL3, MEGF10, SCARF2, CNTNAP3, CNTNAP2, ADAM33, FBN2, NRG1, TMEFF2, MATN3, SCUBE3, ATRNL1, SCUBE1, CELSR1, NID2, GAS6, SLIT2, SLIT3, NOTCH3, WIF1, RELN, ADAM12, PLAU	711	194	16659	3.14015	0.000809606	0.000115698	0.00126751
GOTERM_MF_FAT	GO:0005249~voltage-gated potassium channel activity	19	2.54692	8.25897e-07	HCN1, KCNC2, KCNC1, KCNC3, KCNB2, KCNB1, KCNA2, KCNJ10, KCNA5, KCNJ2, KCNK1, KCNS3, KCTD8, KCNJ6, KCNJ8, KCNK6, HCN4, KCNE3, KCNG1	612	100	12983	4.03067	0.000629961	4.20098e-05	0.00125986
GOTERM_BP_FAT	GO:0007610~behavior	48	6.43432	8.58919e-07	CXCL1, PRLHR, PTGS2, GRIK1, GLRA1, CXCL3, DRD5, CXCL2, UCHL1, DRD4, CTNND2, FGF10, CXCL6, CACNB4, ZIC1, NR2E1, GDNF, HOXD10, EDNRB, KISS1R, NPAS3, HRH3, KAL1, CCR10, NMU, APBA1, CHRNA3, SYK, CYR61, FZD9, GLRB, NTSR1, SLIT2, NPY5R, BBS1, EPS8, NPY, PENK, HOXB8, RASGRF1, GRM7, GRM6, SLC18A2, RELN, PYY, CHRNB1, PLAU, MTNR1A	640	469	13528	2.16333	0.00241151	3.30737e-05	0.00153541
GOTERM_BP_FAT	GO:0050767~regulation of neurogenesis	25	3.35121	9.52403e-07	IRX3, FOXA2, SOX2, PAX6, CDH2, NR2E1, PTK2, NKX6-2, TLX3, NKX2-2, CHRNA3, DTX1, LIMK1, FOXA1, NEUROG3, VAX1, ISL1, SLIT2, NTRK3, NOTCH3, SMO, DLX1, SIX1, ID4, BMP7	640	166	13528	3.18336	0.00267363	3.61778e-05	0.00170252
GOTERM_BP_FAT	GO:0051094~positive regulation of developmental process	34	4.55764	1.01209e-06	IRX3, MYOD1, CDX2, THRB, FOXA2, SOX2, FST, PAX6, KITLG, HOXD11, GATA2, TAL1, CDKN2B, NKX6-2, GATA4, POU4F2, HSF4, NRG1, BOC, NKX2-2, SYK, LPL, LIMK1, TBX5, FOXA1, NEUROG3, PROX1, SLIT2, NTRK3, SMO, DLX5, BMPR1B, BMP7, IGFBP3	640	278	13528	2.58516	0.00284094	3.79323e-05	0.00180921
GOTERM_MF_FAT	GO:0031420~alkali metal ion binding	30	4.02145	1.02836e-06	KCNK17, KCNC2, KCNC1, KCNC3, SLC13A5, SCN3B, KCNA2, KCNJ10, KCNA5, KCNJ2, KCNK12, KCNIP1, KCNS3, SLC24A3, KCNK6, HCN4, KCNE3, KCNG1, HCN1, KCNB2, KCNB1, SLC12A5, SLC10A4, KCNK1, KCNK3, SLC34A2, KCNJ6, KCNJ8, SLC5A8, SLC5A7	612	228	12983	2.79132	0.000784328	4.90385e-05	0.0015687
GOTERM_CC_FAT	GO:0044421~extracellular region part	72	9.65147	1.14357e-06	GDF7, FAM3B, WNT3A, IGFBP7, FGF10, FGF12, MMP2, WNT2, CD44, GPC6, GPX3, TGFBI, SEMA3C, LOX, VWA1, NRG1, LOXL1, TFPI2, MATN3, SCUBE3, SCUBE1, MMP14, SLIT2, SLIT3, COL1A2, PLA2G7, ADAMTS1, RELN, COL1A1, ADAMTS5, ADAMTS18, CXCL1, RBP4, PODN, CXCL3, TNC, CXCL2, KITLG, CXCL6, GREM1, CPZ, SMOC2, PCSK1, SMOC1, KAL1, FBN2, DKKL1, PRSS12, OLFM1, ANGPTL5, FN1, EPO, BMP3, LPL, PTPRZ1, NID2, COL5A3, EMILIN3,…	532	960	12782	1.80197	0.000395598	6.59438e-05	0.00156135
GOTERM_BP_FAT	GO:0021515~cell differentiation in spinal cord	10	1.34048	1.14397e-06	HOXC10, PHOX2A, EVX1, PAX7, NKX6-2, LHX4, ISL1, HOXD10, NKX2-2, C1ORF187	640	25	13528	8.455	0.00321053	4.23108e-05	0.00204496
GOTERM_BP_FAT	GO:0048729~tissue morphogenesis	26	3.48525	1.21596e-06	WNT3A, FST, PTK7, HOXB13, GREM1, PAX2, HOXD11, ALDH1A2, T, HAND1, CD44, ALDH1A3, TWIST1, TBX5, PCDH8, CELSR1, SNAI1, PROX1, SLIT2, LAMA1, HOXB2, SIX1, COL1A2, FOXC1, COL1A1, BMP7	640	180	13528	3.05319	0.00341224	4.43896e-05	0.00217366
GOTERM_BP_FAT	GO:0051960~regulation of nervous system development	27	3.6193	1.21994e-06	IRX3, FOXA2, SOX2, PAX6, CDH2, NR2E1, PTK2, LHX1, NKX6-2, LHX5, TLX3, NKX2-2, CHRNA3, LIMK1, DTX1, FOXA1, NEUROG3, VAX1, ISL1, SLIT2, NOTCH3, NTRK3, SMO, DLX1, SIX1, ID4, BMP7	640	192	13528	2.97246	0.00342339	4.3964e-05	0.00218078
GOTERM_BP_FAT	GO:0003007~heart morphogenesis	16	2.14477	1.25151e-06	RBP4, TBX2, WNT3A, TBX20, ISL1, PROX1, COL5A1, MSX2, ALDH1A2, SMO, MSX1, HAND1, HAND2, GATA4, FOXC1, ADAMTS1	640	73	13528	4.63288	0.00351182	4.45307e-05	0.00223721
INTERPRO	IPR006210:EGF-like	26	3.48525	1.55516e-06	PTGS2, TNC, NELL1, EDIL3, MEGF10, SCARF2, CNTNAP3, CNTNAP2, ADAM33, FBN2, NRG1, TMEFF2, MATN3, SCUBE3, ATRNL1, FAM5B, SCUBE1, CELSR1, NID2, GAS6, SLIT2, SLIT3, NOTCH3, WIF1, RELN, PLAU	711	201	16659	3.0308	0.00157103	0.000196514	0.0024605
GOTERM_BP_FAT	GO:0007187~G-protein signaling, coupled to cyclic nucleotide second messenger	20	2.68097	1.70138e-06	GNAZ, ADCY2, PTGER3, GNAI1, DRD5, ADCY6, DRD4, NPR3, FZD2, CRHR2, ADRB3, SSTR2, ADRB1, GALR1, HRH3, NPY, HTR7, GRM6, ADRA1D, MTNR1A	640	115	13528	3.67609	0.00477116	5.97804e-05	0.00304138
GOTERM_BP_FAT	GO:0030855~epithelial cell differentiation	22	2.94906	1.73321e-06	FOXA2, SCUBE1, TFCP2L1, ONECUT2, FOXA1, FZD1, PTK7, PAX6, HOXB13, NEUROG3, FZD2, PAX2, PROX1, WT1, KDR, LAMA1, RHCG, PPL, DLX5, SIX1, BMP7, NR2F2	640	137	13528	3.39434	0.00486022	6.01471e-05	0.00309829
GOTERM_BP_FAT	GO:0048608~reproductive structure development	21	2.81501	1.74581e-06	RBP4, UTF1, HOXA13, FST, FOXA1, DMRT1, DMRT2, HOXB13, MMP14, SOX9, WT1, KDR, CCND1, OSR1, SFRP1, NKX3-1, IDH1, ADAMTS1, FOXC1, SRD5A2, BMPR1B	640	126	13528	3.52292	0.00489546	5.98455e-05	0.00312081
GOTERM_BP_FAT	GO:0045665~negative regulation of neuron differentiation	11	1.47453	1.77674e-06	NOTCH3, IRX3, FOXA2, DTX1, SOX2, PAX6, ID4, TLX3, ISL1, NR2E1, NKX2-2	640	33	13528	7.04583	0.00498197	6.0172e-05	0.0031761
GOTERM_MF_FAT	GO:0046873~metal ion transmembrane transporter activity	37	4.95979	1.93974e-06	KCNC2, KCNK17, KCNC1, KCNC3, SCN3B, KCNA2, KCNJ10, GRIN3A, CACNB4, KCNA5, KCNJ2, KCNK12, KCNIP1, KCNS3, GPM6A, KCNK6, SLC30A3, HCN4, KCNG1, KCNE3, CHRNA3, HCN1, TRPC1, CACNA2D1, KCNB2, KCNB1, TRPA1, KCNK1, KCNK3, KCTD8, KCNJ6, KCNJ8, GRM7, KCNN2, CACNA1G, CHRNB1, CACNA1D	612	328	12983	2.39305	0.00147893	8.70563e-05	0.00295894
SP_PIR_KEYWORDS	cell junction	37	4.95979	2.21012e-06	JUB, CGNL1, ASAM, GRIK1, GLRA1, GABRB2, SYT2, CLSTN1, CTNND2, CDH1, GRIN3A, SYNGR1, PTK2, PPL, LGI3, SV2A, SLC30A3, CHRNA3, PARD6A, GLRB, INADL, MAGI2, PSD3, FBLIM1, ARHGAP24, GJB2, CADPS, JUP, CBLN4, PPP1R9A, GRIA2, PKP2, DSC3, DSC2, CYFIP1, CHRNB1, PARVA	743	399	19235	2.40067	0.0010625	4.62192e-05	0.00316527
GOTERM_BP_FAT	GO:0048665~neuron fate specification	8	1.07239	2.34427e-06	HOXC10, EVX1, FOXA2, NKX6-2, FOXA1, TLX3, HOXD10, NKX2-2	640	15	13528	11.2733	0.0065681	7.84465e-05	0.0041906
GOTERM_BP_FAT	GO:0019935~cyclic-nucleotide-mediated signaling	21	2.81501	2.87685e-06	GNAZ, ADCY2, PTGER3, GNAI1, DRD5, ADCY6, DRD4, NPR3, FZD2, CRHR2, ADRB3, SSTR2, ADRB1, GALR1, HRH3, NPY, HTR7, GRM6, HTR5A, ADRA1D, MTNR1A	640	130	13528	3.41452	0.00805423	9.51347e-05	0.0051426
INTERPRO	IPR013032:EGF-like region, conserved site	32	4.28954	3.06723e-06	PTGS2, TNC, NELL1, EPHA10, EDIL3, MEGF10, SCARF2, TNFRSF11A, CNTNAP3, CNTNAP2, ADAM33, FBN2, NRG1, FN1, TMEFF2, MATN3, ATRNL1, SCUBE3, SCUBE1, CELSR1, NID2, SLIT2, GAS6, SLIT3, NOTCH3, LAMA1, EPHA7, EPHA8, RELN, WIF1, ADAM12, PLAU	711	293	16659	2.55895	0.00309617	0.000344493	0.00485278
GOTERM_CC_FAT	GO:0042995~cell projection	56	7.5067	3.10628e-06	JUB, ADCY2, GRIK1, SNCB, CLSTN1, UCHL1, GRIN3A, WNT2, CTTNBP2, SYNJ2, CYGB, CHRNA3, PTPRM, MYO3A, ARHGAP24, SLC34A2, BBS1, NCAM2, SMO, MYRIP, SPAG6, RASGRF1, GRM7, RELN, PARVA, DCC, CNN3, ERBB2, DRD5, DNAH3, CDH2, KCNJ2, PCSK1, PTK2, RAC3, LRRTM1, NEFH, ADRA2C, HCN4, PRSS12, NMU, PARD6A, FZD9, HCN1, NOS1, SLC12A5, FSCN1, GAS7, CDH13, SEMA6A, PPP1R9A, EPHA7, RAB34, CACNA1G, CYFIP1, ALOX5	532	697	12782	1.93038	0.0010742	0.000153528	0.00424105
GOTERM_BP_FAT	GO:0035270~endocrine system development	15	2.01072	3.31186e-06	FOXA2, ONECUT2, SOX2, PAX6, CDH1, ISL1, PCSK1, ALDH1A2, HHEX, GATA2, GCM2, NKX6-2, ALDH1A3, SIX1, NKX2-2	640	69	13528	4.59511	0.00926644	0.000108246	0.00592019
GOTERM_BP_FAT	GO:0045597~positive regulation of cell differentiation	29	3.8874	3.7458e-06	IRX3, CDX2, THRB, FOXA2, SOX2, PAX6, KITLG, HOXD11, TAL1, CDKN2B, NKX6-2, POU4F2, HSF4, NRG1, BOC, NKX2-2, SYK, LPL, LIMK1, TBX5, FOXA1, NEUROG3, SLIT2, NTRK3, SMO, DLX5, BMP7, BMPR1B, IGFBP3	640	229	13528	2.6768	0.0104742	0.000121021	0.00669587
GOTERM_CC_FAT	GO:0030054~cell junction	45	6.03217	5.04125e-06	JUB, CGNL1, ASAM, GRIK1, GLRA1, GABRB2, SYT2, CLSTN1, CTNND2, CDH1, GRIN3A, CDH2, SYNGR1, CDH3, WNT2, CTTNBP2, PTK2, CD44, PPL, SV2A, SLC30A3, CHRNA3, PARD6A, PTPRJ, INADL, GLRB, PTPRM, MAGI2, LIMK1, PSD3, FBLIM1, ARHGAP24, GJB2, CADPS, JUP, EPB41L3, CBLN4, PPP1R9A, GRIA2, PKP2, DSC3, DSC2, CYFIP1, CHRNB1, PARVA	532	518	12782	2.08723	0.00174276	0.000218011	0.00688281
GOTERM_BP_FAT	GO:0007155~cell adhesion	61	8.17694	5.04647e-06	JUB, IGFBP7, NELL1, CLSTN1, EDIL3, MEGF10, BARX2, CD44, TGFBI, CNTNAP3, CNTNAP2, BOC, SYK, CYR61, PTPRM, ICAM4, ICAM5, SIGLEC10, FBLIM1, CPXM2, PTPRT, PCDH8, PCDHGB4, JUP, NCAM2, CNTN1, ROR2, RELN, ADAM12, PARVA, TNC, PCDHB15, PTK7, CTNND2, KITLG, CDH1, CDH2, CDH3, SOX9, PCDHAC2, SCARF2, PCDHAC1, SEMA5A, CDH8, KAL1, APBA1, FN1, NID2, CELSR1, PCDH17, COL5A3, MCAM, TPBG, COL5A1, LAMA1, CDH13, COL14…	640	700	13528	1.84198	0.0140855	0.000161188	0.00902081
GOTERM_BP_FAT	GO:0022610~biological adhesion	61	8.17694	5.08767e-06	JUB, IGFBP7, NELL1, CLSTN1, EDIL3, MEGF10, BARX2, CD44, TGFBI, CNTNAP3, CNTNAP2, BOC, SYK, CYR61, PTPRM, ICAM4, ICAM5, SIGLEC10, FBLIM1, CPXM2, PTPRT, PCDH8, PCDHGB4, JUP, NCAM2, CNTN1, ROR2, RELN, ADAM12, PARVA, TNC, PCDHB15, PTK7, CTNND2, KITLG, CDH1, CDH2, CDH3, SOX9, PCDHAC2, SCARF2, PCDHAC1, SEMA5A, CDH8, KAL1, APBA1, FN1, NID2, CELSR1, PCDH17, COL5A3, MCAM, TPBG, COL5A1, LAMA1, CDH13, COL14…	640	701	13528	1.83935	0.0141997	0.000160678	0.00909445
GOTERM_BP_FAT	GO:0009954~proximal/distal pattern formation	9	1.20643	6.18522e-06	HOXC10, ALDH1A2, DLX1, CYP26B1, HOXA9, EN1, GREM1, HOXD10, HOXD11	640	23	13528	8.2712	0.0172364	0.000193167	0.0110563
UP_SEQ_FEATURE	domain:EGF-like 2	15	2.01072	7.0068e-06	MATN3, ATRNL1, TNC, EDIL3, NID2, MEGF10, SLIT2, SLIT3, SCARF2, NOTCH3, CNTNAP3, CNTNAP2, RELN, WIF1, FBN2	743	88	19113	4.38479	0.0138261	0.00139129	0.0120371
GOTERM_BP_FAT	GO:0048514~blood vessel morphogenesis	27	3.6193	7.18461e-06	TBX20, FGF10, CDH2, WT1, SEMA5A, ARHGAP22, T, PTK2, HAND1, MYOCD, HAND2, GBX2, SEMA3C, PLCD1, SOX17, NR2F2, CYR61, PTPRJ, ARHGAP24, MMP14, PROX1, SLIT2, KDR, CDH13, SMO, FOXC1, PLAU	640	211	13528	2.7048	0.0199934	0.00022191	0.0128426
GOTERM_BP_FAT	GO:0006350~transcription	141	18.9008	7.91379e-06	MYOD1, CDX2, THRB, ARNT2, HOXD12, NR2E1, HOXD10, HOXD11, GATA2, CDKN2A, MYOCD, GATA5, ZNF300, GATA3, GATA4, ZNF442, RARB, ZNF574, TWIST1, PHOX2A, NKX2-8, HMG20B, VAX2, VAX1, PROX1, HHEX, MSX1, HOXD8, ZNF238, ZNF197, VGLL2, PRDM1, TFAP2C, HOXA13, SOX1, TFCP2L1, SOX2, ONECUT2, HOXB13, SOX7, SOX9, SOX8, WT1, T, TAL1, LHX1, LHX2, TEAD4, LHX4, NKX3-1, LHX5, HOXA9, LHX6, UTF1, MAFB, FOXA1, NEUROG1, KLF…	640	2101	13528	1.41856	0.0220001	0.000241773	0.0141459
GOTERM_BP_FAT	GO:0019933~cAMP-mediated signaling	17	2.27882	8.63556e-06	GNAZ, ADCY2, PTGER3, GNAI1, DRD5, ADCY6, DRD4, NPR3, CRHR2, ADRB3, SSTR2, ADRB1, GALR1, HTR7, GRM6, HTR5A, ADRA1D	640	95	13528	3.7825	0.0239824	0.000260984	0.015436
GOTERM_BP_FAT	GO:0007188~G-protein signaling, coupled to cAMP nucleotide second messenger	16	2.14477	9.14404e-06	GNAZ, ADCY2, PTGER3, GNAI1, DRD5, DRD4, ADCY6, NPR3, CRHR2, ADRB3, SSTR2, ADRB1, GALR1, HTR7, GRM6, ADRA1D	640	85	13528	3.97882	0.0253765	0.00027341	0.0163448
GOTERM_BP_FAT	GO:0042472~inner ear morphogenesis	13	1.74263	9.18106e-06	MAFB, WNT3A, SOX2, FGF10, NEUROG1, PAX2, ZIC1, PROX1, LHFPL5, DLX5, SIX1, POU4F3, GBX2	640	56	13528	4.90692	0.0254779	0.000271627	0.016411
SP_PIR_KEYWORDS	egf-like domain	25	3.35121	1.00568e-05	TNC, NELL1, EDIL3, MEGF10, SCARF2, CNTNAP3, CNTNAP2, ADAM33, FBN2, NRG1, MATN3, TMEFF2, SCUBE3, ATRNL1, SCUBE1, CELSR1, NID2, GAS6, SLIT2, SLIT3, NOTCH3, WIF1, RELN, ADAM12, PLAU	743	230	19235	2.81394	0.00482567	0.000201536	0.0144024
UP_SEQ_FEATURE	short sequence motif:Selectivity filter	12	1.60858	1.01171e-05	KCNS3, KCNC1, KCNC3, KCNJ6, KCNJ8, KCNB2, KCNA2, KCNB1, KCNJ10, KCNA5, KCNJ2, KCNG1	743	57	19113	5.4156	0.019902	0.00182585	0.0173798
GOTERM_CC_FAT	GO:0005578~proteinaceous extracellular matrix	32	4.28954	1.03313e-05	ADAMTS18, PODN, TNC, WNT3A, MMP2, CPZ, WNT2, SMOC2, GPC6, SMOC1, KAL1, TGFBI, LOX, FBN2, VWA1, TFPI2, LOXL1, FN1, MATN3, PTPRZ1, NID2, MMP14, COL5A3, EMILIN3, COL5A1, LAMA1, COL14A1, COL1A2, ADAMTS1, RELN, COL1A1, ADAMTS5	532	320	12782	2.40263	0.00356826	0.000397104	0.0141048
GOTERM_BP_FAT	GO:0042471~ear morphogenesis	14	1.87668	1.04316e-05	MAFB, WNT3A, SOX2, SIX2, FGF10, NEUROG1, PAX2, ZIC1, PROX1, LHFPL5, DLX5, SIX1, GBX2, POU4F3	640	66	13528	4.48371	0.0288977	0.000305406	0.0186462
GOTERM_BP_FAT	GO:0030534~adult behavior	16	2.14477	1.06012e-05	GLRB, GLRA1, GRIK1, UCHL1, DRD4, CACNB4, NTSR1, GDNF, HOXD10, BBS1, EPS8, NPY, HOXB8, GRM7, CHRNB1, CHRNA3	640	86	13528	3.93256	0.0293605	0.000307171	0.0189493
INTERPRO	IPR003968:Potassium channel, voltage dependent, Kv	9	1.20643	1.12958e-05	KCNC2, KCNS3, KCNC1, KCNC3, KCNB2, KCNA2, KCNB1, KCNA5, KCNG1	711	27	16659	7.81013	0.0113551	0.00114136	0.0178704
UP_SEQ_FEATURE	domain:EGF-like 4	12	1.60858	1.20517e-05	MATN3, SCUBE3, TNC, NELL1, SCUBE1, RELN, WIF1, NID2, MEGF10, SLIT2, SCARF2, SLIT3	743	58	19113	5.32223	0.0236624	0.00199358	0.020703
GOTERM_BP_FAT	GO:0045664~regulation of neuron differentiation	20	2.68097	1.52151e-05	IRX3, FOXA2, LIMK1, DTX1, SOX2, FOXA1, PAX6, CDH2, NEUROG3, ISL1, NR2E1, SLIT2, NTRK3, NOTCH3, PTK2, SIX1, ID4, TLX3, NKX2-2, CHRNA3	640	133	13528	3.17857	0.0418682	0.000436333	0.0271954
GOTERM_BP_FAT	GO:0010604~positive regulation of macromolecule metabolic process	69	9.24933	1.56353e-05	MYOD1, CDX2, EVX1, FOXA2, THRB, GDF7, ARNT2, TBX20, PAX6, PAWR, PAX2, GDNF, HOXD10, EDNRB, GATA2, BARX2, PAX9, MYOCD, GATA5, GATA4, POU4F2, HSF4, RARB, NR2F2, ALX4, SYK, IRS2, SOX11, PTF1A, SIX2, PROX1, HHEX, CCND1, SIX1, VGLL2, FOXC1, PRDM1, SMARCAD1, HOXA13, SOX2, ONECUT2, KITLG, NHLRC1, SOX9, SOX8, WT1, T, MEIS2, HAND1, HAND2, TEAD4, NKX2-2, EPO, FOXD3, BMP3, UTF1, LMX1B, MAFB, TBX5, FOXA1, TN…	640	857	13528	1.70185	0.0429993	0.000443853	0.0279463
SP_PIR_KEYWORDS	cell membrane	123	16.4879	1.81296e-05	SLC22A16, JUB, GPR126, ASAM, GRIK1, GPR124, GABRB2, GRIN3A, MEGF10, SCTR, GNG8, DIRAS1, DIRAS2, GALR1, GAB2, CCR10, CHRNA3, INADL, MAGI2, SCUBE1, PSD3, NTSR1, CRHR2, NCAM2, SSTR2, RHCG, HTR7, PRLHR, DRD5, DRD4, EPHA10, PCDHAC2, PCDHAC1, KCNS3, ADRB3, PTK2, PPL, GPR26, ENTPD8, GPR25, BAI2, ADRA2C, PARD6A, LPL, GPR157, CELSR1, PCDH17, NPY5R, NOTCH3, GPR37, DIO3, GPR39, CHRNB1, ADRA1D, MTNR1A, GPR83…	743	2194	19235	1.45135	0.00868252	0.000348756	0.025962
GOTERM_BP_FAT	GO:0016337~cell-cell adhesion	31	4.1555	1.82566e-05	CLSTN1, CTNND2, PCDHB15, CDH1, CDH2, SOX9, CDH3, PCDHAC2, PCDHAC1, SCARF2, CDH8, BARX2, CD44, SYK, PTPRM, ICAM4, ICAM5, PTPRT, PCDH8, CELSR1, PCDH17, PCDHGB4, JUP, CDH13, NCAM2, COL14A1, PKP2, DSC3, DSC2, ROR2, BMPR1B, CDH11	640	276	13528	2.37414	0.0500252	0.000513066	0.0326309
GOTERM_BP_FAT	GO:0030001~metal ion transport	44	5.89812	1.91723e-05	KCNC2, KCNK17, KCNC1, STEAP4, KCNC3, SLC13A5, CACHD1, SCN3B, KCNA2, KCNJ10, GRIN3A, CACNB4, KCNA5, KCNJ2, KCNK12, KCNIP1, KCNS3, SLC24A3, KCNK6, SLC30A3, HCN4, KCNG1, KCNE3, HCN1, TRPC1, CACNA2D1, KCNB2, KCNB1, SLC12A5, TRPA1, SLC10A4, KCNK1, KCNK3, SLC34A2, KCTD8, KCNJ6, NPY, KCNJ8, KCNN2, SLC5A8, CACNA1G, SLC5A7, STEAP2, CACNA1D	640	465	13528	2.00011	0.0524673	0.00053346	0.0342673
GOTERM_BP_FAT	GO:0002009~morphogenesis of an epithelium	17	2.27882	1.92283e-05	TBX5, PTK7, HOXB13, PCDH8, CELSR1, PAX2, GREM1, PROX1, HOXD11, LAMA1, ALDH1A2, T, HOXB2, CD44, ALDH1A3, SIX1, TWIST1	640	101	13528	3.5578	0.0526166	0.000529775	0.0343675
GOTERM_BP_FAT	GO:0030817~regulation of cAMP biosynthetic process	17	2.27882	1.92283e-05	GNAZ, ADCY2, GNAI1, DRD5, DRD4, ADCY6, ABCA1, NPR3, EDNRB, ADRB3, SSTR2, ADRB1, HRH3, GALR1, GRM7, HTR7, GRM6	640	101	13528	3.5578	0.0526166	0.000529775	0.0343675
SP_PIR_KEYWORDS	transmembrane protein	48	6.43432	2.0605e-05	DCC, KCNC1, FGFR3, GLRA1, SLC6A2, ERBB2, DRD5, DRD4, PTK7, CDH1, CDH2, KCNA5, KCNJ2, CDH3, ABCA3, ADRB3, CD44, ADRA2C, CHRNA3, PTPRJ, CR1, PTPRM, PTGER3, PTPRZ1, FLT4, COLEC12, NPR3, PTGFR, NTSR1, MCAM, PTPRN, TPBG, PTPRO, KDR, GJB2, NTRK3, SSTR2, KCNJ6, ADRB1, HTR7, DSC3, SLC18A2, ROR2, DSC2, SLC5A7, CHRNB1, CACNA1D, ADRA1D	743	642	19235	1.93557	0.00986213	0.000381123	0.0295063
GOTERM_BP_FAT	GO:0030814~regulation of cAMP metabolic process	17	2.27882	2.47316e-05	GNAZ, ADCY2, GNAI1, DRD5, DRD4, ADCY6, ABCA1, NPR3, EDNRB, ADRB3, SSTR2, ADRB1, HRH3, GALR1, GRM7, HTR7, GRM6	640	103	13528	3.48871	0.0671598	0.000674737	0.0442015
GOTERM_BP_FAT	GO:0031016~pancreas development	10	1.34048	2.58528e-05	ALDH1A2, PCSK1, FOXA2, NKX6-2, ONECUT2, PTF1A, FGF10, ISL1, PROX1, NKX2-2	640	35	13528	6.03929	0.0700954	0.000698538	0.0462051
GOTERM_BP_FAT	GO:0060041~retina development in camera-type eye	10	1.34048	2.58528e-05	RBP4, PTPRM, IRX5, SOX2, PTF1A, POU4F2, VAX2, BMPR1B, PROX1, NR2E1	640	35	13528	6.03929	0.0700954	0.000698538	0.0462051
GOTERM_BP_FAT	GO:0001657~ureteric bud development	10	1.34048	2.58528e-05	CD44, LHX1, SIX1, FOXC1, RARB, GREM1, PAX2, GDNF, SLIT2, HOXD11	640	35	13528	6.03929	0.0700954	0.000698538	0.0462051
GOTERM_BP_FAT	GO:0045137~development of primary sexual characteristics	19	2.54692	2.82812e-05	RBP4, UTF1, HOXA13, SOX2, FST, DMRT1, DMRT2, MMP14, SOX9, WT1, GJB2, KDR, CCND1, OSR1, IDH1, ADAMTS1, FOXC1, SRD5A2, BMPR1B	640	127	13528	3.1623	0.0764217	0.000756853	0.0505441
GOTERM_BP_FAT	GO:0007548~sex differentiation	21	2.81501	2.84003e-05	RBP4, UTF1, HOXA13, DMRT3, SOX2, FST, DMRT1, DMRT2, MMP14, SOX9, WT1, GJB2, KDR, CCND1, OSR1, IDH1, ROR2, ADAMTS1, FOXC1, SRD5A2, BMPR1B	640	151	13528	2.93965	0.0767308	0.000752871	0.0507569
GOTERM_BP_FAT	GO:0008284~positive regulation of cell proliferation	40	5.36193	3.08766e-05	FGFR3, CDX2, PTGS2, ERBB2, SOX2, ARNT2, PAX6, KITLG, FGF10, NR2E1, T, ALDH1A2, TNFRSF11A, HRH3, MYOCD, LHX1, LHX5, HSF4, NRG1, EPO, MATK, SYK, IRS2, TBX2, FLT4, TNFRSF13C, PROX1, NPY5R, KDR, MYCN, HOXC10, SMO, CDH13, LAMA1, CCND1, DLX5, BNC1, ID4, ADRA1D, FOXE3	640	414	13528	2.04227	0.0831353	0.000810843	0.0551813
GOTERM_BP_FAT	GO:0045596~negative regulation of cell differentiation	26	3.48525	3.16287e-05	IRX3, CDX2, FOXA2, FST, SOX2, PAX6, FGF10, ABCA1, SOX9, NR2E1, PTK2, NKX6-2, TLX3, NKX2-2, TWIST1, MAFB, DTX1, SIX2, VAX1, WWTR1, ISL1, NOTCH3, CCND1, DLX1, ID4, BMP7	640	216	13528	2.54433	0.0850719	0.0008229	0.0565252
GOTERM_CC_FAT	GO:0045202~synapse	33	4.42359	3.20332e-05	SNCAIP, RAB3C, CNN3, GRIK1, GLRA1, GABRB2, SYT2, ERBB2, CLSTN1, GRIN3A, CDH2, CACNB4, SYNGR1, DES, LGI3, SV2A, SLC30A3, CHRNA3, PRSS12, APBA1, GLRB, MAGI2, PSD3, CADPS, CBLN4, PPP1R9A, MYRIP, EPHA7, GRIA2, EPS8, GRM7, CYFIP1, CHRNB1	532	355	12782	2.23343	0.0110225	0.00110775	0.0437274
GOTERM_CC_FAT	GO:0034703~cation channel complex	18	2.41287	3.23214e-05	KCNC2, KCNC1, CACNA2D1, KCNC3, KCNB2, KCNB1, KCNA2, KCNA5, CACNB4, KCNK1, KCNS3, KCTD8, KCNJ6, KCNJ8, KCNK6, CACNA1G, CACNA1D, KCNG1	532	132	12782	3.27632	0.0111211	0.00101615	0.0441207
GOTERM_BP_FAT	GO:0045892~negative regulation of transcription, DNA-dependent	36	4.82574	3.28312e-05	CDX2, TFCP2L1, TBX20, SOX2, FST, PAX5, PAWR, ZNF177, SOX9, PAX2, NR2E1, WT1, MEIS2, BARX2, HAND1, NKX6-2, POU4F2, HSF4, RARB, NR2F2, TWIST1, FOXD3, GSC, TBX2, SOX14, FOXA1, VAX2, VAX1, WWTR1, PROX1, HHEX, DLX1, HOXD8, MSX1, ZNF238, PRDM1	640	356	13528	2.1375	0.0881594	0.000846339	0.0586736
INTERPRO	IPR017981:GPCR, family 2-like	12	1.60858	3.36521e-05	FZD9, FZD8, SMO, CRHR2, GPR126, GPR157, GPR124, BAI2, FZD1, FZD2, CELSR1, SCTR	711	59	16659	4.7655	0.0334506	0.00308821	0.0532302
GOTERM_BP_FAT	GO:0043583~ear development	16	2.14477	3.62288e-05	DFNA5, GSC, MAFB, WNT3A, SOX2, SIX2, FGF10, NEUROG1, PAX2, ZIC1, PROX1, LHFPL5, DLX5, SIX1, GBX2, POU4F3	640	95	13528	3.56	0.0968269	0.0009254	0.0647437
GOTERM_BP_FAT	GO:0031290~retinal ganglion cell axon guidance	7	0.938338	3.76474e-05	EPHA7, PTPRM, POU4F3, POU4F2, ISL1, BMPR1B, SLIT2	640	15	13528	9.86417	0.100421	0.000952958	0.067278
GOTERM_BP_FAT	GO:0021517~ventral spinal cord development	7	0.938338	3.76474e-05	HOXC10, PHOX2A, EVX1, NKX6-2, LHX4, ISL1, HOXD10	640	15	13528	9.86417	0.100421	0.000952958	0.067278
GOTERM_BP_FAT	GO:0001764~neuron migration	13	1.74263	3.82028e-05	DCC, LMX1B, SOX1, PAX6, VAX1, PRKG1, WNT2, CTTNBP2, PTK2, RELN, NR2F2, TLX3, TWIST1	640	64	13528	4.29355	0.101825	0.00095838	0.0682701
GOTERM_CC_FAT	GO:0043005~neuron projection	32	4.28954	3.82414e-05	DCC, ADCY2, CNN3, GRIK1, SNCB, UCHL1, GRIN3A, KCNJ2, PCSK1, RAC3, LRRTM1, SYNJ2, NEFH, ADRA2C, CYGB, HCN4, NMU, PRSS12, CHRNA3, HCN1, NOS1, SLC12A5, CDH13, SEMA6A, NCAM2, PPP1R9A, EPHA7, RASGRF1, GRM7, CACNA1G, RELN, ALOX5	532	342	12782	2.24808	0.0131446	0.00110204	0.0522
UP_SEQ_FEATURE	DNA-binding region:HMG box	10	1.34048	3.98919e-05	SOX21, SOX1, SOX14, SOX11, SOX2, HMG20B, SOX7, SOX17, SOX9, SOX8	743	44	19113	5.84638	0.0762066	0.0060789	0.0685127
GOTERM_BP_FAT	GO:0045761~regulation of adenylate cyclase activity	16	2.14477	4.11013e-05	GNAZ, ADCY2, GNAI1, DRD5, DRD4, ADCY6, NPR3, EDNRB, ADRB3, SSTR2, ADRB1, HRH3, GALR1, GRM7, HTR7, GRM6	640	96	13528	3.52292	0.109113	0.00102194	0.0734482
GOTERM_BP_FAT	GO:0051350~negative regulation of lyase activity	12	1.60858	4.28898e-05	GNAZ, EDNRB, SSTR2, ADCY2, HRH3, GALR1, GNAI1, GRM7, ADCY6, GRM6, DRD4, NPR3	640	55	13528	4.61182	0.113581	0.00105704	0.076643
GOTERM_BP_FAT	GO:0007194~negative regulation of adenylate cyclase activity	12	1.60858	4.28898e-05	GNAZ, EDNRB, SSTR2, ADCY2, HRH3, GALR1, GNAI1, GRM7, ADCY6, GRM6, DRD4, NPR3	640	55	13528	4.61182	0.113581	0.00105704	0.076643
GOTERM_BP_FAT	GO:0031280~negative regulation of cyclase activity	12	1.60858	4.28898e-05	GNAZ, EDNRB, SSTR2, ADCY2, HRH3, GALR1, GNAI1, GRM7, ADCY6, GRM6, DRD4, NPR3	640	55	13528	4.61182	0.113581	0.00105704	0.076643
GOTERM_CC_FAT	GO:0034702~ion channel complex	23	3.08311	4.3372e-05	KCNC2, KCNC1, CACNA2D1, GLRB, KCNC3, GLRA1, GABRB2, KCNB2, KCNB1, KCNA2, KCNA5, CACNB4, KCNK1, KCNS3, KCTD8, KCNJ6, KCNJ8, KCNK6, CACNA1G, CHRNB1, CACNA1D, CHRNA3, KCNG1	532	205	12782	2.69564	0.014895	0.00115372	0.0592013
UP_SEQ_FEATURE	domain:Fibronectin type-III 2	17	2.27882	4.45049e-05	DCC, PTPRJ, PTPRM, TNC, EPHA10, PTPRT, PTPRO, EPHA2, NCAM2, EPHA7, COL14A1, EPHA8, KAL1, CNTN1, VWA1, BOC, FN1	743	130	19113	3.36392	0.0846357	0.00629675	0.0764324
GOTERM_BP_FAT	GO:0015672~monovalent inorganic cation transport	33	4.42359	4.48686e-05	KCNK17, KCNC2, KCNC1, KCNC3, SLC13A5, SCN3B, KCNA2, KCNJ10, KCNA5, KCNJ2, KCNK12, KCNIP1, KCNS3, SLC24A3, KCNK6, HCN4, ATP5I, KCNG1, KCNE3, HCN1, KCNB2, KCNB1, SLC12A5, SLC10A4, KCNK1, KCNK3, SLC34A2, KCTD8, KCNJ6, KCNJ8, KCNN2, SLC5A8, SLC5A7	640	318	13528	2.19351	0.118498	0.00109617	0.0801778
GOTERM_BP_FAT	GO:0021537~telencephalon development	13	1.74263	4.48714e-05	WNT3A, SOX2, PAX6, NR2E1, TP73, SALL3, BBS1, DLX1, LHX2, ALDH1A3, LHX6, RELN, ID4	640	65	13528	4.2275	0.118505	0.00108679	0.0801829
GOTERM_BP_FAT	GO:0051253~negative regulation of RNA metabolic process	36	4.82574	4.64698e-05	CDX2, TFCP2L1, TBX20, SOX2, FST, PAX5, PAWR, ZNF177, SOX9, PAX2, NR2E1, WT1, MEIS2, BARX2, HAND1, NKX6-2, POU4F2, HSF4, RARB, NR2F2, TWIST1, FOXD3, GSC, TBX2, SOX14, FOXA1, VAX2, VAX1, WWTR1, PROX1, HHEX, DLX1, HOXD8, MSX1, ZNF238, PRDM1	640	362	13528	2.10207	0.122457	0.00111587	0.0830379
GOTERM_BP_FAT	GO:0035136~forelimb morphogenesis	8	1.07239	4.6479e-05	ALDH1A2, HOXA13, TBX5, HOXA9, EN1, ALX4, HOXD10, TWIST1	640	22	13528	7.68636	0.12248	0.00110664	0.0830543
UP_SEQ_FEATURE	domain:Fibronectin type-III 1	17	2.27882	4.89065e-05	DCC, PTPRJ, PTPRM, TNC, EPHA10, PTPRT, PTPRO, EPHA2, NCAM2, EPHA7, COL14A1, EPHA8, KAL1, CNTN1, VWA1, BOC, FN1	743	131	19113	3.33824	0.0926071	0.0064577	0.0839888
SP_PIR_KEYWORDS	neurogenesis	18	2.41287	4.91256e-05	INA, SOX11, NEUROG1, PAX5, NEUROG3, ZIC1, GAS7, SLIT2, SLIT3, SEMA5A, NTRK3, SEMA6A, PPP1R9A, LHX1, CYFIP1, ACTL6B, LHX6, SIM1	743	146	19235	3.19171	0.023353	0.000874801	0.0703344
GOTERM_CC_FAT	GO:0034705~potassium channel complex	14	1.87668	5.10547e-05	KCNC2, KCNC1, KCNC3, KCNB2, KCNB1, KCNA2, KCNA5, KCNK1, KCNS3, KCTD8, KCNJ6, KCNJ8, KCNK6, KCNG1	532	86	12782	3.91126	0.0175103	0.00126102	0.0696846
GOTERM_CC_FAT	GO:0008076~voltage-gated potassium channel complex	14	1.87668	5.10547e-05	KCNC2, KCNC1, KCNC3, KCNB2, KCNB1, KCNA2, KCNA5, KCNK1, KCNS3, KCTD8, KCNJ6, KCNJ8, KCNK6, KCNG1	532	86	12782	3.91126	0.0175103	0.00126102	0.0696846
SP_PIR_KEYWORDS	cleavage on pair of basic residues	26	3.48525	5.32536e-05	ADAMTS18, GDF7, CDH1, CDH2, CDH3, GDNF, CDH8, PCSK1, LECT1, ADAM33, LOXL1, NMU, BMP3, MMP14, CDH13, NPY, PENK, DSC3, DSC2, GDF10, ADAMTS1, PYY, ADAM12, SST, ADAMTS5, CDH11	743	271	19235	2.48375	0.0252904	0.000914427	0.0762426
UP_SEQ_FEATURE	domain:Cadherin 1	15	2.01072	5.44072e-05	CLSTN1, PCDHB15, CDH1, PCDH8, CDH2, CELSR1, CDH3, PCDH17, PCDHAC2, PCDHGB4, PCDHAC1, CDH8, CDH13, DSC3, DSC2, CDH11	743	105	19113	3.67487	0.102471	0.00673411	0.0934312
UP_SEQ_FEATURE	domain:Cadherin 2	15	2.01072	5.44072e-05	CLSTN1, PCDHB15, CDH1, PCDH8, CDH2, CELSR1, CDH3, PCDH17, PCDHAC2, PCDHGB4, PCDHAC1, CDH8, CDH13, DSC3, DSC2, CDH11	743	105	19113	3.67487	0.102471	0.00673411	0.0934312
UP_SEQ_FEATURE	compositionally biased region:Poly-Gly	27	3.6193	5.45377e-05	KCNC3, IRX5, SOX1, ONECUT2, SOX2, KCNA5, HOXD11, TAL1, HRH3, BAI2, POU4F2, C19ORF26, FOXD1, PHOX2A, FZD8, IRS2, SOX11, NKX2-8, EN1, FZD2, CECR6, SHOX2, KCTD8, SLITRK3, KCNN2, CACNA1G, FOXC1	743	286	19113	2.4285	0.102704	0.0063544	0.0936551
INTERPRO	IPR003091:Voltage-dependent potassium channel	9	1.20643	5.63064e-05	KCNC2, KCNS3, KCNC1, KCNC3, KCNB2, KCNA2, KCNB1, KCNA5, KCNG1	711	33	16659	6.3901	0.0553373	0.00473271	0.0890493
GOTERM_BP_FAT	GO:0030802~regulation of cyclic nucleotide biosynthetic process	17	2.27882	5.65689e-05	GNAZ, ADCY2, GNAI1, DRD5, DRD4, ADCY6, ABCA1, NPR3, EDNRB, ADRB3, SSTR2, ADRB1, HRH3, GALR1, GRM7, HTR7, GRM6	640	110	13528	3.2667	0.14702	0.00133541	0.101076
GOTERM_BP_FAT	GO:0030808~regulation of nucleotide biosynthetic process	17	2.27882	5.65689e-05	GNAZ, ADCY2, GNAI1, DRD5, DRD4, ADCY6, ABCA1, NPR3, EDNRB, ADRB3, SSTR2, ADRB1, HRH3, GALR1, GRM7, HTR7, GRM6	640	110	13528	3.2667	0.14702	0.00133541	0.101076
GOTERM_CC_FAT	GO:0005576~extracellular region	118	15.8177	5.82511e-05	FGF19, GDF7, TUFT1, WNT3A, NELL1, FST, FGF10, FGF12, EDIL3, GDNF, MMP2, WNT2, GNG8, RTBDN, CD44, PAPPA, TGFBI, LGI3, LOX, TFPI2, TMEFF2, MATN3, SCUBE3, SCUBE1, CBLN4, COL1A2, ADAMTS1, RELN, COL1A1, C1ORF187, ADAMTS5, RBP4, PODN, ERBB2, EPHA10, FAM19A4, GREM1, PCDHAC2, PCDHAC1, KAL1, ANGPTL5, OLFM1, FN1, LPL, BMP3, FAM5B, EMILIN3, GAS6, LAMA1, COL14A1, SFRP1, PENK, NPY, SFRP2, SFRP4, WIF1, PYY, BM…	532	2010	12782	1.4105	0.0199537	0.00134279	0.0795033
GOTERM_BP_FAT	GO:0031279~regulation of cyclase activity	16	2.14477	5.93455e-05	GNAZ, ADCY2, GNAI1, DRD5, DRD4, ADCY6, NPR3, EDNRB, ADRB3, SSTR2, ADRB1, HRH3, GALR1, GRM7, HTR7, GRM6	640	99	13528	3.41616	0.153652	0.00138924	0.106034
INTERPRO	IPR008266:Tyrosine protein kinase, active site	15	2.01072	6.04825e-05	FGFR3, ERBB2, FLT4, PTK7, EPHA10, EPHA2, KDR, NTRK3, PTK2, EPHA7, EPHA8, ROR2, TNK1, SYK, MATK	711	97	16659	3.62325	0.0593175	0.00469277	0.095651
SMART	SM00181:EGF	26	3.48525	6.11658e-05	PTGS2, TNC, NELL1, EDIL3, MEGF10, SCARF2, CNTNAP3, CNTNAP2, ADAM33, FBN2, NRG1, TMEFF2, MATN3, SCUBE3, ATRNL1, FAM5B, SCUBE1, CELSR1, NID2, GAS6, SLIT2, SLIT3, NOTCH3, WIF1, RELN, PLAU	484	201	9079	2.42644	0.0126423	0.00634125	0.0771298
SP_PIR_KEYWORDS	extracellular matrix	24	3.21716	6.28932e-05	ADAMTS18, PODN, WNT3A, TNC, NID2, COL5A3, MMP2, EMILIN3, COL5A1, CPZ, WNT2, LAMA1, SMOC2, COL14A1, SMOC1, TGFBI, COL1A2, ADAMTS1, RELN, COL1A1, FBN2, VWA1, ADAMTS5, FN1	743	241	19235	2.57809	0.0297996	0.00104265	0.0900377
GOTERM_BP_FAT	GO:0001755~neural crest cell migration	8	1.07239	6.41075e-05	FGF19, SMO, EDNRB, GBX2, KITLG, SEMA3C, ISL1, GDNF	640	23	13528	7.35217	0.164907	0.00148825	0.114538
GOTERM_BP_FAT	GO:0060348~bone development	18	2.41287	6.48726e-05	BMP3, CYP24A1, PTGS2, TUFT1, WWTR1, MMP14, SOX9, MMP2, HOXD11, SMO, ALOX15, TNFRSF11A, FOXC1, COL1A1, BMP7, IGFBP3, CDH11, BMP8A	640	123	13528	3.09329	0.166701	0.00149366	0.115904
GOTERM_BP_FAT	GO:0033555~multicellular organismal response to stress	10	1.34048	6.55032e-05	EDNRB, ADRB1, NOS1, PENK, GRIK1, SLC6A2, GRM7, DRD4, TRPA1, RELN	640	39	13528	5.41987	0.168177	0.00149592	0.11703
GOTERM_BP_FAT	GO:0006812~cation transport	48	6.43432	6.83234e-05	KCNC2, KCNK17, SLC22A16, KCNC1, STEAP4, KCNC3, SLC13A5, CACHD1, SCN3B, KCNA2, KCNJ10, GRIN3A, CACNB4, KCNA5, KCNJ2, KCNIP1, KCNK12, KCNS3, SLC24A3, KCNK6, SLC30A3, HCN4, ATP5I, KCNG1, KCNE3, HCN1, TRPC1, CACNA2D1, KCNB2, KCNB1, SLC12A5, TRPA1, SLC10A4, KCNK1, KCNK3, SLC34A2, KCTD8, KCNJ6, RHCG, NPY, KCNJ8, KCNN2, SLC5A8, CACNA1G, SLC5A7, CHRNB1, STEAP2, CACNA1D	640	553	13528	1.83472	0.174746	0.0015477	0.122066
GOTERM_BP_FAT	GO:0021915~neural tube development	13	1.74263	7.12691e-05	GSC, FOXA2, PTK7, PAX6, EN1, CELSR1, PROX1, ALDH1A2, SMO, T, PAX7, GBX2, TWIST1	640	68	13528	4.04099	0.181551	0.00160147	0.127326
GOTERM_BP_FAT	GO:0051339~regulation of lyase activity	16	2.14477	7.51378e-05	GNAZ, ADCY2, GNAI1, DRD5, DRD4, ADCY6, NPR3, EDNRB, ADRB3, SSTR2, ADRB1, HRH3, GALR1, GRM7, HTR7, GRM6	640	101	13528	3.34851	0.190404	0.00167495	0.134233
UP_SEQ_FEATURE	domain:Cadherin 5	14	1.87668	7.59135e-05	PCDHB15, CDH1, PCDH8, CDH2, CELSR1, CDH3, PCDH17, PCDHAC2, PCDHGB4, PCDHAC1, CDH8, CDH13, DSC3, DSC2, CDH11	743	95	19113	3.79092	0.14002	0.00834531	0.13034
GOTERM_BP_FAT	GO:0048839~inner ear development	14	1.87668	7.65623e-05	DFNA5, MAFB, WNT3A, SOX2, FGF10, NEUROG1, PAX2, ZIC1, PROX1, LHFPL5, DLX5, SIX1, GBX2, POU4F3	640	79	13528	3.74589	0.19364	0.00169325	0.136776
GOTERM_BP_FAT	GO:0030799~regulation of cyclic nucleotide metabolic process	17	2.27882	7.8771e-05	GNAZ, ADCY2, GNAI1, DRD5, DRD4, ADCY6, ABCA1, NPR3, EDNRB, ADRB3, SSTR2, ADRB1, HRH3, GALR1, GRM7, HTR7, GRM6	640	113	13528	3.17998	0.198631	0.00172846	0.140719
GOTERM_BP_FAT	GO:0048592~eye morphogenesis	13	1.74263	8.26298e-05	RBP4, IRX5, PTPRM, SOX1, PTF1A, SOX2, PAX6, VAX2, PROX1, COL5A1, ALDH1A3, RARB, BMP7	640	69	13528	3.98243	0.207277	0.00179902	0.147608
SP_PIR_KEYWORDS	lipoprotein	46	6.16622	8.63069e-05	GNAZ, RAB3C, GNAI1, KCNA2, DRD5, WNT3A, GPR6, GNG11, KCNA5, GNG8, RAB42, ADRB3, EDNRB, ARL11, DIRAS1, DIRAS2, GALR1, PRMT8, RAC3, GPC6, RASL10B, NR2F2, LPL, PTGER3, NTSR1, NPY5R, RAB32, CDH13, RAB31, TNFRSF10C, SSTR2, ADRB1, RAB37, GRIA2, HTR7, LRP12, ULBP1, RAB34, RGS7, CNTN1, GFRA1, MARCKS, ADRA1D, DEGS2, GPR12, MAP6D1	743	642	19235	1.85492	0.0406655	0.00138289	0.123537
GOTERM_CC_FAT	GO:0044420~extracellular matrix part	16	2.14477	9.8184e-05	SCUBE3, TNC, NID2, COL5A3, COL5A1, LAMA1, SMOC2, COL14A1, SMOC1, COL1A2, ADAMTS1, LOX, COL1A1, VWA1, PRSS12, FN1	532	117	12782	3.28565	0.0334027	0.00212108	0.133971
INTERPRO	IPR001791:Laminin G	10	1.34048	9.83789e-05	LAMA1, NELL1, CNTNAP3, CNTNAP2, CELSR1, COL5A3, GAS6, COL5A1, SLIT2, SLIT3	711	45	16659	5.20675	0.0946792	0.00707953	0.155539
GOTERM_BP_FAT	GO:0030902~hindbrain development	12	1.60858	9.91124e-05	PHOX2A, ALDH1A2, SMO, HOXB2, LMX1B, FOXA2, LHX1, MAFB, PTF1A, GBX2, LHX5, EN1	640	60	13528	4.2275	0.243172	0.00214093	0.177028
INTERPRO	IPR006209:EGF	17	2.27882	9.93142e-05	TMEFF2, MATN3, SCUBE3, PTGS2, SCUBE1, TNC, CELSR1, EDIL3, NID2, SLIT2, GAS6, SLIT3, NOTCH3, CNTNAP3, CNTNAP2, WIF1, NRG1	711	127	16659	3.13635	0.095535	0.00667175	0.157017
GOTERM_CC_FAT	GO:0031224~intrinsic to membrane	271	36.3271	0.000103172	ADCY2, GPR126, SCN3B, GPR124, SYT2, ADCY6, GRIN3A, MEGF10, MALL, PRRT2, CD44, TMEM20, KCNK6, CCR10, CHRNA3, PTPRJ, TMEFF2, LRRC3, PTPRM, ATRNL1, PLD5, TRPA1, TMEM22, PTPRT, COLEC12, PTPRN, PTPRO, CRHR2, LHFPL5, SSTR2, RHCG, HTR7, BACE2, ROR2, CD164L2, SLC2A10, PRLHR, ERBB2, TMEM121, CACNB4, KCNJ2, MANSC1, SEMA5A, ADRB3, BAI2, C19ORF26, TRPC1, ST6GAL2, GPR157, CELSR1, KCNK1, PCDH17, MCAM, EPHA2, N…	532	5485	12782	1.18708	0.0350697	0.00209776	0.140773
INTERPRO	IPR014868:Cadherin prodomain like	5	0.670241	0.0001033	CDH13, DSC3, DSC2, CDH1, CDH2	711	7	16659	16.736	0.0991729	0.00650636	0.163314
GOTERM_BP_FAT	GO:0006140~regulation of nucleotide metabolic process	17	2.27882	0.000108277	GNAZ, ADCY2, GNAI1, DRD5, DRD4, ADCY6, ABCA1, NPR3, EDNRB, ADRB3, SSTR2, ADRB1, HRH3, GALR1, GRM7, HTR7, GRM6	640	116	13528	3.09774	0.262421	0.00232083	0.193381
UP_SEQ_FEATURE	domain:LIM zinc-binding 2	10	1.34048	0.000114505	JUB, LMX1B, LIMK1, LHX1, LHX2, LHX4, LHX5, FBLIM1, LHX6, ISL1	743	50	19113	5.14482	0.203506	0.0119041	0.196539
UP_SEQ_FEATURE	domain:LIM zinc-binding 1	10	1.34048	0.000114505	JUB, LMX1B, LIMK1, LHX1, LHX2, LHX4, LHX5, FBLIM1, LHX6, ISL1	743	50	19113	5.14482	0.203506	0.0119041	0.196539
GOTERM_BP_FAT	GO:0003006~reproductive developmental process	28	3.75335	0.00011804	RBP4, HOXA13, PTGS2, SOX2, FST, HOXB13, SOX9, WT1, OSR1, NKX3-1, IDH1, SRD5A2, UTF1, DMRT3, FOXA1, DMRT1, DMRT2, MMP14, GJB2, KDR, CCND1, SFRP1, SPAG6, PTGDR, ROR2, FOXC1, ADAMTS1, BMPR1B	640	262	13528	2.25897	0.282392	0.00251072	0.210802
SP_PIR_KEYWORDS	transducer	57	7.64075	0.000138624	GNAZ, GPR83, GNA14, GPR126, GPR160, GPR124, LGR5, SCTR, GNG8, EDNRB, KISS1R, GALR1, CCR10, HTR5A, PTGER2, IRS2, PTGER3, GPR176, NTSR1, SMO, CRHR2, SSTR2, ADRB1, HTR7, GRM7, PTGDR, GRM6, GPR12, GPRC5C, PRLHR, GNAI1, DRD5, DRD4, GPR6, GNG11, ADRB3, HRH3, GPR26, GPR25, BAI2, ADRA2C, PLCD1, FZD9, FZD8, GPR157, FZD1, GPR78, CELSR1, FZD2, PTGFR, NPY5R, GPR37, MLNR, GPR39, RGS7, ADRA1D, MTNR1A	743	874	19235	1.68837	0.064508	0.00214874	0.198353
UP_SEQ_FEATURE	short sequence motif:PDZ-binding	12	1.60858	0.000142464	FZD8, EPHA7, ADRB1, GPR124, EPHA8, KCNA2, FZD1, FZD2, KCNA5, WWTR1, KCNJ2, EPHA2	743	75	19113	4.11585	0.246552	0.0140551	0.244472
GOTERM_BP_FAT	GO:0006811~ion transport	60	8.0429	0.000143474	KCNK17, KCNC2, SLC22A16, STEAP4, KCNC1, SLC13A5, KCNC3, CACHD1, GRIK1, GLRA1, GABRB2, SCN3B, KCNJ10, GRIN3A, KCNK12, KCNIP1, WNT2, CTTNBP2, SLC24A3, KCNK6, ATP5I, KCNG1, CHRNA3, PTGER3, TRPA1, SLC34A2, RHCG, SLC26A8, STEAP2, PKDREJ, KCNA2, KCNA5, CACNB4, KCNJ2, KCNS3, SLC30A3, HCN4, KCNE3, HCN1, TRPC1, CACNA2D1, GLRB, KCNB2, KCNB1, SLC12A5, SLC10A4, KCNK1, KCNK3, KCTD8, SLC16A5, KCNJ6, GRIA2, NPY…	640	768	13528	1.65137	0.331911	0.00302799	0.256167
INTERPRO	IPR001245:Tyrosine protein kinase	16	2.14477	0.000146725	FGFR3, LIMK1, ERBB2, FLT4, PTK7, EPHA10, EPHA2, KDR, NTRK3, PTK2, EPHA7, EPHA8, ROR2, TNK1, SYK, MATK	711	118	16659	3.177	0.137871	0.0086885	0.231892
GOTERM_BP_FAT	GO:0014706~striated muscle tissue development	17	2.27882	0.000147026	RBP4, MYOD1, TBX2, TBX5, ERBB2, TNC, CACNB4, PROX1, HOXD10, HAND1, PAX7, SIX1, VGLL2, FOXC1, RARB, NRG1, NR2F2	640	119	13528	3.01964	0.33855	0.00307973	0.262501
GOTERM_BP_FAT	GO:0044057~regulation of system process	31	4.1555	0.000148286	SNCAIP, IRX5, PTGS2, GLRA1, THRB, GRIK1, DRD5, DRD4, FST, CTNND2, CDH2, SYNGR1, GDNF, EDNRB, KISS1R, DES, MYOCD, TLX3, HCN4, NMU, CHRNA3, NOS1, KCNB2, NPY5R, SSTR2, ADRB1, GRIA2, RASGRF1, CACNA1G, ALOX5, ADRA1D	640	309	13528	2.12059	0.340889	0.00308312	0.264748
GOTERM_CC_FAT	GO:0016021~integral to membrane	262	35.1206	0.000148717	ADCY2, GPR126, SCN3B, GPR124, SYT2, ADCY6, GRIN3A, MEGF10, MALL, PRRT2, CD44, TMEM20, KCNK6, CCR10, CHRNA3, PTPRJ, TMEFF2, LRRC3, PTPRM, ATRNL1, PLD5, TRPA1, TMEM22, PTPRT, COLEC12, PTPRN, PTPRO, CRHR2, LHFPL5, SSTR2, RHCG, HTR7, BACE2, ROR2, CD164L2, SLC2A10, PRLHR, ERBB2, TMEM121, CACNB4, KCNJ2, MANSC1, SEMA5A, ADRB3, BAI2, C19ORF26, TRPC1, ST6GAL2, GPR157, CELSR1, KCNK1, PCDH17, MCAM, EPHA2, N…	532	5297	12782	1.18839	0.0501583	0.0028548	0.202859
UP_SEQ_FEATURE	domain:EGF-like 5	9	1.20643	0.000152215	NOTCH3, SCUBE3, TNC, SCUBE1, RELN, WIF1, MEGF10, SCARF2, SLIT3	743	41	19113	5.64675	0.261013	0.0143003	0.261186
UP_SEQ_FEATURE	domain:Cadherin 4	14	1.87668	0.000158672	PCDHB15, CDH1, PCDH8, CDH2, CELSR1, CDH3, PCDH17, PCDHAC2, PCDHGB4, PCDHAC1, CDH8, CDH13, DSC3, DSC2, CDH11	743	102	19113	3.53076	0.270435	0.0142299	0.272251
UP_SEQ_FEATURE	domain:Cadherin 3	14	1.87668	0.000158672	PCDHB15, CDH1, PCDH8, CDH2, CELSR1, CDH3, PCDH17, PCDHAC2, PCDHGB4, PCDHAC1, CDH8, CDH13, DSC3, DSC2, CDH11	743	102	19113	3.53076	0.270435	0.0142299	0.272251
GOTERM_BP_FAT	GO:0060541~respiratory system development	16	2.14477	0.000162948	RBP4, FOXA2, TBX5, NKX2-8, FOXA1, SOX2, FGF10, MMP14, PROX1, MYCN, KDR, WNT2, ALDH1A2, CTTNBP2, ALDH1A3, LOX	640	108	13528	3.13148	0.367506	0.0033626	0.29089
GOTERM_BP_FAT	GO:0035272~exocrine system development	7	0.938338	0.000173505	TFCP2L1, PTF1A, PAX6, NKX3-1, FGF10, FOXC1, BMP7	640	19	13528	7.7875	0.386003	0.003554	0.309708
GOTERM_BP_FAT	GO:0035115~embryonic forelimb morphogenesis	7	0.938338	0.000173505	ALDH1A2, HOXA13, TBX5, HOXA9, EN1, ALX4, TWIST1	640	19	13528	7.7875	0.386003	0.003554	0.309708
GOTERM_MF_FAT	GO:0005201~extracellular matrix structural constituent	14	1.87668	0.000179344	MATN3, TUFT1, WNT3A, COL5A3, COL5A1, WNT2, LAMA1, COL14A1, KAL1, COL1A2, FBN2, COL1A1, TFPI2, FN1	612	86	12983	3.45345	0.127901	0.00757405	0.273232
GOTERM_BP_FAT	GO:0007268~synaptic transmission	30	4.02145	0.000182811	GLRA1, GRIK1, SLC6A2, GABRB2, DRD5, DRD4, CACNB4, KCNIP1, WNT2, CTTNBP2, PTK2, HRH3, NPTX2, CHRNA3, APBA1, GLRB, GPR176, NOS1, SLC12A5, NTSR1, NPY5R, KCNK3, NPY, GRIA2, GRM7, HTR7, GRM6, CHRNB1, SLC5A7, SST	640	298	13528	2.12794	0.401859	0.0037172	0.326294
INTERPRO	IPR002126:Cadherin	15	2.01072	0.000196352	CLSTN1, PCDHB15, CDH1, PCDH8, CDH2, CELSR1, CDH3, PCDH17, PCDHAC2, PCDHGB4, PCDHAC1, CDH8, CDH13, DSC3, DSC2, CDH11	711	108	16659	3.25422	0.180066	0.0109689	0.310211
GOTERM_BP_FAT	GO:0009719~response to endogenous stimulus	37	4.95979	0.000200699	ME1, RBP4, ADCY2, PTGS2, IGFBP7, ERBB2, DRD5, ADCY6, ARNT2, DRD4, GNG11, AK3L1, WNT2, GNG8, CTTNBP2, PCSK1, ALDH1A2, GATA3, IDH1, LOX, SRD5A2, IRS2, MMP14, PTPRN, SLC34A2, CDH13, GRB10, CCND1, KRT19, FABP3, SLC18A2, COL1A1, IGFBP2, STEAP2, BMP7, SST, ABCC5	640	405	13528	1.93108	0.431197	0.00405092	0.358167
PIR_SUPERFAMILY	PIRSF002449:potassium voltage-gated channel, alpha subunit, subfamilies A/C/D/F/G/S	7	0.938338	0.0002122	KCNC2, KCNS3, KCNC1, KCNC3, KCNA2, KCNA5, KCNG1	344	20	7396	7.525	0.0735544	0.0735544	0.291043
UP_SEQ_FEATURE	domain:EGF-like 6	9	1.20643	0.000215725	SCUBE3, TNC, SCUBE1, RELN, FBN2, MEGF10, SLIT2, SCARF2, SLIT3	743	43	19113	5.38411	0.348639	0.0184661	0.369972
GOTERM_BP_FAT	GO:0021522~spinal cord motor neuron differentiation	6	0.80429	0.000217027	HOXC10, PHOX2A, NKX6-2, LHX4, ISL1, HOXD10	640	13	13528	9.75577	0.456719	0.00434858	0.387252
SP_PIR_KEYWORDS	palmitate	21	2.81501	0.000230426	GNAZ, PTGER3, GNAI1, WNT3A, DRD5, KCNA2, GPR6, KCNA5, NTSR1, NPY5R, EDNRB, ADRB3, SSTR2, ADRB1, GALR1, GRIA2, HTR7, RGS7, GPR12, ADRA1D, MAP6D1	743	213	19235	2.55237	0.104925	0.003458	0.329509
UP_SEQ_FEATURE	domain:EGF-like 1	15	2.01072	0.000232521	MATN3, ATRNL1, NELL1, EDIL3, NID2, MEGF10, SLIT2, SLIT3, SCARF2, NOTCH3, CNTNAP3, CNTNAP2, WIF1, RELN, FBN2	743	120	19113	3.21551	0.370023	0.0190689	0.398723
SP_PIR_KEYWORDS	paired box	5	0.670241	0.000236975	PAX9, PAX7, PAX6, PAX5, PAX2	743	9	19235	14.3824	0.107741	0.00344854	0.338859
INTERPRO	IPR000242:Protein-tyrosine phosphatase, receptor/non-receptor type	9	1.20643	0.000239584	PTPRJ, PTPRM, PTPN18, PTPRZ1, PTPN14, PTPN13, PTPRT, PTPRN, PTPRO	711	40	16659	5.27184	0.215139	0.012669	0.378392
GOTERM_CC_FAT	GO:0044456~synapse part	24	3.21716	0.000240976	GLRB, SNCAIP, RAB3C, GLRA1, GRIK1, CNN3, GABRB2, SYT2, ERBB2, CLSTN1, PSD3, GRIN3A, SYNGR1, EPHA7, GRIA2, EPS8, GRM7, LGI3, CHRNB1, SLC30A3, SV2A, CHRNA3, APBA1, PRSS12	532	246	12782	2.34403	0.0800056	0.00437921	0.328513
UP_SEQ_FEATURE	domain:Paired	5	0.670241	0.00024284	PAX9, PAX7, PAX6, PAX5, PAX2	743	9	19113	14.2912	0.382812	0.0191181	0.416383
GOTERM_BP_FAT	GO:0048706~embryonic skeletal system development	13	1.74263	0.000244042	RBP4, GSC, SIX2, HOXD10, DLX1, HOXB2, HOXB8, PAX7, SIX1, HOXA9, HOXB9, COL1A1, ALX4	640	77	13528	3.56867	0.496456	0.00485403	0.435357
GOTERM_BP_FAT	GO:0008406~gonad development	16	2.14477	0.000245368	RBP4, UTF1, FST, DMRT1, DMRT2, MMP14, SOX9, WT1, KDR, CCND1, OSR1, IDH1, FOXC1, ADAMTS1, SRD5A2, BMPR1B	640	112	13528	3.01964	0.49833	0.00484606	0.437718
GOTERM_BP_FAT	GO:0007626~locomotory behavior	28	3.75335	0.000246587	CXCL1, GLRA1, CXCL3, UCHL1, DRD4, CXCL2, FGF10, CXCL6, CACNB4, GDNF, HOXD10, EDNRB, NPAS3, KAL1, CCR10, CHRNA3, APBA1, CYR61, SYK, GLRB, NTSR1, SLIT2, EPS8, HOXB8, GRM6, SLC18A2, RELN, PLAU	640	274	13528	2.16004	0.500047	0.0048361	0.439888
UP_SEQ_FEATURE	lipid moiety-binding region:S-palmitoyl cysteine	19	2.54692	0.000248901	GNAZ, GNAI1, WNT3A, DRD5, KCNA2, GPR6, KCNA5, NTSR1, NPY5R, EDNRB, ADRB3, SSTR2, ADRB1, GALR1, GRIA2, HTR7, GPR12, ADRA1D, MAP6D1	743	181	19113	2.70032	0.390203	0.0188444	0.426755
GOTERM_BP_FAT	GO:0021983~pituitary gland development	8	1.07239	0.000251911	GATA2, ALDH1A2, PCSK1, ALDH1A3, SOX2, PAX6, CDH1, ISL1	640	28	13528	6.03929	0.507476	0.00490606	0.449366
GOTERM_BP_FAT	GO:0021543~pallium development	10	1.34048	0.000253393	BBS1, DLX1, WNT3A, SOX2, PAX6, LHX6, ID4, RELN, NR2E1, TP73	640	46	13528	4.59511	0.509523	0.0049009	0.452004
SP_PIR_KEYWORDS	wnt signaling pathway	15	2.01072	0.000259399	FZD9, FZD8, WNT3A, FZD1, FZD2, CPZ, DKK2, WNT2, HHEX, DKK1, SFRP1, SFRP2, SFRP4, WIF1, C1ORF187	743	122	19235	3.18299	0.117315	0.00366349	0.37087
GOTERM_BP_FAT	GO:0060537~muscle tissue development	17	2.27882	0.000262003	RBP4, MYOD1, TBX2, TBX5, ERBB2, TNC, CACNB4, PROX1, HOXD10, HAND1, PAX7, SIX1, VGLL2, FOXC1, RARB, NRG1, NR2F2	640	125	13528	2.8747	0.521255	0.00503241	0.467328
GOTERM_BP_FAT	GO:0021536~diencephalon development	9	1.20643	0.000270939	GATA2, ALDH1A2, PCSK1, RAX, ALDH1A3, SOX2, PAX6, CDH1, ISL1	640	37	13528	5.14155	0.533133	0.00516831	0.48323
GOTERM_CC_FAT	GO:0005626~insoluble fraction	57	7.64075	0.000277286	SLC13A5, SLC15A1, PTGS2, SNCB, GLRA1, ASAM, SLC6A2, SYT2, ADCY6, WNT2, CTTNBP2, EDNRB, DES, ART5, SLC2A4, SYNJ2, LGI3, SRD5A2, MAGI2, FA2H, PSD3, PTPRN, SLIT3, JUP, SSTR2, DGAT1, ADRB1, RASGRF1, BACE2, CNTN1, STEAP2, GRB14, SNX9, ABCA1, ABCA3, PCDHAC2, PCDHAC1, ADRB3, HRH3, CYP26B1, ENTPD8, SLC30A3, ACSL6, GLRB, FADS2, TSPAN13, NPR3, PPP1R9A, SLC16A5, EPS8, KCNJ8, DSC3, ABCC3, SLC18A2, SLC18A3, C…	532	839	12782	1.6323	0.0914944	0.00478622	0.377927
GOTERM_BP_FAT	GO:0016481~negative regulation of transcription	40	5.36193	0.000279263	CDX2, THRB, TFCP2L1, TBX20, SOX2, FST, PAX5, PAWR, SOX9, PAX2, ZNF177, NR2E1, WT1, MEIS2, BARX2, HAND1, NKX6-2, POU4F2, HSF4, RARB, NR2F2, NRG1, TWIST1, FOXD3, GSC, TBX2, SOX14, FOXA1, FZD1, VAX2, VAX1, WWTR1, PROX1, HHEX, DLX1, HOXD8, MSX1, ZNF238, ID4, PRDM1	640	459	13528	1.84205	0.543934	0.0052908	0.498042
GOTERM_CC_FAT	GO:0070161~anchoring junction	19	2.54692	0.000289036	JUB, PTPRM, LIMK1, CTNND2, FBLIM1, CDH1, CDH2, ARHGAP24, CDH3, JUP, WNT2, CTTNBP2, PTK2, CD44, PKP2, PPL, DSC3, DSC2, PARVA	532	172	12782	2.65407	0.0951815	0.00475158	0.393912
SP_PIR_KEYWORDS	neurotransmitter receptor	10	1.34048	0.00030809	ADRB3, GRIA2, GRIK1, GABRB2, HTR7, DRD5, DRD4, CHRNB1, ADRA1D, CHRNA3	743	57	19235	4.54181	0.137754	0.00422574	0.440341
INTERPRO	IPR003131:Potassium channel, voltage dependent, Kv, tetramerisation	10	1.34048	0.000312991	KCTD8, KCNC2, KCNS3, KCNC1, KCNC3, KCNB2, KCNA2, KCNB1, KCNA5, KCNG1	711	52	16659	4.50584	0.271293	0.0156997	0.49406
GOTERM_BP_FAT	GO:0030199~collagen fibril organization	8	1.07239	0.000318673	COL14A1, LMX1B, COL1A2, FOXC1, COL1A1, LOX, COL5A3, COL5A1	640	29	13528	5.83103	0.591774	0.00599494	0.568139
GOTERM_BP_FAT	GO:0021532~neural tube patterning	7	0.938338	0.000320029	SMO, GSC, FOXA2, PAX7, PAX6, GBX2, EN1	640	21	13528	7.04583	0.593326	0.00598034	0.570548
GOTERM_BP_FAT	GO:0001503~ossification	16	2.14477	0.000328784	BMP3, CYP24A1, PTGS2, TUFT1, WWTR1, MMP14, MMP2, SMO, ALOX15, TNFRSF11A, FOXC1, COL1A1, BMP7, IGFBP3, CDH11, BMP8A	640	115	13528	2.94087	0.603216	0.00610292	0.586114
INTERPRO	IPR008957:Fibronectin, type III-like fold	20	2.68097	0.000333696	DCC, PTPRJ, PTPRM, PTPRZ1, TNC, EPHA10, PTPRT, PTPRO, EPHA2, FNDC4, NCAM2, EPHA7, COL14A1, EPHA8, KAL1, CNTN1, LRFN5, VWA1, BOC, FN1	711	184	16659	2.54678	0.286393	0.0159393	0.526661
INTERPRO	IPR012680:Laminin G, subdomain 2	9	1.20643	0.00034108	LAMA1, CNTNAP3, CNTNAP2, CELSR1, COL5A3, GAS6, COL5A1, SLIT2, SLIT3	711	42	16659	5.0208	0.291703	0.0155546	0.538287
INTERPRO	IPR001523:Paired box protein, N-terminal	5	0.670241	0.000347208	PAX9, PAX7, PAX6, PAX5, PAX2	711	9	16659	13.0169	0.296078	0.0151488	0.547932
INTERPRO	IPR001092:Basic helix-loop-helix dimerisation region bHLH	15	2.01072	0.000347379	MYOD1, ARNT2, PTF1A, NEUROG1, NEUROG3, MYCN, TAL1, NPAS3, HAND1, EBF3, HAND2, HEYL, ID4, SIM1, TWIST1	711	114	16659	3.08294	0.2962	0.0145293	0.548201
SP_PIR_KEYWORDS	tyrosine-protein kinase	14	1.87668	0.000348647	FGFR3, ERBB2, FLT4, EPHA10, EPHA2, KDR, NTRK3, PTK2, EPHA7, EPHA8, ROR2, TNK1, SYK, MATK	743	111	19235	3.26519	0.154417	0.00464828	0.498173
INTERPRO	IPR000910:High mobility group, HMG1/HMG2	10	1.34048	0.000362972	SOX21, SOX1, SOX14, SOX11, SOX2, HMG20B, SOX7, SOX17, SOX9, SOX8	711	53	16659	4.42083	0.307212	0.014574	0.572743
GOTERM_BP_FAT	GO:0007167~enzyme linked receptor protein signaling pathway	32	4.28954	0.000391477	FGF8, FGFR3, GDF7, ERBB2, FST, FGF10, EPHA10, MSX2, PTK2, ZFYVE9, NRG1, CHRNA3, SYK, PTPRJ, IRS2, FLT4, PTPRT, EPHA2, KDR, NTRK3, GRB10, EPHA7, MSX1, EPS8, EPHA8, COL1A2, GDF10, ROR2, FOXC1, BMPR1B, BMP7, GRB7	640	342	13528	1.97778	0.667347	0.007215	0.697506
GOTERM_BP_FAT	GO:0040007~growth	21	2.81501	0.000410566	INA, FGFR3, ST6GAL2, LMX1B, PTGS2, GDF7, FGF10, HOXD11, BBS1, NOTCH3, SMO, PAX7, POU4F3, POU4F2, CYFIP1, FOXC1, BMP7, BMPR1B, PLAU, APBA1, BMP8A	640	183	13528	2.42561	0.684734	0.0075163	0.7314
GOTERM_BP_FAT	GO:0007156~homophilic cell adhesion	17	2.27882	0.000447854	PTPRM, CLSTN1, PCDHB15, CDH1, PTPRT, PCDH8, CDH2, CELSR1, CDH3, PCDH17, PCDHAC2, PCDHAC1, PCDHGB4, CDH8, CDH13, DSC3, DSC2, CDH11	640	131	13528	2.74303	0.716119	0.00814328	0.797575
GOTERM_BP_FAT	GO:0050678~regulation of epithelial cell proliferation	12	1.60858	0.000462468	LAMA1, EDNRB, HRH3, CDKN2B, ERBB2, DLX5, NKX2-8, PAX6, NKX3-1, FGF10, FOXE3, KDR	640	71	13528	3.57254	0.727549	0.00835393	0.8235
GOTERM_BP_FAT	GO:0021872~generation of neurons in the forebrain	6	0.80429	0.000467967	DLX1, SOX1, WNT3A, SOX2, PAX6, LHX6	640	15	13528	8.455	0.73173	0.0083989	0.833253
GOTERM_BP_FAT	GO:0060042~retina morphogenesis in camera-type eye	6	0.80429	0.000467967	RBP4, PTPRM, IRX5, SOX2, PTF1A, PROX1	640	15	13528	8.455	0.73173	0.0083989	0.833253
UP_SEQ_FEATURE	domain:Helix-loop-helix motif	14	1.87668	0.000480522	MYOD1, PTF1A, ARNT2, NEUROG1, NEUROG3, MYCN, TAL1, NPAS3, HAND1, HAND2, HEYL, ID4, SIM1, TWIST1	743	114	19113	3.1591	0.615198	0.0347531	0.822341
UP_SEQ_FEATURE	domain:EGF-like 7	7	0.938338	0.000493467	NOTCH3, TNC, RELN, MEGF10, SLIT2, SCARF2, SLIT3	743	27	19113	6.66921	0.624974	0.0344208	0.844406
INTERPRO	IPR003961:Fibronectin, type III	20	2.68097	0.00049948	DCC, PTPRJ, PTPRM, PTPRZ1, TNC, EPHA10, PTPRT, PTPRO, EPHA2, FNDC4, NCAM2, EPHA7, COL14A1, EPHA8, KAL1, CNTN1, LRFN5, VWA1, BOC, FN1	711	190	16659	2.46636	0.396555	0.0192395	0.787346
SMART	SM00282:LamG	10	1.34048	0.000504272	LAMA1, NELL1, CNTNAP3, CNTNAP2, CELSR1, COL5A3, GAS6, COL5A1, SLIT2, SLIT3	484	45	9079	4.1685	0.099599	0.0343672	0.634251
GOTERM_BP_FAT	GO:0003013~circulatory system process	21	2.81501	0.000507108	PTGS2, CORIN, DRD5, TBX20, NPR3, WNT2, CTTNBP2, EDNRB, ADRB3, HOXB2, ADRB1, HRH3, NPY, KCNJ8, HTR7, COL1A2, CACNA1G, FOXC1, HCN4, ADRA1D, EPO	640	186	13528	2.38649	0.759694	0.00904069	0.90265
GOTERM_BP_FAT	GO:0008015~blood circulation	21	2.81501	0.000507108	PTGS2, CORIN, DRD5, TBX20, NPR3, WNT2, CTTNBP2, EDNRB, ADRB3, HOXB2, ADRB1, HRH3, NPY, KCNJ8, HTR7, COL1A2, CACNA1G, FOXC1, HCN4, ADRA1D, EPO	640	186	13528	2.38649	0.759694	0.00904069	0.90265
SP_PIR_KEYWORDS	peters anomaly	4	0.536193	0.000539349	PAX6, FOXC1, FOXE3, PITX2	743	5	19235	20.7106	0.228561	0.0069889	0.769685
SP_PIR_KEYWORDS	chromosomal rearrangement	24	3.21716	0.00054334	CGNL1, HLF, FHIT, DAB2IP, FGFR3, MIPOL1, PAX5, HMGA2, GAS7, WT1, MLF1, TAL1, CCND1, NPAS3, PAX7, COL1A2, LHX4, HOXA9, ETV1, CNTNAP2, PDE4DIP, COL1A1, NRG1, ACSL6	743	279	19235	2.22695	0.230041	0.0068558	0.775359
GOTERM_MF_FAT	GO:0008227~amine receptor activity	9	1.20643	0.000553274	ADRB3, ADRB1, HRH3, HTR7, DRD5, DRD4, ADRA2C, ADRA1D, HTR5A	612	41	12983	4.65674	0.344439	0.0219793	0.840673
GOTERM_BP_FAT	GO:0019226~transmission of nerve impulse	32	4.28954	0.000581206	GLRA1, GRIK1, SLC6A2, GABRB2, ERBB2, DRD5, DRD4, CACNB4, KCNIP1, WNT2, CTTNBP2, PTK2, HRH3, NPTX2, CNTNAP2, CHRNA3, APBA1, GLRB, GPR176, NOS1, SLC12A5, NTSR1, NPY5R, KCNK3, NPY, GRIA2, GRM7, HTR7, GRM6, SLC5A7, CHRNB1, SST	640	350	13528	1.93257	0.8049	0.01029	1.0339
UP_SEQ_FEATURE	domain:Fibronectin type-III 4	10	1.34048	0.000612579	DCC, PTPRJ, PTPRM, COL14A1, TNC, KAL1, CNTN1, PTPRT, PTPRO, FN1	743	62	19113	4.14905	0.704051	0.0411159	1.04722
SP_PIR_KEYWORDS	synapse	20	2.68097	0.000619392	GLRB, MAGI2, GLRA1, GRIK1, GABRB2, SYT2, CLSTN1, PSD3, GRIN3A, SYNGR1, CADPS, CBLN4, PPP1R9A, GRIA2, CYFIP1, LGI3, CHRNB1, SLC30A3, SV2A, CHRNA3	743	213	19235	2.43083	0.257713	0.00761241	0.88344
UP_SEQ_FEATURE	domain:EGF-like 3	11	1.47453	0.000619972	NOTCH3, MATN3, TNC, NELL1, RELN, WIF1, EDIL3, FBN2, MEGF10, SCARF2, SLIT3	743	75	19113	3.77287	0.708369	0.0402434	1.05979
GOTERM_CC_FAT	GO:0005624~membrane fraction	54	7.23861	0.000634024	SLC15A1, PTGS2, SNCB, GLRA1, ASAM, SLC6A2, SYT2, ADCY6, WNT2, CTTNBP2, EDNRB, ART5, SLC2A4, LGI3, SRD5A2, MAGI2, FA2H, PSD3, PTPRN, SLIT3, JUP, SSTR2, DGAT1, ADRB1, RASGRF1, BACE2, CNTN1, STEAP2, GRB14, SNX9, ABCA1, ABCA3, PCDHAC2, PCDHAC1, ADRB3, HRH3, CYP26B1, ENTPD8, SLC30A3, ACSL6, GLRB, FADS2, TSPAN13, NPR3, PPP1R9A, SLC16A5, EPS8, KCNJ8, DSC3, ABCC3, SLC18A2, CYFIP1, SLC18A3, ABCC5, MGST2	532	809	12782	1.60373	0.197033	0.00992505	0.862196
GOTERM_BP_FAT	GO:0031327~negative regulation of cellular biosynthetic process	45	6.03217	0.000651757	FGF19, CDX2, THRB, TFCP2L1, TBX20, SOX2, FST, DRD4, PAX5, IGF2BP1, PAWR, SOX9, PAX2, ZNF177, NR2E1, WT1, MEIS2, BARX2, HAND1, NKX6-2, POU4F2, HSF4, RARB, NR2F2, NRG1, TWIST1, FOXD3, GSC, TBX2, SOX14, FOXA1, FZD1, VAX2, VAX1, WWTR1, PROX1, HHEX, DLX1, HOXD8, MSX1, ZNF238, BACE2, GRM7, ID4, PRDM1	640	561	13528	1.69552	0.840017	0.0114602	1.15871
GOTERM_BP_FAT	GO:0045934~negative regulation of nucleobase, nucleoside, nucleotide and nucleic acid metabolic process	42	5.63003	0.000659768	CDX2, THRB, TFCP2L1, TBX20, SOX2, FST, DRD4, PAX5, PAWR, SOX9, PAX2, ZNF177, NR2E1, WT1, MEIS2, BARX2, HAND1, NKX6-2, POU4F2, HSF4, RARB, NR2F2, NRG1, TWIST1, FOXD3, GSC, TBX2, SOX14, FOXA1, FZD1, VAX2, VAX1, WWTR1, PROX1, HHEX, DLX1, HOXD8, MSX1, ZNF238, GRM7, ID4, PRDM1	640	512	13528	1.73394	0.843581	0.0115282	1.17287
GOTERM_BP_FAT	GO:0051216~cartilage development	12	1.60858	0.000664195	BMP3, MSX1, BARX2, LECT1, PAX7, ROR2, COL1A1, SOX9, BMP7, BMPR1B, BMP8A, HOXD11	640	74	13528	3.4277	0.845517	0.0115334	1.1807
GOTERM_BP_FAT	GO:0030324~lung development	14	1.87668	0.000756032	RBP4, FOXA2, TBX5, FOXA1, NKX2-8, FGF10, MMP14, PROX1, MYCN, KDR, WNT2, ALDH1A2, CTTNBP2, LOX	640	99	13528	2.98914	0.880687	0.0130378	1.34291
GOTERM_BP_FAT	GO:0035150~regulation of tube size	10	1.34048	0.000759233	WNT2, ADRB3, CTTNBP2, EDNRB, ADRB1, KCNJ8, DRD5, CACNA1G, FOXC1, ADRA1D	640	53	13528	3.98821	0.881757	0.0130128	1.34856
GOTERM_BP_FAT	GO:0050880~regulation of blood vessel size	10	1.34048	0.000759233	WNT2, ADRB3, CTTNBP2, EDNRB, ADRB1, KCNJ8, DRD5, CACNA1G, FOXC1, ADRA1D	640	53	13528	3.98821	0.881757	0.0130128	1.34856
GOTERM_BP_FAT	GO:0048545~response to steroid hormone stimulus	21	2.81501	0.000760583	PTGS2, ERBB2, IGFBP7, ARNT2, PTPRN, MMP14, SLC34A2, WNT2, CTTNBP2, PCSK1, ALDH1A2, KRT19, CCND1, GATA3, IDH1, SRD5A2, LOX, COL1A1, BMP7, IGFBP2, SST	640	192	13528	2.31191	0.882205	0.0129569	1.35095
GOTERM_BP_FAT	GO:0019932~second-messenger-mediated signaling	24	3.21716	0.00076359	GNAZ, ADCY2, PTGER3, GNAI1, DRD5, ERBB2, ADCY6, DRD4, NPR3, FZD2, EDNRB, CRHR2, ADRB3, SSTR2, KISS1R, ADRB1, GALR1, NPY, HRH3, HTR7, GRM6, HTR5A, ADRA1D, MTNR1A	640	235	13528	2.15872	0.883198	0.0129294	1.35625
GOTERM_BP_FAT	GO:0048705~skeletal system morphogenesis	15	2.01072	0.00079273	GSC, SIX2, SOX9, MMP2, HOXD10, HOXD11, HOXB2, BARX2, HOXD8, HOXB8, SIX1, ROR2, COL1A1, ALX4, BMPR1B	640	112	13528	2.83092	0.892391	0.0133394	1.40766
SMART	SM00351:PAX	5	0.670241	0.000804524	PAX9, PAX7, PAX6, PAX5, PAX2	484	9	9079	10.4213	0.154146	0.0409884	1.01013
INTERPRO	IPR005821:Ion transport	14	1.87668	0.000807838	KCNC2, HCN1, KCNC1, TRPC1, KCNC3, KCNB2, KCNB1, KCNA2, KCNA5, KCNS3, CACNA1G, HCN4, CACNA1D, KCNG1	711	110	16659	2.98205	0.558269	0.029808	1.27052
INTERPRO	IPR000539:Frizzled protein	5	0.670241	0.000849196	FZD9, FZD8, SMO, FZD1, FZD2	711	11	16659	10.6502	0.576373	0.0302094	1.33515
GOTERM_BP_FAT	GO:0051146~striated muscle cell differentiation	13	1.74263	0.000850323	MYOD1, NOS1, ERBB2, TNC, TBX5, CACNB4, PROX1, KRT19, BARX2, CHRNB1, RARB, NRG1, ADAM12	640	88	13528	3.12259	0.908487	0.014217	1.5092
GOTERM_BP_FAT	GO:0051172~negative regulation of nitrogen compound metabolic process	42	5.63003	0.000857417	CDX2, THRB, TFCP2L1, TBX20, SOX2, FST, DRD4, PAX5, PAWR, SOX9, PAX2, ZNF177, NR2E1, WT1, MEIS2, BARX2, HAND1, NKX6-2, POU4F2, HSF4, RARB, NR2F2, NRG1, TWIST1, FOXD3, GSC, TBX2, SOX14, FOXA1, FZD1, VAX2, VAX1, WWTR1, PROX1, HHEX, DLX1, HOXD8, MSX1, ZNF238, GRM7, ID4, PRDM1	640	519	13528	1.71055	0.910295	0.0142501	1.5217
GOTERM_CC_FAT	GO:0005615~extracellular space	47	6.30027	0.00085846	CXCL1, RBP4, GDF7, FAM3B, IGFBP7, CXCL3, WNT3A, CXCL2, KITLG, FGF10, FGF12, CXCL6, GREM1, MMP2, PCSK1, KAL1, GPC6, TGFBI, GPX3, SEMA3C, LOX, DKKL1, NRG1, LOXL1, OLFM1, ANGPTL5, EPO, FN1, BMP3, LPL, SCUBE1, SLIT2, SLIT3, DKK2, CDH13, NPY, SFRP1, SFRP4, COL1A2, PLA2G7, GDF10, RELN, IGFBP2, BMP7, SST, IGFBP3, BMP8A	532	685	12782	1.64852	0.257071	0.0128367	1.16575
UP_SEQ_FEATURE	region of interest:Linker 2	5	0.670241	0.000868943	INA, PRPH, NES, DES, NEFH	743	12	19113	10.7184	0.822243	0.0541967	1.48241
GOTERM_BP_FAT	GO:0008344~adult locomotory behavior	10	1.34048	0.00087362	GLRB, GLRA1, EPS8, HOXB8, DRD4, UCHL1, CACNB4, NTSR1, GDNF, HOXD10	640	54	13528	3.91435	0.914293	0.0144322	1.55024
GOTERM_BP_FAT	GO:0046546~development of primary male sexual characteristics	11	1.47453	0.000878527	RBP4, UTF1, CCND1, HOXA13, SOX2, DMRT1, DMRT2, SRD5A2, SOX9, WT1, GJB2	640	65	13528	3.57712	0.915468	0.014428	1.55889
GOTERM_MF_FAT	GO:0015276~ligand-gated ion channel activity	16	2.14477	0.000912866	TRPC1, GLRB, GLRA1, GRIK1, GABRB2, KCNJ10, GRIN3A, KCNK1, KCNJ2, KCNJ6, GRIA2, KCNJ8, KCNK6, CHRNB1, HCN4, CHRNA3	612	127	12983	2.67264	0.50184	0.0342417	1.38351
GOTERM_MF_FAT	GO:0022834~ligand-gated channel activity	16	2.14477	0.000912866	TRPC1, GLRB, GLRA1, GRIK1, GABRB2, KCNJ10, GRIN3A, KCNK1, KCNJ2, KCNJ6, GRIA2, KCNJ8, KCNK6, CHRNB1, HCN4, CHRNA3	612	127	12983	2.67264	0.50184	0.0342417	1.38351
PIR_SUPERFAMILY	PIRSF038195:paired box protein PAX	4	0.536193	0.000922162	PAX9, PAX7, PAX6, PAX5	344	5	7396	17.2	0.282607	0.153009	1.25909
GOTERM_BP_FAT	GO:0048593~camera-type eye morphogenesis	9	1.20643	0.000929397	RBP4, PTPRM, IRX5, SOX1, ALDH1A3, SOX2, PTF1A, BMP7, PROX1	640	44	13528	4.32358	0.926741	0.0151689	1.64845
GOTERM_BP_FAT	GO:0008285~negative regulation of cell proliferation	32	4.28954	0.000969088	CXCL1, RBP4, PTGS2, ERBB2, IGFBP7, PAX6, FGF10, PAWR, WNT2, MSX2, CTTNBP2, ALDH1A2, KISS1R, CDKN2A, CDKN2B, NKX3-1, RARB, PTPRM, TBX5, NKX2-8, VAX1, PROX1, CDH13, SSTR2, MSX1, BTG3, FABP3, ATP8A2, ADAMTS1, BMP7, SST, IGFBP3	640	361	13528	1.87368	0.934482	0.0157206	1.71827
GOTERM_BP_FAT	GO:0033273~response to vitamin	11	1.47453	0.000992509	ALDH1A2, RBP4, CYP24A1, CCND1, PTGS2, CD44, IGFBP7, SOX2, BMP7, IGFBP2, MEST	640	66	13528	3.52292	0.93866	0.0160054	1.75945
GOTERM_BP_FAT	GO:0030323~respiratory tube development	14	1.87668	0.00100451	RBP4, FOXA2, TBX5, FOXA1, NKX2-8, FGF10, MMP14, PROX1, MYCN, KDR, WNT2, ALDH1A2, CTTNBP2, LOX	640	102	13528	2.90123	0.940698	0.0161052	1.78055
GOTERM_BP_FAT	GO:0009890~negative regulation of biosynthetic process	45	6.03217	0.00100509	FGF19, CDX2, THRB, TFCP2L1, TBX20, SOX2, FST, DRD4, PAX5, IGF2BP1, PAWR, SOX9, PAX2, ZNF177, NR2E1, WT1, MEIS2, BARX2, HAND1, NKX6-2, POU4F2, HSF4, RARB, NR2F2, NRG1, TWIST1, FOXD3, GSC, TBX2, SOX14, FOXA1, FZD1, VAX2, VAX1, WWTR1, PROX1, HHEX, DLX1, HOXD8, MSX1, ZNF238, BACE2, GRM7, ID4, PRDM1	640	573	13528	1.66001	0.940793	0.0160229	1.78156
GOTERM_BP_FAT	GO:0007517~muscle organ development	22	2.94906	0.00102623	RBP4, MYOD1, GSC, TBX2, TBX5, ERBB2, TNC, CHODL, CACNB4, PROX1, HOXD10, MSX1, HAND1, PAX7, TEAD4, SIX1, VGLL2, FOXC1, RARB, NR2F2, ALX4, NRG1	640	211	13528	2.20391	0.944214	0.0162653	1.81872
SMART	SM00194:PTPc	9	1.20643	0.00102988	PTPRJ, PTPRM, PTPN18, PTPRZ1, PTPN14, PTPN13, PTPRT, PTPRN, PTPRO	484	40	9079	4.22061	0.192914	0.0419593	1.29139
SP_PIR_KEYWORDS	tyrosine-specific phosphatase	7	0.938338	0.00104077	PTPRJ, PTPRM, PTPRZ1, PTPN14, PTPN13, PTPRN, PTPRO	743	31	19235	5.84574	0.393998	0.0124437	1.4803
GOTERM_MF_FAT	GO:0042165~neurotransmitter binding	14	1.87668	0.00106251	GPR83, GLRB, PRLHR, GLRA1, GABRB2, GRIN3A, NTSR1, NPY5R, SSTR2, KISS1R, GALR1, HTR7, CHRNB1, CHRNA3	612	103	12983	2.88346	0.555643	0.0378887	1.60859
SP_PIR_KEYWORDS	calcium	50	6.70241	0.00106638	CACHD1, SYT2, CLSTN1, GRIN3A, KCNIP1, MMP2, SLC24A3, SCUBE3, WBSCR17, SCUBE1, PCDH8, COLEC12, MMP14, PCDHGB4, RELN, GALNT4, PCDHB15, CDH1, CDH2, CACNB4, CDH3, PCDHAC2, PCDHAC1, CDH8, PCSK1, SMOC2, NPTX2, SMOC1, ENTPD8, EFCAB1, PLCD1, FBN2, GALNT14, TRPC1, CACNA2D1, RASEF, MRC2, NID2, CELSR1, PCDH17, GAS6, GJB2, CADPS, CDH13, SCGN, DSC3, CACNA1G, DSC2, ALOX5, CACNA1D, CDH11	743	803	19235	1.61197	0.401424	0.0124391	1.51646
UP_SEQ_FEATURE	zinc finger region:GATA-type 2	4	0.536193	0.00106732	GATA2, GATA5, GATA3, GATA4	743	6	19113	17.1494	0.880196	0.0641587	1.81792
UP_SEQ_FEATURE	zinc finger region:GATA-type 1	4	0.536193	0.00106732	GATA2, GATA5, GATA3, GATA4	743	6	19113	17.1494	0.880196	0.0641587	1.81792
GOTERM_MF_FAT	GO:0004714~transmembrane receptor protein tyrosine kinase activity	11	1.47453	0.00108589	NTRK3, EPHA7, FGFR3, EPHA8, ERBB2, FLT4, PTK7, ROR2, EPHA10, EPHA2, KDR	612	67	12983	3.4829	0.563508	0.0369801	1.64372
UP_SEQ_FEATURE	compositionally biased region:Poly-His	9	1.20643	0.00120303	PLK2, HAND1, MAFB, ONECUT2, CACNA1G, POU4F2, FAM84A, ZIC1, CECR6	743	55	19113	4.2094	0.908541	0.0699164	2.04683
UP_SEQ_FEATURE	region of interest:Pore-forming 1	5	0.670241	0.00121677	KCNK17, KCNK6, KCNK1, KCNK12, KCNK3	743	13	19113	9.89388	0.911007	0.0686804	2.06997
UP_SEQ_FEATURE	region of interest:Pore-forming 2	5	0.670241	0.00121677	KCNK17, KCNK6, KCNK1, KCNK12, KCNK3	743	13	19113	9.89388	0.911007	0.0686804	2.06997
SP_PIR_KEYWORDS	camp	7	0.938338	0.00123968	HCN1, PDE1C, PDE8B, PDE10A, PDE4C, PDE8A, HCN4	743	32	19235	5.66306	0.449351	0.0141057	1.76088
GOTERM_BP_FAT	GO:0030850~prostate gland development	5	0.670241	0.00124699	HOXA13, SFRP1, FOXA1, NKX3-1, HOXB13	640	11	13528	9.60795	0.970027	0.0196212	2.20584
GOTERM_BP_FAT	GO:0030111~regulation of Wnt receptor signaling pathway	9	1.20643	0.00125933	DKK2, HHEX, CCND1, GSC, DKK1, SOX2, FGF10, SOX17, PPAP2B	640	46	13528	4.1356	0.97105	0.0197033	2.22744
GOTERM_BP_FAT	GO:0009725~response to hormone stimulus	32	4.28954	0.00126509	ME1, RBP4, ADCY2, PTGS2, ERBB2, IGFBP7, ADCY6, ARNT2, GNG11, WNT2, GNG8, CTTNBP2, PCSK1, ALDH1A2, GATA3, IDH1, LOX, SRD5A2, IRS2, MMP14, PTPRN, SLC34A2, CCND1, KRT19, GRB10, FABP3, COL1A1, BMP7, STEAP2, IGFBP2, SST, ABCC5	640	367	13528	1.84305	0.971516	0.0196832	2.23753
GOTERM_BP_FAT	GO:0007422~peripheral nervous system development	8	1.07239	0.00127884	EDNRB, ERBB2, ONECUT2, BAI2, NEUROG3, SOX8, GDNF, HOXD10	640	36	13528	4.69722	0.972597	0.0197856	2.26157
INTERPRO	IPR013088:Zinc finger, NHR/GATA-type	9	1.20643	0.00131347	GATA2, GATA5, THRB, GATA3, GATA4, NR2F6, RARB, NR2F2, NR2E1	711	51	16659	4.13477	0.735201	0.0447863	2.05802
INTERPRO	IPR013111:EGF, extracellular	10	1.34048	0.00132767	NOTCH3, ATRNL1, TNC, NELL1, ADAM33, RELN, WIF1, ADAM12, MEGF10, SCARF2	711	63	16659	3.71911	0.738981	0.0437846	2.08006
UP_SEQ_FEATURE	domain:Fibronectin type-III 3	11	1.47453	0.00137843	DCC, PTPRJ, PTPRM, COL14A1, TNC, KAL1, CNTN1, PTPRT, PTPRO, BOC, FN1	743	83	19113	3.40922	0.935484	0.0753219	2.34194
SMART	SM00063:FRI	4	0.536193	0.00138058	SMO, SFRP1, SFRP2, FZD2	484	5	9079	15.0066	0.249758	0.0467644	1.72763
INTERPRO	IPR003893:Iroquois-class homeodomain protein	4	0.536193	0.00139971	IRX4, IRX3, IRX5, IRX2	711	6	16659	15.6203	0.757342	0.044653	2.19177
SMART	SM00219:TyrKc	16	2.14477	0.00142502	FGFR3, LIMK1, ERBB2, FLT4, PTK7, EPHA10, EPHA2, KDR, NTRK3, PTK2, EPHA7, EPHA8, ROR2, TNK1, SYK, MATK	484	118	9079	2.54349	0.25667	0.0414885	1.78278
KEGG_PATHWAY	hsa05200:Pathways in cancer	30	4.02145	0.00145098	FGF19, DCC, FGF8, FGFR3, PTGS2, ERBB2, WNT3A, ARNT2, FGF10, KITLG, CDH1, FGF12, MMP2, WNT2, PTK2, CDKN2A, CDKN2B, RAC3, NKX3-1, RARB, CCNA1, FN1, FZD9, FZD8, FZD1, FZD2, JUP, LAMA1, SMO, CCND1	253	328	5085	1.83831	0.178008	0.093362	1.68791
GOTERM_BP_FAT	GO:0003018~vascular process in circulatory system	10	1.34048	0.00147928	WNT2, ADRB3, CTTNBP2, EDNRB, ADRB1, KCNJ8, DRD5, CACNA1G, FOXC1, ADRA1D	640	58	13528	3.6444	0.984413	0.0227286	2.61165
GOTERM_BP_FAT	GO:0001667~ameboidal cell migration	8	1.07239	0.00151401	FGF19, SMO, EDNRB, GBX2, KITLG, SEMA3C, ISL1, GDNF	640	37	13528	4.57027	0.985865	0.02313	2.67218
GOTERM_BP_FAT	GO:0016055~Wnt receptor signaling pathway	16	2.14477	0.00152416	FZD9, FZD8, WNT3A, FZD1, FZD2, CPZ, DKK2, WNT2, HHEX, CCND1, DKK1, SFRP1, SFRP2, SFRP4, ROR2, WIF1	640	133	13528	2.54286	0.986263	0.0231576	2.68986
UP_SEQ_FEATURE	DNA-binding region:Basic motif	16	2.14477	0.00154315	HLF, MYOD1, MAFB, CEBPD, ARNT2, PTF1A, NEUROG1, NEUROG3, MYCN, TAL1, NPAS3, HAND1, HAND2, HEYL, SIM1, TWIST1	743	161	19113	2.55643	0.953514	0.0817072	2.61831
GOTERM_BP_FAT	GO:0048483~autonomic nervous system development	6	0.80429	0.00154835	PHOX2A, SMO, EDNRB, HOXB2, ERBB2, GBX2	640	19	13528	6.675	0.987168	0.0233947	2.73199
GOTERM_BP_FAT	GO:0010648~negative regulation of cell communication	24	3.21716	0.00157434	GSC, GLRA1, PTGS2, GRIK1, DRD5, SOX2, ONECUT2, PAWR, GREM1, NPY5R, DKK2, IRAK3, ADRB3, HHEX, CCND1, GRB10, LECT1, DKK1, CYP26B1, RGS7, SOX17, IGFBP3, PHLDA3, GRB14	640	248	13528	2.04556	0.988073	0.0236561	2.77726
GOTERM_BP_FAT	GO:0007369~gastrulation	11	1.47453	0.00157595	FGF8, GSC, HAND1, FOXA2, LHX1, WNT3A, GATA4, FOXC1, BMP7, PPAP2B, SLIT2	640	70	13528	3.32161	0.988127	0.0235542	2.78005
SP_PIR_KEYWORDS	LIM domain	10	1.34048	0.00158011	JUB, LMX1B, LIMK1, LHX1, LHX2, LHX4, LHX5, FBLIM1, LHX6, ISL1	743	71	19235	3.64624	0.532631	0.0175337	2.23937
GOTERM_MF_FAT	GO:0030594~neurotransmitter receptor activity	13	1.74263	0.00162281	GPR83, GLRB, PRLHR, GLRA1, GABRB2, NTSR1, NPY5R, SSTR2, KISS1R, GALR1, HTR7, CHRNB1, CHRNA3	612	95	12983	2.90298	0.710386	0.0524529	2.44709
SP_PIR_KEYWORDS	deafness	12	1.60858	0.001634	EYA4, DFNA5, EDNRB, TNFRSF11A, FGFR3, MYO3A, THRB, GATA3, ABHD5, SIX1, POU4F3, GJB2	743	100	19235	3.10659	0.544608	0.0177184	2.31491
SP_PIR_KEYWORDS	growth factor	14	1.87668	0.0016711	CXCL1, FGF19, BMP3, FGF8, GDF7, ARTN, FGF10, KITLG, FGF12, GDNF, GDF10, NRG1, BMP7, BMP8A	743	131	19235	2.76669	0.552676	0.0177183	2.36689
GOTERM_BP_FAT	GO:0010629~negative regulation of gene expression	40	5.36193	0.00167271	CDX2, THRB, TFCP2L1, TBX20, SOX2, FST, PAX5, PAWR, SOX9, PAX2, ZNF177, NR2E1, WT1, MEIS2, BARX2, HAND1, NKX6-2, POU4F2, HSF4, RARB, NR2F2, NRG1, TWIST1, FOXD3, GSC, TBX2, SOX14, FOXA1, FZD1, VAX2, VAX1, WWTR1, PROX1, HHEX, DLX1, HOXD8, MSX1, ZNF238, ID4, PRDM1	640	504	13528	1.67758	0.990958	0.0248513	2.94834
GOTERM_BP_FAT	GO:0035282~segmentation	9	1.20643	0.00167631	T, HOXD8, SFRP1, SFRP2, MAFB, WNT3A, NKX3-1, ROR2, PCDH8	640	48	13528	3.96328	0.99105	0.0247733	2.95459
SMART	SM00112:CA	15	2.01072	0.00168283	CLSTN1, PCDHB15, CDH1, PCDH8, CDH2, CELSR1, CDH3, PCDH17, PCDHAC2, PCDHGB4, PCDHAC1, CDH8, CDH13, DSC3, DSC2, CDH11	484	108	9079	2.60531	0.295539	0.0428454	2.10217
GOTERM_BP_FAT	GO:0001525~angiogenesis	17	2.27882	0.0016864	TBX20, FGF10, ARHGAP24, MMP14, SLIT2, KDR, SEMA5A, CDH13, ARHGAP22, PTK2, HAND1, HAND2, GBX2, PLCD1, SOX17, PLAU, CYR61	640	148	13528	2.42796	0.9913	0.0247905	2.97213
GOTERM_BP_FAT	GO:0042692~muscle cell differentiation	15	2.01072	0.00169305	MYOD1, NOS1, TBX2, ERBB2, TNC, TBX5, FGF10, CACNB4, PROX1, KRT19, BARX2, RARB, CHRNB1, NRG1, ADAM12	640	121	13528	2.62035	0.991462	0.0247578	2.98368
SMART	SM00398:HMG	10	1.34048	0.00172823	SOX21, SOX1, SOX14, SOX11, SOX2, HMG20B, SOX7, SOX17, SOX9, SOX8	484	53	9079	3.5393	0.302172	0.0391873	2.15831
GOTERM_BP_FAT	GO:0035050~embryonic heart tube development	5	0.670241	0.00180101	HHEX, HAND1, TBX20, GATA4, FOXC1	640	12	13528	8.80729	0.9937	0.0261811	3.17107
GOTERM_BP_FAT	GO:0048048~embryonic eye morphogenesis	5	0.670241	0.00180101	ALDH1A3, VAX2, RARB, BMP7, PROX1	640	12	13528	8.80729	0.9937	0.0261811	3.17107
GOTERM_BP_FAT	GO:0060420~regulation of heart growth	5	0.670241	0.00180101	RBP4, TBX5, GATA4, NRG1, PROX1	640	12	13528	8.80729	0.9937	0.0261811	3.17107
PIR_SUPERFAMILY	PIRSF002504:cadherin	6	0.80429	0.00181384	CDH8, CDH13, CDH1, CDH2, CDH3, CDH11	344	20	7396	6.45	0.479817	0.19576	2.46257
GOTERM_BP_FAT	GO:0043062~extracellular structure organization	18	2.41287	0.0018153	LMX1B, ERBB2, TNC, CDH1, CDH2, CACNB4, COL5A3, COL5A1, PTK2, COL14A1, SMOC1, TGFBI, COL1A2, FOXC1, LOX, COL1A1, VWA1, CYR61	640	163	13528	2.3342	0.993949	0.0262506	3.19584
GOTERM_CC_FAT	GO:0005912~adherens junction	16	2.14477	0.00199669	JUB, PTPRM, LIMK1, CTNND2, FBLIM1, CDH1, CDH2, ARHGAP24, CDH3, JUP, WNT2, CTTNBP2, PTK2, CD44, PKP2, PARVA	532	155	12782	2.48014	0.499199	0.0284033	2.692
GOTERM_MF_FAT	GO:0004713~protein tyrosine kinase activity	18	2.41287	0.00211784	FGFR3, ERBB2, FLT4, PTK7, EPHA10, EPHA2, KDR, WNT2, NTRK3, CTTNBP2, PTK2, EPHA7, EPHA8, ROR2, TNK1, WIF1, SYK, MATK	612	166	12983	2.30032	0.801631	0.0651798	3.18235
GOTERM_BP_FAT	GO:0007169~transmembrane receptor protein tyrosine kinase signaling pathway	22	2.94906	0.00216318	PTPRJ, FGF8, IRS2, FGFR3, FLT4, ERBB2, FGF10, EPHA10, PTPRT, EPHA2, KDR, NTRK3, GRB10, PTK2, EPHA7, EPS8, EPHA8, ROR2, FOXC1, NRG1, GRB7, CHRNA3	640	224	13528	2.076	0.997728	0.0310481	3.79716
GOTERM_BP_FAT	GO:0046661~male sex differentiation	11	1.47453	0.00217484	RBP4, UTF1, CCND1, HOXA13, SOX2, DMRT1, DMRT2, SRD5A2, SOX9, WT1, GJB2	640	73	13528	3.1851	0.997802	0.0310547	3.81726
SP_PIR_KEYWORDS	tyrosine-specific protein kinase	8	1.07239	0.00229298	NTRK3, FGFR3, ERBB2, FLT4, ROR2, KDR, MATK, SYK	743	48	19235	4.31472	0.66852	0.0237183	3.2343
INTERPRO	IPR013098:Immunoglobulin I-set	15	2.01072	0.00229754	DCC, FGFR3, ICAM5, IGFBP7, FLT4, PTK7, LRIG3, KDR, NTRK3, NCAM2, ROR2, CNTN1, UNC5C, LRFN5, BOC	711	138	16659	2.54678	0.902264	0.0700937	3.57387
GOTERM_BP_FAT	GO:0010558~negative regulation of macromolecule biosynthetic process	42	5.63003	0.00232128	CDX2, THRB, TFCP2L1, TBX20, SOX2, FST, PAX5, IGF2BP1, PAWR, SOX9, PAX2, ZNF177, NR2E1, WT1, MEIS2, BARX2, HAND1, NKX6-2, POU4F2, HSF4, RARB, NR2F2, NRG1, TWIST1, FOXD3, GSC, TBX2, SOX14, FOXA1, FZD1, VAX2, VAX1, WWTR1, PROX1, HHEX, DLX1, HOXD8, MSX1, ZNF238, BACE2, ID4, PRDM1	640	547	13528	1.62299	0.998545	0.0329461	4.06929
GOTERM_BP_FAT	GO:0031644~regulation of neurological system process	17	2.27882	0.00237638	SNCAIP, GLRA1, PTGS2, GRIK1, DRD5, DRD4, CTNND2, CDH2, SYNGR1, GDNF, NPY5R, EDNRB, KISS1R, GRIA2, RASGRF1, NMU, CHRNA3	640	153	13528	2.34861	0.998754	0.0335467	4.16396
GOTERM_BP_FAT	GO:0050905~neuromuscular process	10	1.34048	0.00238391	HOXC10, GLRB, GLRA1, RAC3, SOX2, UCHL1, POU4F3, POU4F2, GRIN3A, HOXD10	640	62	13528	3.40927	0.99878	0.0334834	4.17689
UP_SEQ_FEATURE	repeat:LRR 17	7	0.938338	0.00241369	PODN, SLITRK3, DNAH3, LRIG3, LGR5, SLIT2, SLIT3	743	36	19113	5.00191	0.991785	0.12171	4.06675
GOTERM_CC_FAT	GO:0000267~cell fraction	65	8.71314	0.00242224	SLC13A5, ASAM, PTGS2, SLC15A1, SNCB, GLRA1, SLC6A2, SYT2, ADCY6, WNT2, EDNRB, CTTNBP2, DES, ART5, SLC2A4, GPX3, SYNJ2, LGI3, SRD5A2, MAGI2, FA2H, PSD3, PTPRN, SLIT3, JUP, SSTR2, DGAT1, ADRB1, RASGRF1, BACE2, CNTN1, STEAP2, GRB14, ME1, SNX9, CXCL2, DPYS, ABCA1, ABCA3, PCDHAC2, PCDHAC1, ADRB3, HRH3, ENTPD8, CYP26B1, HAAO, IDH1, SLC30A3, ACSL6, GLRB, FADS2, TSPAN13, NPR3, PPP1R9A, SLC16A5, EPS8, KCN…	532	1083	12782	1.44202	0.567905	0.0330074	3.25697
GOTERM_BP_FAT	GO:0007193~inhibition of adenylate cyclase activity by G-protein signaling	8	1.07239	0.00242549	GNAZ, SSTR2, ADCY2, GNAI1, ADCY6, GRM6, DRD4, NPR3	640	40	13528	4.2275	0.998915	0.033889	4.24826
SP_PIR_KEYWORDS	transport	88	11.7962	0.0024372	KCNC2, KCNK17, SLC22A16, KCNC1, STEAP4, SLC13A5, KCNC3, CRABP1, GLRA1, GRIK1, CACHD1, SLC15A1, GABRB2, SCN3B, SLC6A2, SLC16A11, KCNJ10, GRIN3A, KCNIP1, KCNK12, SLC2A4, SLC24A3, KCNK6, GEFT, CYGB, SV2A, ATP5I, CHRNA3, KCNG1, FA2H, SLC34A2, SLC26A8, RHCG, SLC27A6, STEAP2, PKDREJ, MFSD7, SNX9, RBP4, SLC2A10, CPLX2, RAB3C, RBP1, GULP1, KCNA2, CACNB4, ABCA1, KCNA5, KCNJ2, ABCA3, KCNS3, SLC30A3, HCN4, …	743	1670	19235	1.36417	0.690787	0.0246636	3.43445
GOTERM_BP_FAT	GO:0046620~regulation of organ growth	7	0.938338	0.00243748	RBP4, PTK2, TBX5, GATA4, FOXC1, NRG1, PROX1	640	30	13528	4.93208	0.998951	0.0338856	4.26883
SP_PIR_KEYWORDS	g-protein coupled receptor	49	6.56836	0.00244802	GPR83, GPR126, GPR160, GPR124, LGR5, SCTR, EDNRB, KISS1R, GALR1, CCR10, HTR5A, PTGER2, GPR176, PTGER3, NTSR1, CRHR2, SMO, SSTR2, ADRB1, HTR7, GRM7, PTGDR, GRM6, GPR12, GPRC5C, PRLHR, DRD5, DRD4, GPR6, ADRB3, HRH3, GPR26, GPR25, BAI2, ADRA2C, FZD9, FZD8, GPR157, FZD1, GPR78, CELSR1, FZD2, PTGFR, NPY5R, GPR37, MLNR, GPR39, ADRA1D, MTNR1A	743	816	19235	1.55457	0.692395	0.0242621	3.44944
GOTERM_BP_FAT	GO:0010033~response to organic substance	52	6.97051	0.0024546	ADCY2, PTGS2, IGFBP7, ADCY6, ARNT2, TLR2, GRIN3A, WNT2, GNG8, CTTNBP2, CDKN2B, CD44, GATA3, SRD5A2, LOX, CHRNA3, CYR61, IRS2, COLEC12, MMP14, PTPRN, SLC34A2, GRB10, CCND1, KRT19, MSX1, COL1A1, STEAP2, ME1, RBP4, ERBB2, DRD5, DRD4, CDH1, GNG11, AK3L1, MSX2, PCSK1, IRAK3, ALDH1A2, HRH3, IDH1, CDH13, EPS8, KCNJ8, FABP3, SLC18A2, CHRNB1, BMP7, IGFBP2, SST, ABCC5	640	721	13528	1.52448	0.999001	0.0339521	4.29819
INTERPRO	IPR013099:Ion transport 2	6	0.80429	0.0024599	KCNK17, KCNK6, KCNN2, KCNK1, KCNK12, KCNK3	711	23	16659	6.11227	0.917092	0.0726787	3.82183
GOTERM_BP_FAT	GO:0021879~forebrain neuron differentiation	5	0.670241	0.00250501	DLX1, SOX1, SOX2, PAX6, LHX6	640	13	13528	8.12981	0.999133	0.0344686	4.38459
KEGG_PATHWAY	hsa04020:Calcium signaling pathway	19	2.54692	0.00252843	TRPC1, GNA14, ADCY2, PTGER3, NOS1, DRD5, ERBB2, NTSR1, PTGFR, EDNRB, ADRB3, ADRB1, PDE1C, HTR7, CACNA1G, PLCD1, CACNA1D, HTR5A, ADRA1D	253	176	5085	2.16976	0.289489	0.107674	2.9244
GOTERM_BP_FAT	GO:0007584~response to nutrient	16	2.14477	0.00253552	RBP4, CYP24A1, PTGS2, IGFBP7, SOX2, ALDH1A2, SSTR2, CCND1, CDKN2B, CD44, ALOX5, COL1A1, IGFBP2, BMP7, SST, MEST	640	140	13528	2.41571	0.999204	0.0347119	4.43687
GOTERM_BP_FAT	GO:0048589~developmental growth	12	1.60858	0.00255977	NOTCH3, INA, SMO, PTGS2, PAX7, POU4F3, CYFIP1, POU4F2, FGF10, BMPR1B, PLAU, HOXD11	640	87	13528	2.91552	0.999257	0.0348689	4.4784
SMART	SM00548:IRO	4	0.536193	0.00265223	IRX4, IRX3, IRX5, IRX2	484	6	9079	12.5055	0.424431	0.0537416	3.29459
GOTERM_BP_FAT	GO:0001570~vasculogenesis	8	1.07239	0.002808	PTPRJ, T, SMO, PTK2, MYOCD, SOX17, WT1, KDR	640	41	13528	4.12439	0.999631	0.038006	4.90246
SMART	SM00353:HLH	15	2.01072	0.00281472	MYOD1, ARNT2, PTF1A, NEUROG1, NEUROG3, MYCN, TAL1, NPAS3, HAND1, EBF3, HAND2, HEYL, ID4, SIM1, TWIST1	484	114	9079	2.46819	0.443611	0.0519034	3.49315
GOTERM_BP_FAT	GO:0008283~cell proliferation	35	4.69169	0.00286317	CXCL1, RBP4, FGF8, ERBB2, WNT3A, TBX20, FST, UCHL1, KITLG, FGF10, TAL1, TGFBI, GBX2, NRG1, ACSL6, MATK, SYK, CYR61, FZD9, IRS2, LMX1B, SOX11, FSCN1, ARTN, MMP14, GAS6, CDH13, HHEX, EPS8, NPY, RASGRF1, FOXC1, ID4, PYY, ADRA1D	640	436	13528	1.69682	0.999684	0.0385538	4.99647
INTERPRO	IPR011598:Helix-loop-helix DNA-binding	11	1.47453	0.00297517	MYOD1, TAL1, HAND1, HAND2, ARNT2, HEYL, PTF1A, NEUROG1, NEUROG3, TWIST1, MYCN	711	84	16659	3.06826	0.950825	0.0847879	4.60486
INTERPRO	IPR003280:Potassium channel, two pore-domain	5	0.670241	0.00306513	KCNK17, KCNK6, KCNK1, KCNK12, KCNK3	711	15	16659	7.81013	0.955113	0.0848565	4.74095
GOTERM_BP_FAT	GO:0007186~G-protein coupled receptor protein signaling pathway	74	9.91957	0.00306514	GNAZ, GPR83, GNA14, ADCY2, GPR126, GPR160, GLRA1, GABRB2, GPR124, ADCY6, LGR5, SCTR, GNG8, EDNRB, KISS1R, GALR1, CCR10, HTR5A, PTGER2, PTGER3, GPR176, ATRNL1, NTSR1, SMO, CRHR2, SSTR2, ADRB1, GRM7, HTR7, GRM6, PTGDR, GPR12, PKDREJ, CXCL1, PRLHR, GPRC5C, GNAI1, CXCL3, DRD5, DRD4, CXCL2, GPR6, GNG11, CACNB4, ABCA1, CXCL6, ADRB3, HRH3, GPR26, GPR25, BAI2, ADRA2C, NMU, FZD9, FZD8, GLRB, GPR157, FZD1,…	640	1123	13528	1.39285	0.999821	0.0410248	5.33987
GOTERM_MF_FAT	GO:0005242~inward rectifier potassium channel activity	6	0.80429	0.00306731	KCNJ6, KCNJ8, KCNK6, KCNJ10, KCNJ2, KCNK1	612	22	12983	5.78565	0.904052	0.089497	4.57812
GOTERM_BP_FAT	GO:0042493~response to drug	21	2.81501	0.00314723	NES, PTPRM, PTGS2, ERBB2, TRPA1, TLR2, CDH1, CDH3, ABCA3, WNT2, CTTNBP2, PCSK1, CCND1, ALDH1A3, FABP3, SEMA3C, SRD5A2, LOX, IGFBP2, SST, CHRNA3	640	216	13528	2.05503	0.999858	0.0419026	5.4791
GOTERM_BP_FAT	GO:0001993~regulation of systemic arterial blood pressure by norepinephrine-epinephrine	4	0.536193	0.00318258	ADRB3, ADRB1, DRD5, ADRA1D	640	7	13528	12.0786	0.999872	0.0421646	5.53901
GOTERM_BP_FAT	GO:0040008~regulation of growth	29	3.8874	0.00319262	MYOD1, RBP4, TFCP2L1, IGFBP7, HOXB13, GREM1, ADRB3, PTK2, CDKN2A, MYOCD, CD44, GATA4, NRG1, CYR61, LIMK1, TBX5, HMGA2, PROX1, GAS6, TP73, NTRK3, CDH13, ADRB1, DIO3, LRP12, TNK1, FOXC1, IGFBP2, IGFBP3	640	341	13528	1.79762	0.999875	0.0420969	5.55602
GOTERM_BP_FAT	GO:0021761~limbic system development	7	0.938338	0.00343371	BBS1, DLX1, RAX, ALDH1A3, WNT3A, ID4, TP73	640	32	13528	4.62383	0.999937	0.0449979	5.96352
UP_SEQ_FEATURE	domain:CUB	5	0.670241	0.00357877	GPR126, ATRNL1, SCUBE3, SCUBE1, CDCP1	743	17	19113	7.56591	0.999194	0.170944	5.97353
GOTERM_BP_FAT	GO:0030198~extracellular matrix organization	13	1.74263	0.00361237	LMX1B, COL5A3, COL5A1, PTK2, COL14A1, SMOC1, TGFBI, COL1A2, FOXC1, LOX, COL1A1, VWA1, CYR61	640	104	13528	2.64219	0.999962	0.0470684	6.26444
SP_PIR_KEYWORDS	activator	34	4.55764	0.00366627	SOX21, CDX2, SOX1, FOXA2, SOX2, ONECUT2, NR2E1, T, GATA2, GATA5, MYOCD, HAND1, GATA3, TEAD4, GATA4, ETV1, HSF4, SOX17, ALX4, FOXD3, PHOX2A, UTF1, LMX1B, CEBPD, MAFB, FOXA1, NEUROG1, NEUROG3, TP73, NOTCH3, EYA4, EBF3, TFAP2C, KLF3	743	520	19235	1.6927	0.829107	0.0354132	5.1245
INTERPRO	IPR002233:Adrenergic receptor	4	0.536193	0.00367546	ADRB3, ADRB1, ADRA2C, ADRA1D	711	8	16659	11.7152	0.975832	0.0982423	5.65947
INTERPRO	IPR008365:Prostanoid receptor	4	0.536193	0.00367546	PTGER2, PTGER3, PTGDR, PTGFR	711	8	16659	11.7152	0.975832	0.0982423	5.65947
INTERPRO	IPR001781:Zinc finger, LIM-type	10	1.34048	0.00373719	JUB, LMX1B, LIMK1, LHX1, LHX2, LHX4, LHX5, FBLIM1, LHX6, ISL1	711	73	16659	3.20964	0.9773	0.0972479	5.7519
GOTERM_BP_FAT	GO:0045776~negative regulation of blood pressure	6	0.80429	0.00383165	ADRB3, ADRB1, HRH3, NPY, DRD5, ADRA1D	640	23	13528	5.51413	0.999979	0.0496293	6.63252
GOTERM_BP_FAT	GO:0048806~genitalia development	6	0.80429	0.00383165	RBP4, HOXA13, SOX2, ROR2, SRD5A2, GJB2	640	23	13528	5.51413	0.999979	0.0496293	6.63252
GOTERM_BP_FAT	GO:0009991~response to extracellular stimulus	21	2.81501	0.00387858	RBP4, CYP24A1, NES, PTGS2, IGFBP7, SOX2, PCSK1, ALDH1A2, SSTR2, CCND1, CDKN2B, CD44, MYOCD, NPY, SFRP2, COL1A1, ALOX5, BMP7, IGFBP2, SST, MEST	640	220	13528	2.01767	0.999982	0.0499929	6.71111
GOTERM_BP_FAT	GO:0043627~response to estrogen stimulus	13	1.74263	0.00390843	PTGS2, ARNT2, MMP14, PTPRN, SLC34A2, WNT2, ALDH1A2, CTTNBP2, CCND1, KRT19, GATA3, IGFBP2, BMP7	640	105	13528	2.61702	0.999983	0.0501392	6.76108
GOTERM_BP_FAT	GO:0001709~cell fate determination	7	0.938338	0.0040323	MYOD1, GATA2, TBX2, CYP26B1, PAX6, PAX2, PROX1	640	33	13528	4.48371	0.999988	0.0514555	6.96813
GOTERM_BP_FAT	GO:0051969~regulation of transmission of nerve impulse	16	2.14477	0.00404801	SNCAIP, GLRA1, PTGS2, GRIK1, DRD5, DRD4, CTNND2, CDH2, SYNGR1, GDNF, NPY5R, KISS1R, GRIA2, RASGRF1, NMU, CHRNA3	640	147	13528	2.30068	0.999989	0.0514182	6.99436
GOTERM_BP_FAT	GO:0042445~hormone metabolic process	13	1.74263	0.00422369	RBP4, PRLHR, RBP1, FOXA1, BBS1, PCSK1, ALDH1A2, DIO3, ALDH1A3, BACE2, CYP26B1, RELN, SRD5A2	640	106	13528	2.59233	0.999993	0.0533532	7.28719
OMIM_DISEASE	Genome-wide association analysis of susceptibility and clinical phenotype in multiple sclerosis	8	1.07239	0.0042629	MGC45800, CBLN2, KCNB2, EN1, RELN, ZIC1, KCNIP1, SH3GL2	205	38	3671	3.76996	0.825002	0.825002	5.80075
GOTERM_BP_FAT	GO:0007218~neuropeptide signaling pathway	12	1.60858	0.00432159	SSTR2, GLRB, GPR126, GLRA1, NPY, GALR1, PENK, GPR124, BAI2, CELSR1, PKDREJ, NMU	640	93	13528	2.72742	0.999995	0.0543148	7.45
GOTERM_BP_FAT	GO:0040012~regulation of locomotion	19	2.54692	0.00434067	JUB, IRS2, PTPRM, TBX5, DRD5, ONECUT2, PAX6, FGF10, GREM1, SLIT2, KDR, BBS1, LAMA1, CDH13, KISS1R, UNC5C, ARHGAP8, SST, IGFBP3	640	192	13528	2.09173	0.999995	0.0543062	7.4817
GOTERM_BP_FAT	GO:0032583~regulation of gene-specific transcription	15	2.01072	0.00436693	FOXA2, EVX1, TBX5, GDNF, PROX1, GATA2, TAL1, HHEX, DLX1, MYOCD, HAND1, NKX6-2, GATA4, NR2F2, EPO	640	134	13528	2.36614	0.999995	0.0543848	7.5253
KEGG_PATHWAY	hsa04360:Axon guidance	15	2.01072	0.00439048	DCC, LIMK1, GNAI1, SLIT2, EPHA2, SLIT3, SEMA5A, SEMA6A, PAK7, PTK2, EPHA7, RAC3, EPHA8, SEMA3C, UNC5C	253	129	5085	2.33707	0.447897	0.138004	5.02781
UP_SEQ_FEATURE	domain:MOSC	3	0.402145	0.00439896	MOCOS, MOSC2, MOSC1	743	3	19113	25.7241	0.999843	0.201177	7.29441
INTERPRO	IPR001839:Transforming growth factor beta	7	0.938338	0.00440872	BMP3, GDF7, ARTN, GDF10, BMP7, GDNF, BMP8A	711	37	16659	4.43277	0.988519	0.110908	6.75203
INTERPRO	IPR017948:Transforming growth factor beta, conserved site	7	0.938338	0.00440872	BMP3, GDF7, ARTN, GDF10, BMP7, GDNF, BMP8A	711	37	16659	4.43277	0.988519	0.110908	6.75203
GOTERM_BP_FAT	GO:0045666~positive regulation of neuron differentiation	6	0.80429	0.00465492	IRX3, FOXA2, FOXA1, SOX2, NEUROG3, NKX2-2	640	24	13528	5.28437	0.999998	0.0576196	8.00231
GOTERM_BP_FAT	GO:0001756~somitogenesis	7	0.938338	0.00470469	T, SFRP1, SFRP2, WNT3A, NKX3-1, ROR2, PCDH8	640	34	13528	4.35184	0.999998	0.0579643	8.0845
GOTERM_BP_FAT	GO:0060343~trabecula formation	4	0.536193	0.00491427	RBP4, ADAMTS1, COL1A1, MMP2	640	8	13528	10.5687	0.999999	0.0602101	8.42988
INTERPRO	IPR000716:Thyroglobulin type-1	5	0.670241	0.00499393	SMOC2, SMOC1, NID2, IGFBP2, IGFBP3	711	17	16659	6.89129	0.993664	0.121714	7.61547
SP_PIR_KEYWORDS	G protein-coupled receptor	12	1.60858	0.00522073	ADRB3, SSTR2, ADRB1, GPR176, HTR7, DRD5, GPR25, DRD4, CCR10, ADRA2C, NTSR1, ADRA1D	743	116	19235	2.6781	0.919359	0.0491082	7.22258
INTERPRO	IPR015042:BPS (Between PH and SH2)	3	0.402145	0.00528774	GRB10, GRB7, GRB14	711	3	16659	23.4304	0.9953	0.125412	8.04613
INTERPRO	IPR005303:MOSC, N-terminal beta barrel	3	0.402145	0.00528774	MOCOS, MOSC2, MOSC1	711	3	16659	23.4304	0.9953	0.125412	8.04613
INTERPRO	IPR005302:Molybdenum cofactor sulfurase, C-terminal	3	0.402145	0.00528774	MOCOS, MOSC2, MOSC1	711	3	16659	23.4304	0.9953	0.125412	8.04613
INTERPRO	IPR013761:Sterile alpha motif-type	10	1.34048	0.00534492	CASKIN2, PPP1R9A, L3MBTL4, EPHA7, ETV7, EPHA8, SAMD11, EPHA10, EPHA2, TP73	711	77	16659	3.04291	0.995565	0.123792	8.12974
GOTERM_BP_FAT	GO:0010810~regulation of cell-substrate adhesion	8	1.07239	0.00545513	CDH13, CDKN2A, SMOC1, ONECUT2, EDIL3, COL1A1, MMP14, CYR61	640	46	13528	3.67609	1	0.0663413	9.31553
UP_SEQ_FEATURE	DNA-binding region:Homeobox; TALE-type	5	0.670241	0.00548003	IRX4, IRX3, MEIS2, IRX5, IRX2	743	19	19113	6.7695	0.999982	0.238884	9.00871
GOTERM_MF_FAT	GO:0043176~amine binding	13	1.74263	0.00552475	GLRB, NOS1, GLRA1, DRD5, DRD4, DPYS, GRIN3A, ADRB3, ADRB1, GRM7, GNMT, CHRNB1, CHRNA3	612	110	12983	2.50712	0.985405	0.150052	8.10385
GOTERM_MF_FAT	GO:0003702~RNA polymerase II transcription factor activity	22	2.94906	0.00563808	MYOD1, UTF1, ETV7, RAX, SOX21, FOXA2, TBX5, NKX2-8, ONECUT2, ISL1, SOX9, SOX8, PROX1, HOXD10, HOXC10, MEIS2, LHX1, HOXC13, TEAD4, GATA4, FOXC1, NR2F2	612	244	12983	1.91274	0.98662	0.147668	8.26348
GOTERM_BP_FAT	GO:0031667~response to nutrient levels	19	2.54692	0.00566781	RBP4, CYP24A1, NES, PTGS2, IGFBP7, SOX2, PCSK1, ALDH1A2, SSTR2, CCND1, CDKN2B, NPY, CD44, COL1A1, ALOX5, BMP7, IGFBP2, SST, MEST	640	197	13528	2.03864	1	0.0685485	9.66157
GOTERM_BP_FAT	GO:0007405~neuroblast proliferation	5	0.670241	0.00569533	FZD9, WNT3A, ARTN, ID4, ACSL6	640	16	13528	6.60547	1	0.0685766	9.70627
GOTERM_BP_FAT	GO:0001829~trophectodermal cell differentiation	5	0.670241	0.00569533	CDX2, HAND1, TEAD4, CDH1, FOXD3	640	16	13528	6.60547	1	0.0685766	9.70627
UP_SEQ_FEATURE	short sequence motif:Lys-Thr-X-X-X-Trp motif	4	0.536193	0.00569874	FZD9, FZD8, FZD1, FZD2	743	10	19113	10.2896	0.999988	0.241923	9.35188
SMART	SM00060:FN3	20	2.68097	0.00589498	DCC, PTPRJ, PTPRM, PTPRZ1, TNC, EPHA10, PTPRT, PTPRO, EPHA2, FNDC4, NCAM2, EPHA7, COL14A1, EPHA8, KAL1, CNTN1, LRFN5, VWA1, BOC, FN1	484	190	9079	1.97455	0.707644	0.0974056	7.18685
UP_SEQ_FEATURE	short sequence motif:Cysteine switch	7	0.938338	0.00600757	ADAMTS18, ADAM33, ADAMTS1, ADAM12, MMP14, MMP2, ADAMTS5	743	43	19113	4.18764	0.999994	0.24804	9.83439
INTERPRO	IPR016160:Aldehyde dehydrogenase, conserved site	6	0.80429	0.00602732	ALDH1A2, ALDH7A1, ALDH1L1, ALDH1A3, TLR2, FN1	711	28	16659	5.0208	0.997784	0.135432	9.12191
SP_PIR_KEYWORDS	copper	8	1.07239	0.0061119	STEAP4, MT1A, LOX, STEAP2, LOXL1, MT1H, MT1G, MOXD1	743	57	19235	3.63344	0.9476	0.0561806	8.40587
GOTERM_BP_FAT	GO:0048638~regulation of developmental growth	8	1.07239	0.00615497	NTRK3, MYOD1, RBP4, LIMK1, TBX5, GATA4, NRG1, PROX1	640	47	13528	3.59787	1	0.0736046	10.4495
UP_SEQ_FEATURE	lipid moiety-binding region:S-geranylgeranyl cysteine	11	1.47453	0.00626925	GNG8, RAB42, RAB32, RAB31, DIRAS1, DIRAS2, RAB3C, RAB37, RAC3, RASL10B, RAB34	743	102	19113	2.77417	0.999996	0.252193	10.2413
GOTERM_BP_FAT	GO:0007398~ectoderm development	19	2.54692	0.00628391	FOXA2, PTGS2, FST, PAX6, FGF10, HOXB13, VAX2, COL5A3, SOX9, SNAI1, COL5A1, CDKN2A, BARX2, HOXC13, LHX1, PPL, BNC1, COL1A2, COL1A1	640	199	13528	2.01815	1	0.0747751	10.657
GOTERM_CC_FAT	GO:0042383~sarcolemma	9	1.20643	0.00635972	KRT19, CACNA2D1, DES, NOS1, SLC2A4, KCNJ8, ADCY6, SLC27A6, ALOX5	532	67	12782	3.22742	0.890024	0.081399	8.3423
UP_SEQ_FEATURE	domain:Fibronectin type-III 6	6	0.80429	0.00639074	DCC, PTPRJ, COL14A1, TNC, PTPRO, FN1	743	31	19113	4.97886	0.999997	0.251382	10.4297
GOTERM_CC_FAT	GO:0030424~axon	15	2.01072	0.00647133	HCN1, DCC, SNCB, UCHL1, SEMA6A, PCSK1, NCAM2, GRM7, LRRTM1, NEFH, SYNJ2, ADRA2C, HCN4, PRSS12, NMU	532	159	12782	2.26663	0.894216	0.0798314	8.48276
GOTERM_BP_FAT	GO:0032808~lacrimal gland development	3	0.402145	0.00647372	PAX6, FGF10, FOXC1	640	3	13528	21.1375	1	0.0766288	10.9616
GOTERM_CC_FAT	GO:0005667~transcription factor complex	18	2.41287	0.00665665	MYOD1, GSC, TBX2, MAFB, PTF1A, ARNT2, SOX2, HOXD12, HOXB13, WWTR1, BARX2, HAND2, SIX1, TEAD4, HOXA9, ALX4, FOXE3, PITX2	532	210	12782	2.0594	0.900828	0.0792182	8.71556
GOTERM_BP_FAT	GO:0042311~vasodilation	6	0.80429	0.00666471	WNT2, ADRB3, CTTNBP2, EDNRB, ADRB1, KCNJ8	640	26	13528	4.87788	1	0.0784765	11.267
SP_PIR_KEYWORDS	tumor suppressor	13	1.74263	0.00680583	DCC, FHIT, DAB2IP, MAFB, PRKCDBP, TP73, WT1, CDKN2A, CDKN2B, SLC5A8, KLK10, ARHGAP8, PHLDA3	743	137	19235	2.45655	0.962552	0.0612153	9.31752
GOTERM_MF_FAT	GO:0004955~prostaglandin receptor activity	4	0.536193	0.00704078	PTGER2, PTGER3, PTGDR, PTGFR	612	9	12983	9.42847	0.995443	0.175138	10.2178
UP_SEQ_FEATURE	repeat:LRR 16	7	0.938338	0.0075196	PODN, SLITRK3, DNAH3, LRIG3, LGR5, SLIT2, SLIT3	743	45	19113	4.00153	1	0.283435	12.162
INTERPRO	IPR000233:Cadherin cytoplasmic region	5	0.670241	0.00760141	CDH8, CDH1, CDH2, CDH3, CDH11	711	19	16659	6.16589	0.999554	0.164232	11.3724
UP_SEQ_FEATURE	domain:Fibrillar collagen NC1	4	0.536193	0.00761167	COL1A2, COL1A1, COL5A3, COL5A1	743	11	19113	9.35422	1	0.281111	12.3019
GOTERM_BP_FAT	GO:0007498~mesoderm development	10	1.34048	0.00788126	T, OSR1, HAND1, LHX2, WNT3A, FOXC1, BMP7, SLIT2, MEST, MATK	640	74	13528	2.85642	1	0.0917955	13.1897
UP_SEQ_FEATURE	domain:Ig-like C2-type 3	12	1.60858	0.00793457	DCC, NCAM2, FGFR3, ICAM5, FLT4, SIGLEC10, PTK7, CNTN1, LRIG3, MCAM, BOC, KDR	743	122	19113	2.53024	1	0.285937	12.7908
GOTERM_CC_FAT	GO:0030425~dendrite	15	2.01072	0.0080061	HCN1, ADCY2, NOS1, GRIK1, CNN3, KCNJ2, PCSK1, PPP1R9A, EPHA7, GRM7, CACNA1G, RELN, ALOX5, PRSS12, CHRNA3	532	163	12782	2.21101	0.93804	0.0914502	10.3942
GOTERM_BP_FAT	GO:0021700~developmental maturation	12	1.60858	0.00803755	GATA2, BARX2, IRX5, PTGS2, CD44, TFCP2L1, FOXA1, LHX6, SOX8, MMP2, KDR, EPO	640	101	13528	2.51139	1	0.0931511	13.4339
GOTERM_BP_FAT	GO:0051259~protein oligomerization	17	2.27882	0.00829793	SMARCAD1, GLRB, GLRA1, SCUBE3, KCNA2, SCUBE1, DPYS, CDH1, COLEC12, CDH2, KCNA5, JUP, GPX3, GNMT, HSF4, OLFM1, PARVA	640	174	13528	2.06516	1	0.0956394	13.8392
UP_SEQ_FEATURE	repeat:LRR 14	8	1.07239	0.00836047	PODN, SLITRK3, DNAH3, TLR2, LRIG3, LGR5, SLIT2, SLIT3	743	60	19113	3.42988	1	0.293579	13.4318
UP_SEQ_FEATURE	metal ion-binding site:Zinc; in inhibited form	6	0.80429	0.00837671	ADAMTS18, ADAM33, ADAMTS1, ADAM12, MMP14, ADAMTS5	743	33	19113	4.67711	1	0.289023	13.4562
GOTERM_CC_FAT	GO:0030057~desmosome	5	0.670241	0.00839325	JUP, PKP2, PPL, DSC3, DSC2	532	20	12782	6.00658	0.945868	0.0926352	10.8705
UP_SEQ_FEATURE	domain:Thyroglobulin type-1 2	3	0.402145	0.00857156	SMOC2, SMOC1, NID2	743	4	19113	19.2931	1	0.289724	13.7478
UP_SEQ_FEATURE	domain:Thyroglobulin type-1 1	3	0.402145	0.00857156	SMOC2, SMOC1, NID2	743	4	19113	19.2931	1	0.289724	13.7478
GOTERM_BP_FAT	GO:0016202~regulation of striated muscle tissue development	8	1.07239	0.00865717	RBP4, MYOCD, TBX5, GATA4, NRG1, IGFBP3, BOC, TWIST1	640	50	13528	3.382	1	0.0991799	14.3954
GOTERM_MF_FAT	GO:0019198~transmembrane receptor protein phosphatase activity	5	0.670241	0.00876882	PTPRJ, PTPRM, PTPRZ1, PTPRN, PTPRO	612	18	12983	5.89279	0.998794	0.206838	12.572
GOTERM_BP_FAT	GO:0001701~in utero embryonic development	17	2.27882	0.00921614	CDX2, LMX1B, WNT3A, ARNT2, CDH1, SOX8, GATA2, MSX1, HAND1, HAND2, TEAD4, GATA4, FOXC1, PRDM1, HCN4, APBA1, FOXD3	640	176	13528	2.04169	1	0.104839	15.2542
GOTERM_BP_FAT	GO:0030879~mammary gland development	9	1.20643	0.00927387	WNT2, CTTNBP2, IRS2, TBX2, ERBB2, WNT3A, HOXA9, HOXB9, NRG1	640	63	13528	3.01964	1	0.10504	15.3424
INTERPRO	IPR000372:Leucine-rich repeat, cysteine-rich flanking region, N-terminal	11	1.47453	0.00952429	NTRK3, LRRC3, PODN, SLITRK3, LRRTM1, LRIG3, LRFN5, LGR5, TPBG, SLIT2, SLIT3	711	99	16659	2.60338	0.999937	0.197394	14.0507
GOTERM_BP_FAT	GO:0048634~regulation of muscle development	8	1.07239	0.00963695	RBP4, MYOCD, TBX5, GATA4, NRG1, IGFBP3, BOC, TWIST1	640	51	13528	3.31569	1	0.108505	15.8953
GOTERM_MF_FAT	GO:0004935~adrenoceptor activity	4	0.536193	0.00971002	ADRB3, ADRB1, ADRA2C, ADRA1D	612	10	12983	8.48562	0.999416	0.219769	13.8298
GOTERM_MF_FAT	GO:0004954~prostanoid receptor activity	4	0.536193	0.00971002	PTGER2, PTGER3, PTGDR, PTGFR	612	10	12983	8.48562	0.999416	0.219769	13.8298
GOTERM_MF_FAT	GO:0046870~cadmium ion binding	4	0.536193	0.00971002	NOS1, MT1A, MT1H, MT1G	612	10	12983	8.48562	0.999416	0.219769	13.8298
GOTERM_MF_FAT	GO:0004953~icosanoid receptor activity	4	0.536193	0.00971002	PTGER2, PTGER3, PTGDR, PTGFR	612	10	12983	8.48562	0.999416	0.219769	13.8298
INTERPRO	IPR000885:Fibrillar collagen, C-terminal	4	0.536193	0.0098405	COL1A2, COL1A1, COL5A3, COL5A1	711	11	16659	8.52014	0.999955	0.199227	14.4839
SP_PIR_KEYWORDS	nucleus	193	25.8713	0.00994829	JUB, XRCC3, CDX2, PNMA2, HOXD12, HOXD10, HOXD11, NKX6-2, H2AFY, RARB, CCNA1, TWIST1, PITX2, PHOX2A, RPP25, L3MBTL4, NKX2-8, HMG20B, PROX1, MSX1, ZNF238, VGLL2, PDE4DIP, PRDM1, HOXA13, TFCP2L1, IGF2BP1, HOXB13, CRAMP1L, TAL1, T, LHX1, LHX2, LHX4, LHX5, LHX6, NKX2-2, UTF1, PTPN18, EN1, KLF14, NOTCH3, DLX3, SHOX2, DLX1, PKP2, DLX5, DLX4, KLF3, HLF, EVX1, FOXA2, ZNF530, TBX20, NR2F6, ZNF540, FOXB1, H…	743	4283	19235	1.16657	0.991845	0.0867426	13.3413
SP_PIR_KEYWORDS	Cardiomyopathy	7	0.938338	0.00997824	JUP, EYA4, DES, PKP2, TBX20, GATA4, DSC2	743	48	19235	3.77538	0.991963	0.0854532	13.3788
INTERPRO	IPR003591:Leucine-rich repeat, typical subtype	13	1.74263	0.0101783	LRRC3, PODN, GPR124, TLR2, LRIG3, TPBG, LGR5, SLIT2, SLIT3, SLITRK3, LRRTM1, LGI3, LRFN5	711	131	16659	2.32515	0.999968	0.201363	14.9443
UP_SEQ_FEATURE	domain:FERM	7	0.938338	0.0102757	EPB41L3, PTK2, MYO10, PTPN14, PTPN13, EPB41L4B, FARP1	743	48	19113	3.75143	1	0.331301	16.2598
INTERPRO	IPR003974:Potassium channel, voltage dependent, Kv3	3	0.402145	0.0102769	KCNC2, KCNC1, KCNC3	711	4	16659	17.5728	0.999971	0.19925	15.0782
GOTERM_CC_FAT	GO:0043025~cell soma	15	2.01072	0.0103156	SNCAIP, CNN3, KCNB2, UCHL1, SLC12A5, GRIN3A, KCNJ2, PCSK1, SMO, EPHA7, RAC3, CACNA1G, CYGB, SST, CHRNA3	532	168	12782	2.14521	0.972339	0.109287	13.2009
GOTERM_MF_FAT	GO:0008188~neuropeptide receptor activity	7	0.938338	0.0103916	GPR83, KISS1R, SSTR2, PRLHR, GALR1, NTSR1, NPY5R	612	40	12983	3.71246	0.999654	0.226714	14.7301
GOTERM_CC_FAT	GO:0045211~postsynaptic membrane	13	1.74263	0.01047	GLRB, GRIK1, GLRA1, GABRB2, ERBB2, CLSTN1, PSD3, GRIN3A, EPHA7, GRIA2, GRM7, CHRNB1, CHRNA3	532	135	12782	2.31365	0.973792	0.107566	13.3856
GOTERM_BP_FAT	GO:0007586~digestion	11	1.47453	0.0105716	TRPC1, RBP4, SSTR2, NPY, SLC15A1, GALR1, MLNR, PYY, SST, NMU, SCTR	640	91	13528	2.55508	1	0.117966	17.3029
GOTERM_BP_FAT	GO:0021953~central nervous system neuron differentiation	7	0.938338	0.010576	DCC, SMO, PTK2, LMX1B, SOX1, LHX6, NR2E1	640	40	13528	3.69906	1	0.117549	17.3095
GOTERM_BP_FAT	GO:0010579~positive regulation of adenylate cyclase activity by G-protein signaling pathway	7	0.938338	0.010576	ADRB3, ADCY2, ADRB1, GALR1, HTR7, DRD5, ADCY6	640	40	13528	3.69906	1	0.117549	17.3095
GOTERM_BP_FAT	GO:0007189~activation of adenylate cyclase activity by G-protein signaling pathway	7	0.938338	0.010576	ADRB3, ADCY2, ADRB1, GALR1, HTR7, DRD5, ADCY6	640	40	13528	3.69906	1	0.117549	17.3095
GOTERM_BP_FAT	GO:0001704~formation of primary germ layer	7	0.938338	0.010576	HAND1, FOXA2, LHX1, WNT3A, FOXC1, BMP7, SLIT2	640	40	13528	3.69906	1	0.117549	17.3095
GOTERM_BP_FAT	GO:0010578~regulation of adenylate cyclase activity involved in G-protein signaling	7	0.938338	0.010576	ADRB3, ADCY2, ADRB1, GALR1, HTR7, DRD5, ADCY6	640	40	13528	3.69906	1	0.117549	17.3095
SP_PIR_KEYWORDS	Symport	11	1.47453	0.0106927	SLC16A5, SLC13A5, SLC15A1, SLC6A2, SLC24A3, SLC16A11, SLC12A5, SLC5A8, SLC10A4, SLC5A7, SLC34A2	743	111	19235	2.56551	0.99432	0.0897319	14.2698
GOTERM_BP_FAT	GO:0008584~male gonad development	8	1.07239	0.0106953	RBP4, UTF1, CCND1, DMRT1, DMRT2, SRD5A2, SOX9, WT1	640	52	13528	3.25192	1	0.118335	17.4876
SMART	SM00211:TY	5	0.670241	0.0108198	SMOC2, SMOC1, NID2, IGFBP2, IGFBP3	484	17	9079	5.51714	0.895939	0.159754	12.823
GOTERM_BP_FAT	GO:0031128~developmental induction	5	0.670241	0.0108403	SOX2, SIX1, FGF10, GDNF, HOXD11	640	19	13528	5.5625	1	0.119381	17.7034
GOTERM_BP_FAT	GO:0007530~sex determination	5	0.670241	0.0108403	PTGDR, DMRT1, DMRT2, SOX9, WT1	640	19	13528	5.5625	1	0.119381	17.7034
GOTERM_BP_FAT	GO:0045168~cell-cell signaling involved in cell fate specification	5	0.670241	0.0108403	SOX2, SIX1, FGF10, GDNF, HOXD11	640	19	13528	5.5625	1	0.119381	17.7034
GOTERM_BP_FAT	GO:0000038~very-long-chain fatty acid metabolic process	5	0.670241	0.0108403	ALOX15, PTGS2, SLC27A6, ALOX5, ACOT4	640	19	13528	5.5625	1	0.119381	17.7034
INTERPRO	IPR002073:3'5'-cyclic nucleotide phosphodiesterase	5	0.670241	0.0109727	PDE1C, PDE8B, PDE10A, PDE4C, PDE8A	711	21	16659	5.57866	0.999986	0.207363	16.018
GOTERM_BP_FAT	GO:0030278~regulation of ossification	10	1.34048	0.0110188	SFRP1, THRB, NELL1, DLX5, SOX2, FZD1, GDF10, SOX9, BMP7, BMPR1B	640	78	13528	2.70994	1	0.120764	17.9686
UP_SEQ_FEATURE	repeat:LRR 20	5	0.670241	0.0110741	PODN, SLITRK3, DNAH3, SLIT2, SLIT3	743	23	19113	5.59219	1	0.34657	17.4129
UP_SEQ_FEATURE	domain:EGF-like 8; calcium-binding	5	0.670241	0.0110741	NOTCH3, SCUBE3, SCUBE1, CELSR1, FBN2	743	23	19113	5.59219	1	0.34657	17.4129
GOTERM_BP_FAT	GO:0042063~gliogenesis	9	1.20643	0.0111361	DTX1, ERBB2, NKX6-2, SOX11, RELN, MMP14, NR2E1, NKX2-2, SLIT2	640	65	13528	2.92673	1	0.121504	18.1423
UP_SEQ_FEATURE	DNA-binding region:Fork-head	7	0.938338	0.0113354	FOXA2, FOXA1, FOXC1, FOXB1, FOXD1, FOXE3, FOXD3	743	49	19113	3.67487	1	0.347796	17.787
GOTERM_MF_FAT	GO:0042923~neuropeptide binding	7	0.938338	0.0117019	GPR83, KISS1R, SSTR2, PRLHR, GALR1, NTSR1, NPY5R	612	41	12983	3.62191	0.999874	0.244716	16.4362
GOTERM_CC_FAT	GO:0005583~fibrillar collagen	4	0.536193	0.0118459	COL1A2, COL1A1, COL5A3, COL5A1	532	12	12782	8.00877	0.983807	0.117454	15.0156
GOTERM_BP_FAT	GO:0014070~response to organic cyclic substance	13	1.74263	0.0118868	PTGS2, DRD5, IGFBP7, DRD4, AK3L1, PCSK1, CCND1, HRH3, CD44, CDKN2B, IDH1, CHRNB1, CHRNA3	640	121	13528	2.27097	1	0.128694	19.2462
GOTERM_BP_FAT	GO:0050679~positive regulation of epithelial cell proliferation	7	0.938338	0.0119077	LAMA1, HRH3, ERBB2, DLX5, FGF10, FOXE3, KDR	640	41	13528	3.60884	1	0.128415	19.2766
PIR_SUPERFAMILY	PIRSF500973:shaw-related voltage-gated potassium channel, alpha subunit	3	0.402145	0.0120911	KCNC2, KCNC1, KCNC3	344	4	7396	16.125	0.987466	0.665403	15.3861
GOTERM_BP_FAT	GO:0050804~regulation of synaptic transmission	14	1.87668	0.0121303	SNCAIP, PTGS2, GRIK1, DRD5, DRD4, CTNND2, SYNGR1, GDNF, NPY5R, KISS1R, GRIA2, RASGRF1, NMU, CHRNA3	640	136	13528	2.17592	1	0.130171	19.6011
PIR_SUPERFAMILY	PIRSF800007:secretin receptor-like G protein-coupled receptors	7	0.938338	0.0121629	CRHR2, GPR126, GPR157, GPR124, BAI2, CELSR1, SCTR	344	42	7396	3.58333	0.98779	0.585671	15.4705
GOTERM_BP_FAT	GO:0007519~skeletal muscle tissue development	9	1.20643	0.0121644	MYOD1, TNC, PAX7, ERBB2, SIX1, VGLL2, CACNB4, NR2F2, HOXD10	640	66	13528	2.88239	1	0.130021	19.6507
GOTERM_BP_FAT	GO:0060538~skeletal muscle organ development	9	1.20643	0.0121644	MYOD1, TNC, PAX7, ERBB2, SIX1, VGLL2, CACNB4, NR2F2, HOXD10	640	66	13528	2.88239	1	0.130021	19.6507
GOTERM_BP_FAT	GO:0010817~regulation of hormone levels	15	2.01072	0.0121788	RBP4, PRLHR, RBP1, FAM3B, FOXA1, BBS1, PCSK1, ALDH1A2, DGAT1, DIO3, BACE2, ALDH1A3, CYP26B1, RELN, SRD5A2	640	151	13528	2.09975	1	0.129677	19.6717
GOTERM_BP_FAT	GO:0007566~embryo implantation	6	0.80429	0.0123654	PTGS2, IGFBP7, TEAD4, SFRP4, PLAU, EPO	640	30	13528	4.2275	1	0.131046	19.9425
GOTERM_BP_FAT	GO:0030178~negative regulation of Wnt receptor signaling pathway	6	0.80429	0.0123654	DKK2, CCND1, GSC, DKK1, SOX2, SOX17	640	30	13528	4.2275	1	0.131046	19.9425
GOTERM_MF_FAT	GO:0015272~ATP-activated inward rectifier potassium channel activity	3	0.402145	0.0124526	KCNJ8, KCNJ10, KCNJ2	612	4	12983	15.9105	0.99993	0.251533	17.3993
SMART	SM00204:TGFB	7	0.938338	0.0125188	BMP3, GDF7, ARTN, GDF10, BMP7, GDNF, BMP8A	484	37	9079	3.54886	0.927223	0.170696	14.6931
INTERPRO	IPR000483:Cysteine-rich flanking region, C-terminal	10	1.34048	0.0125529	NTRK3, SLITRK3, GPR124, TLR2, LGI3, LRIG3, LRFN5, TPBG, SLIT2, SLIT3	711	88	16659	2.66254	0.999997	0.229442	18.116
SP_PIR_KEYWORDS	ectodermal dysplasia	5	0.670241	0.0126147	MSX1, FGFR3, FGF10, CDH3, GJB2	743	24	19235	5.39339	0.997771	0.103306	16.6246
UP_SEQ_FEATURE	domain:Fibronectin type-III 8	5	0.670241	0.0128891	PTPRJ, COL14A1, TNC, PTPRO, FN1	743	24	19113	5.35919	1	0.379576	19.9785
UP_SEQ_FEATURE	domain:Fibronectin type-III 7	5	0.670241	0.0128891	PTPRJ, COL14A1, TNC, PTPRO, FN1	743	24	19113	5.35919	1	0.379576	19.9785
GOTERM_BP_FAT	GO:0060043~regulation of cardiac muscle cell proliferation	4	0.536193	0.0130217	RBP4, TBX5, GATA4, NRG1	640	11	13528	7.68636	1	0.137032	20.8882
GOTERM_BP_FAT	GO:0055021~regulation of cardiac muscle growth	4	0.536193	0.0130217	RBP4, TBX5, GATA4, NRG1	640	11	13528	7.68636	1	0.137032	20.8882
GOTERM_BP_FAT	GO:0055024~regulation of cardiac muscle tissue development	4	0.536193	0.0130217	RBP4, TBX5, GATA4, NRG1	640	11	13528	7.68636	1	0.137032	20.8882
GOTERM_BP_FAT	GO:0001825~blastocyst formation	5	0.670241	0.013054	CDX2, HAND1, TEAD4, CDH1, FOXD3	640	20	13528	5.28437	1	0.136842	20.9345
GOTERM_BP_FAT	GO:0048265~response to pain	5	0.670241	0.013054	EDNRB, GRIK1, SLC6A2, TRPA1, RELN	640	20	13528	5.28437	1	0.136842	20.9345
GOTERM_BP_FAT	GO:0042476~odontogenesis	8	1.07239	0.0130611	SMO, DLX1, TUFT1, FST, COL1A2, FOXC1, COL1A1, BMP7	640	54	13528	3.13148	1	0.136407	20.9447
GOTERM_BP_FAT	GO:0010551~regulation of specific transcription from RNA polymerase II promoter	11	1.47453	0.0131229	GATA2, TAL1, HHEX, DLX1, HAND1, EVX1, FOXA2, MYOCD, TBX5, NKX6-2, GDNF	640	94	13528	2.47354	1	0.136507	21.033
GOTERM_BP_FAT	GO:0060562~epithelial tube morphogenesis	9	1.20643	0.0132608	T, CD44, SIX1, PTK7, CELSR1, GREM1, PAX2, HOXD11, TWIST1	640	67	13528	2.83937	1	0.137343	21.23
GOTERM_BP_FAT	GO:0033189~response to vitamin A	7	0.938338	0.0133531	ALDH1A2, RBP4, CD44, IGFBP7, SOX2, IGFBP2, MEST	640	42	13528	3.52292	1	0.137733	21.3617
UP_SEQ_FEATURE	domain:EGF-like 3; calcium-binding	6	0.80429	0.0135533	SCUBE3, SCUBE1, NID2, CELSR1, GAS6, SLIT2	743	37	19113	4.17147	1	0.389203	20.8985
UP_SEQ_FEATURE	repeat:LRR 15	7	0.938338	0.0136819	PODN, SLITRK3, DNAH3, LRIG3, LGR5, SLIT2, SLIT3	743	51	19113	3.53076	1	0.386648	21.0756
GOTERM_CC_FAT	GO:0005581~collagen	6	0.80429	0.0140617	COL14A1, COL1A2, COL1A1, LOX, COL5A3, COL5A1	532	35	12782	4.1188	0.992553	0.134211	17.5809
GOTERM_BP_FAT	GO:0030334~regulation of cell migration	16	2.14477	0.014062	JUB, IRS2, PTPRM, TBX5, DRD5, ONECUT2, PAX6, GREM1, KDR, CDH13, LAMA1, KISS1R, UNC5C, ARHGAP8, SST, IGFBP3	640	169	13528	2.00118	1	0.144016	22.3656
INTERPRO	IPR019748:FERM central domain	7	0.938338	0.0142361	EPB41L3, PTK2, MYO10, PTPN14, PTPN13, EPB41L4B, FARP1	711	47	16659	3.48963	0.999999	0.251679	20.2967
INTERPRO	IPR000299:FERM domain	7	0.938338	0.0142361	EPB41L3, PTK2, MYO10, PTPN14, PTPN13, EPB41L4B, FARP1	711	47	16659	3.48963	0.999999	0.251679	20.2967
INTERPRO	IPR003598:Immunoglobulin subtype 2	17	2.27882	0.0146544	DCC, FGFR3, ASAM, ICAM5, FLT4, PTK7, SIGLEC10, LRIG3, MCAM, KDR, NCAM2, CNTN1, ROR2, UNC5C, LRFN5, NRG1, BOC	711	205	16659	1.94301	1	0.253717	20.83
SMART	SM00132:LIM	10	1.34048	0.0148468	JUB, LMX1B, LIMK1, LHX1, LHX2, LHX4, LHX5, FBLIM1, LHX6, ISL1	484	73	9079	2.56963	0.955457	0.187321	17.1956
UP_SEQ_FEATURE	repeat:LRR 19	5	0.670241	0.0148831	PODN, SLITRK3, DNAH3, SLIT2, SLIT3	743	25	19113	5.14482	1	0.407093	22.7107
SP_PIR_KEYWORDS	Chondrogenesis	4	0.536193	0.0151373	BMP3, LECT1, BMP7, BMP8A	743	14	19235	7.39665	0.999349	0.120775	19.6239
UP_SEQ_FEATURE	active site:Phosphocysteine intermediate	9	1.20643	0.0151639	PTPRJ, PTPRM, PTPN18, PTPRZ1, PTPN14, PTPN13, PTPRT, PTPRN, PTPRO	743	83	19113	2.78936	1	0.407542	23.0884
GOTERM_MF_FAT	GO:0005501~retinoid binding	5	0.670241	0.0153412	ALDH1A2, RBP4, CRABP1, RBP1, CYP26B1	612	21	12983	5.05096	0.999992	0.293154	21.009
UP_SEQ_FEATURE	short sequence motif:OAR	4	0.536193	0.0153976	SHOX2, RAX, ALX4, PITX2	743	14	19113	7.34974	1	0.407019	23.4013
GOTERM_CC_FAT	GO:0005604~basement membrane	9	1.20643	0.015414	LAMA1, SMOC2, TNC, SMOC1, ADAMTS1, NID2, VWA1, COL5A1, FN1	532	78	12782	2.77227	0.995368	0.142355	19.111
GOTERM_BP_FAT	GO:0002064~epithelial cell development	5	0.670241	0.0155361	TFCP2L1, FOXA1, ONECUT2, HOXB13, PAX2	640	21	13528	5.03274	1	0.1574	24.4145
GOTERM_BP_FAT	GO:0046058~cAMP metabolic process	5	0.670241	0.0155361	ADCY2, ADCY6, PDE8B, CACNB4, PDE8A	640	21	13528	5.03274	1	0.1574	24.4145
INTERPRO	IPR001766:Transcription factor, fork head	7	0.938338	0.0157009	FOXA2, FOXA1, FOXC1, FOXB1, FOXD1, FOXE3, FOXD3	711	48	16659	3.41693	1	0.264853	22.1501
INTERPRO	IPR017983:GPCR, family 2, secretin-like, conserved site	7	0.938338	0.0157009	CRHR2, GPR126, GPR157, GPR124, BAI2, CELSR1, SCTR	711	48	16659	3.41693	1	0.264853	22.1501
INTERPRO	IPR018122:Transcription factor, fork head, conserved site	7	0.938338	0.0157009	FOXA2, FOXA1, FOXC1, FOXB1, FOXD1, FOXE3, FOXD3	711	48	16659	3.41693	1	0.264853	22.1501
INTERPRO	IPR016257:Tyrosine-protein kinase, ephrin receptor	4	0.536193	0.0160079	EPHA7, EPHA8, EPHA10, EPHA2	711	13	16659	7.20935	1	0.264958	22.5332
INTERPRO	IPR001089:Small chemokine, C-X-C	4	0.536193	0.0160079	CXCL1, CXCL3, CXCL2, CXCL6	711	13	16659	7.20935	1	0.264958	22.5332
GOTERM_BP_FAT	GO:0021954~central nervous system neuron development	6	0.80429	0.0161759	DCC, PTK2, LMX1B, SOX1, LHX6, NR2E1	640	32	13528	3.96328	1	0.162792	25.2879
GOTERM_MF_FAT	GO:0019902~phosphatase binding	7	0.938338	0.0163239	JUP, IRS2, MAGI2, ERBB2, CDH1, GRIN3A, CDH2	612	44	12983	3.37496	0.999996	0.301484	22.2031
BIOCARTA	h_eicosanoidPathway:Eicosanoid Metabolism	5	0.670241	0.0164782	PTGER2, PTGER3, PTGS2, ALOX5, PTGFR	71	21	1437	4.81891	0.844472	0.844472	17.1674
UP_SEQ_FEATURE	domain:Ig-like C2-type 1	15	2.01072	0.0164898	DCC, FGFR3, ASAM, ICAM4, ICAM5, FLT4, PTK7, SIGLEC10, LRIG3, MCAM, KDR, NTRK3, NCAM2, CNTN1, BOC	743	190	19113	2.03085	1	0.423418	24.848
GOTERM_BP_FAT	GO:0055074~calcium ion homeostasis	17	2.27882	0.016546	TRPC1, PTGER3, DRD5, DRD4, GPR6, KCNA5, FZD2, CACNB4, KDR, EDNRB, GCM2, HRH3, SLC24A3, CCR10, CACNA1G, SV2A, GPR12	640	188	13528	1.91137	1	0.165632	25.7888
INTERPRO	IPR013320:Concanavalin A-like lectin/glucanase, subgroup	9	1.20643	0.0165659	LAMA1, NPTX2, CNTNAP3, CNTNAP2, CELSR1, GAS6, COL5A1, SLIT2, SLIT3	711	77	16659	2.73862	1	0.268566	23.2255
GOTERM_MF_FAT	GO:0016594~glycine binding	4	0.536193	0.0165949	GLRB, GLRA1, GRIN3A, GNMT	612	12	12983	7.07135	0.999997	0.298596	22.5294
GOTERM_MF_FAT	GO:0005251~delayed rectifier potassium channel activity	4	0.536193	0.0165949	KCNS3, KCNB2, KCNA2, KCNA5	612	12	12983	7.07135	0.999997	0.298596	22.5294
GOTERM_MF_FAT	GO:0016918~retinal binding	4	0.536193	0.0165949	ALDH1A2, RBP4, CRABP1, RBP1	612	12	12983	7.07135	0.999997	0.298596	22.5294
INTERPRO	IPR009124:Desmocollin	3	0.402145	0.0166463	DSC3, DSC2, CDH2	711	5	16659	14.0582	1	0.2655	23.3247
GOTERM_BP_FAT	GO:0042573~retinoic acid metabolic process	4	0.536193	0.016762	ALDH1A2, RBP1, ALDH1A3, CYP26B1	640	12	13528	7.04583	1	0.167031	26.0796
GOTERM_BP_FAT	GO:0007431~salivary gland development	4	0.536193	0.016762	TFCP2L1, PAX6, NKX3-1, BMP7	640	12	13528	7.04583	1	0.167031	26.0796
GOTERM_BP_FAT	GO:0021511~spinal cord patterning	4	0.536193	0.016762	SMO, EVX1, NKX6-2, RELN	640	12	13528	7.04583	1	0.167031	26.0796
KEGG_PATHWAY	hsa04310:Wnt signaling pathway	15	2.01072	0.016844	FZD9, FZD8, WNT3A, FZD1, FZD2, DKK2, WNT2, CCND1, DKK1, SFRP1, SFRP2, RAC3, SFRP4, WIF1, SOX17	253	151	5085	1.99657	0.899068	0.367871	18.0578
GOTERM_CC_FAT	GO:0019897~extrinsic to plasma membrane	7	0.938338	0.0168541	GNG8, GNA14, GNAI1, SCUBE1, RGS7, CDH1, GNG11	532	50	12782	3.36368	0.997209	0.150721	20.7115
UP_SEQ_FEATURE	domain:Ricin B-type lectin	5	0.670241	0.0170614	WBSCR17, GALNT4, MRC2, CD302, GALNT14	743	26	19113	4.94694	1	0.429105	25.5949
UP_SEQ_FEATURE	domain:Ig-like C2-type 2	15	2.01072	0.0171835	DCC, FGFR3, ASAM, ICAM4, ICAM5, FLT4, PTK7, SIGLEC10, LRIG3, MCAM, KDR, NTRK3, NCAM2, CNTN1, BOC	743	191	19113	2.02022	1	0.426209	25.7536
GOTERM_BP_FAT	GO:0048738~cardiac muscle tissue development	8	1.07239	0.0172816	RBP4, HAND1, TBX2, TBX5, FOXC1, RARB, NRG1, PROX1	640	57	13528	2.96667	1	0.17118	26.7748
GOTERM_BP_FAT	GO:0009968~negative regulation of signal transduction	19	2.54692	0.0173449	GSC, ONECUT2, SOX2, PAWR, GREM1, DKK2, IRAK3, ADRB3, HHEX, CCND1, GRB10, LECT1, DKK1, CYP26B1, RGS7, SOX17, IGFBP3, PHLDA3, GRB14	640	221	13528	1.81725	1	0.171158	26.859
INTERPRO	IPR003607:Metal-dependent phosphohydrolase, HD region	5	0.670241	0.0176163	PDE1C, PDE8B, PDE10A, PDE4C, PDE8A	711	24	16659	4.88133	1	0.274483	24.5126
GOTERM_CC_FAT	GO:0043679~nerve terminal	6	0.80429	0.0176487	PCSK1, SNCB, SYNJ2, HCN4, PRSS12, NMU	532	37	12782	3.89616	0.99789	0.153388	21.582
SMART	SM00038:COLFI	4	0.536193	0.0179225	COL1A2, COL1A1, COL5A3, COL5A1	484	11	9079	6.82119	0.976756	0.209513	20.3982
GOTERM_BP_FAT	GO:0060675~ureteric bud morphogenesis	5	0.670241	0.0182956	CD44, SIX1, GREM1, PAX2, HOXD11	640	22	13528	4.80398	1	0.179104	28.1138
GOTERM_BP_FAT	GO:0001658~branching involved in ureteric bud morphogenesis	5	0.670241	0.0182956	CD44, SIX1, GREM1, PAX2, HOXD11	640	22	13528	4.80398	1	0.179104	28.1138
GOTERM_BP_FAT	GO:0001947~heart looping	5	0.670241	0.0182956	HAND1, HAND2, WNT3A, TBX20, GATA4	640	22	13528	4.80398	1	0.179104	28.1138
GOTERM_BP_FAT	GO:0021766~hippocampus development	5	0.670241	0.0182956	BBS1, DLX1, WNT3A, ID4, TP73	640	22	13528	4.80398	1	0.179104	28.1138
GOTERM_BP_FAT	GO:0051952~regulation of amine transport	6	0.80429	0.0183444	HRH3, SLC15A1, GRIK1, DRD4, GDNF, CHRNA3	640	33	13528	3.84318	1	0.178924	28.1776
GOTERM_BP_FAT	GO:0006775~fat-soluble vitamin metabolic process	6	0.80429	0.0183444	ALDH1A2, RBP4, CYP24A1, RBP1, ALDH1A3, CYP26B1	640	33	13528	3.84318	1	0.178924	28.1776
UP_SEQ_FEATURE	site:Role in the control of polyamine-mediated channel gating and in the blocking by intracellular magnesium	4	0.536193	0.0187011	KCNJ6, KCNJ8, KCNJ10, KCNJ2	743	15	19113	6.85976	1	0.448665	27.6988
INTERPRO	IPR019747:FERM conserved site	7	0.938338	0.0189367	EPB41L3, PTK2, MYO10, PTPN14, PTPN13, EPB41L4B, FARP1	711	50	16659	3.28025	1	0.287587	26.102
INTERPRO	IPR019749:Band 4.1 domain	7	0.938338	0.0189367	EPB41L3, PTK2, MYO10, PTPN14, PTPN13, EPB41L4B, FARP1	711	50	16659	3.28025	1	0.287587	26.102
GOTERM_BP_FAT	GO:0042060~wound healing	17	2.27882	0.0189405	INA, JUB, FOXA2, DRD5, ERBB2, SCUBE1, FGF10, CDH3, COL5A1, NOTCH3, CD44, PAX7, LOX, NRG1, TFPI2, PLAU, FN1	640	191	13528	1.88135	1	0.18359	28.9532
OMIM_DISEASE	A Genome-Wide Association Study Identifies Protein Quantitative Trait Loci (pQTLs)	8	1.07239	0.0192093	FZD8, EYA4, KHDRBS2, DIRAS2, EPS8, DSC3, CNTN1, ABO	205	50	3671	2.86517	0.999634	0.980876	23.7626
UP_SEQ_FEATURE	repeat:LRR 18	5	0.670241	0.0194286	PODN, SLITRK3, DNAH3, SLIT2, SLIT3	743	27	19113	4.76372	1	0.456179	28.6142
UP_SEQ_FEATURE	compositionally biased region:Poly-Pro	26	3.48525	0.019472	KCNC3, CDX2, IRX5, ONECUT2, CTNND2, SOX9, HRH3, BAI2, GBX2, LOXL1, FOXD1, HCN1, PHOX2A, FZD8, IRS2, RAX, FZD1, PTPN14, CYYR1, REEP1, GAS7, CECR6, TP73, HOXD8, ID4, FOXC1	743	413	19113	1.61943	1	0.451801	28.6684
GOTERM_BP_FAT	GO:0008217~regulation of blood pressure	11	1.47453	0.0195761	ADRB3, EDNRB, ADRB1, PTGS2, HRH3, NPY, CORIN, DRD5, COL1A2, NPR3, ADRA1D	640	100	13528	2.32512	1	0.188545	29.7717
GOTERM_MF_FAT	GO:0008083~growth factor activity	15	2.01072	0.0197151	CXCL1, FGF19, BMP3, FGF8, GDF7, ARTN, FGF10, KITLG, FGF12, GDNF, DKK1, GDF10, NRG1, BMP7, BMP8A	612	161	12983	1.97646	1	0.336761	26.1954
GOTERM_BP_FAT	GO:0055085~transmembrane transport	39	5.22788	0.0197261	KCNC2, MFSD7, SLC22A16, KCNC1, RBP4, SLC2A10, KCNC3, SLC13A5, KCNA2, SLC16A11, KCNA5, KCNS3, SLC2A4, SLC24A3, GEFT, SV2A, SLC30A3, HCN4, ATP5I, KCNG1, HCN1, TRPC1, KCNB2, KCNB1, TRPA1, SLC12A5, NUP155, SLC16A5, RHCG, SLC26A8, SLC25A10, ABCC3, CACNA1G, SLC18A2, SLC5A8, SLC18A3, SLC5A7, CACNA1D, ABCC5	640	569	13528	1.44879	1	0.189216	29.9635
INTERPRO	IPR001090:Ephrin receptor, ligand binding	4	0.536193	0.0197394	EPHA7, EPHA8, EPHA10, EPHA2	711	14	16659	6.69439	1	0.293562	27.0529
INTERPRO	IPR003654:Paired-like homeodomain protein, OAR	4	0.536193	0.0197394	SHOX2, RAX, ALX4, PITX2	711	14	16659	6.69439	1	0.293562	27.0529
INTERPRO	IPR001426:Receptor tyrosine kinase, class V, conserved site	4	0.536193	0.0197394	EPHA7, EPHA8, EPHA10, EPHA2	711	14	16659	6.69439	1	0.293562	27.0529
INTERPRO	IPR002473:Small chemokine, C-X-C/Interleukin 8	4	0.536193	0.0197394	CXCL1, CXCL3, CXCL2, CXCL6	711	14	16659	6.69439	1	0.293562	27.0529
INTERPRO	IPR000562:Type II fibronectin, collagen-binding	4	0.536193	0.0197394	MRC2, CD302, MMP2, FN1	711	14	16659	6.69439	1	0.293562	27.0529
INTERPRO	IPR011993:Pleckstrin homology-type	22	2.94906	0.0198579	IRS2, GULP1, PSD3, PTPN14, ADRBK2, PTPN13, EPB41L4B, ARHGAP24, FARP1, CADPS, EPB41L3, ARHGAP22, GRB10, MYO10, GAB2, EPS8, RASGRF1, GEFT, PLCD1, GRB7, GRB14, APBA1	711	303	16659	1.70122	1	0.290859	27.1923
PIR_SUPERFAMILY	PIRSF000666:TyrPK_ephrin_receptor	4	0.536193	0.0199898	EPHA7, EPHA8, EPHA10, EPHA2	344	13	7396	6.61538	0.999303	0.702261	24.219
SP_PIR_KEYWORDS	voltage-gated ion channel	3	0.402145	0.0201018	KCNC1, KCNJ6, KCNA5	743	6	19235	12.9441	0.999943	0.154988	25.2357
GOTERM_MF_FAT	GO:0042153~RPTP-like protein binding	3	0.402145	0.0201104	JUP, CDH1, CDH2	612	5	12983	12.7284	1	0.334963	26.6481
GOTERM_BP_FAT	GO:0021877~forebrain neuron fate commitment	3	0.402145	0.0202532	DLX1, PAX6, LHX6	640	5	13528	12.6825	1	0.193146	30.6336
INTERPRO	IPR019750:Band 4.1 subgroup	5	0.670241	0.0202822	EPB41L3, PTPN14, PTPN13, EPB41L4B, FARP1	711	25	16659	4.68608	1	0.29197	27.6894
INTERPRO	IPR013767:PAS fold	5	0.670241	0.0202822	NPAS3, ARNT2, PDE8B, PDE8A, SIM1	711	25	16659	4.68608	1	0.29197	27.6894
UP_SEQ_FEATURE	region of interest:Coil 2B	3	0.402145	0.0203457	NES, DES, NEFH	743	6	19113	12.862	1	0.461434	29.7526
UP_SEQ_FEATURE	DNA-binding region:DM	3	0.402145	0.0203457	DMRT3, DMRT1, DMRT2	743	6	19113	12.862	1	0.461434	29.7526
UP_SEQ_FEATURE	region of interest:Coil 2A	3	0.402145	0.0203457	NES, DES, NEFH	743	6	19113	12.862	1	0.461434	29.7526
GOTERM_BP_FAT	GO:0051270~regulation of cell motion	17	2.27882	0.0206784	JUB, IRS2, PTPRM, TBX5, DRD5, ONECUT2, PAX6, GREM1, KDR, BBS1, LAMA1, CDH13, KISS1R, UNC5C, ARHGAP8, SST, IGFBP3	640	193	13528	1.86185	1	0.196156	31.1698
GOTERM_BP_FAT	GO:0006636~unsaturated fatty acid biosynthetic process	6	0.80429	0.0206961	ALOX15, PTGS2, FADS2, ALOX5, MGST2, SYK	640	34	13528	3.73015	1	0.195657	31.192
GOTERM_BP_FAT	GO:0001759~induction of an organ	4	0.536193	0.0210391	SIX1, FGF10, GDNF, HOXD11	640	13	13528	6.50385	1	0.197931	31.6215
GOTERM_BP_FAT	GO:0021516~dorsal spinal cord development	4	0.536193	0.0210391	HOXB8, PAX7, PROX1, C1ORF187	640	13	13528	6.50385	1	0.197931	31.6215
GOTERM_MF_FAT	GO:0019840~isoprenoid binding	5	0.670241	0.021079	ALDH1A2, RBP4, CRABP1, RBP1, CYP26B1	612	23	12983	4.61175	1	0.340847	27.7463
GOTERM_MF_FAT	GO:0030551~cyclic nucleotide binding	5	0.670241	0.021079	HCN1, PDE1C, PDE10A, PRKG1, HCN4	612	23	12983	4.61175	1	0.340847	27.7463
GOTERM_BP_FAT	GO:0001523~retinoid metabolic process	5	0.670241	0.0213406	ALDH1A2, RBP4, RBP1, ALDH1A3, CYP26B1	640	23	13528	4.59511	1	0.199832	31.9971
GOTERM_BP_FAT	GO:0006776~vitamin A metabolic process	5	0.670241	0.0213406	ALDH1A2, RBP4, RBP1, ALDH1A3, CYP26B1	640	23	13528	4.59511	1	0.199832	31.9971
GOTERM_BP_FAT	GO:0016101~diterpenoid metabolic process	5	0.670241	0.0213406	ALDH1A2, RBP4, RBP1, ALDH1A3, CYP26B1	640	23	13528	4.59511	1	0.199832	31.9971
GOTERM_BP_FAT	GO:0043193~positive regulation of gene-specific transcription	10	1.34048	0.0213839	GATA2, HHEX, HAND1, MYOCD, TBX5, GATA4, NR2F2, PROX1, GDNF, EPO	640	87	13528	2.4296	1	0.199543	32.0508
GOTERM_CC_FAT	GO:0030136~clathrin-coated vesicle	12	1.60858	0.021543	MALL, RAB3C, SLC2A4, GRIA2, SYT2, SLC18A3, LGI3, SV2A, SLC30A3, SYNGR1, STEAP2, APBA1	532	132	12782	2.18421	0.999466	0.179875	25.7216
UP_SEQ_FEATURE	sequence variant	493	66.0858	0.0217019	XRCC3, PTGS2, SCN3B, GRIN3A, HOXD10, HOXD11, CTTNBP2, KCNK6, SYK, PHOX2A, PTPRJ, INA, L3MBTL4, PTPRM, PTPRT, COLEC12, PTPRN, PROX1, JUP, GRB10, MSX1, ZNF238, SPAG6, CD164L2, ROR2, ADAMTS1, ADAMTS5, NAGS, MIPOL1, ERBB2, CACNB4, MANSC1, KCNJ2, T, ADRB3, KAL1, UTF1, RASEF, KLF14, HBA2, HBA1, EMILIN3, GAS6, COL14A1, PENK, PKP2, KCNJ8, RGS7, TNK1, MARCKS, BMP8A, GAS2L3, GPR83, KCNK17, HLF, FGF8, FOXA2…	743	11992	19113	1.05754	1	0.478316	31.4047
INTERPRO	IPR000387:Protein-tyrosine phosphatase	9	1.20643	0.0218686	PTPRJ, PTPRM, PTPN18, PTPRZ1, PTPN14, PTPN13, PTPRT, PTPRN, PTPRO	711	81	16659	2.60338	1	0.306821	29.5198
UP_SEQ_FEATURE	metal ion-binding site:Divalent metal cation 2	5	0.670241	0.0219888	PDE1C, PDE8B, PDE10A, PDE4C, PDE8A	743	28	19113	4.59359	1	0.477795	31.7495
UP_SEQ_FEATURE	metal ion-binding site:Divalent metal cation 1	5	0.670241	0.0219888	PDE1C, PDE8B, PDE10A, PDE4C, PDE8A	743	28	19113	4.59359	1	0.477795	31.7495
SP_PIR_KEYWORDS	Growth factor binding	4	0.536193	0.0219953	IGFBP7, IGFBP2, IGFBP3, CYR61	743	16	19235	6.47207	0.999977	0.165831	27.2784
SP_PIR_KEYWORDS	non-syndromic deafness	6	0.80429	0.0220501	EYA4, DFNA5, MYO3A, SIX1, POU4F3, GJB2	743	42	19235	3.69833	0.999978	0.163682	27.3367
GOTERM_MF_FAT	GO:0030165~PDZ domain binding	7	0.938338	0.0220722	SSTR2, ADRB1, GRIA2, MPP3, GRM7, SYNJ2, APBA1	612	47	12983	3.15954	1	0.346716	28.8566
UP_SEQ_FEATURE	cross-link:Glycyl lysine isopeptide (Lys-Gly) (interchain with G-Cter in SUMO)	9	1.20643	0.0222282	MSX1, CEBPD, MAFB, SOX2, HSF4, TFAP2C, KCNA5, WT1, KLF3	743	89	19113	2.60131	1	0.476559	32.036
KEGG_PATHWAY	hsa04512:ECM-receptor interaction	10	1.34048	0.0222889	LAMA1, CD44, TNC, COL1A2, RELN, COL1A1, SV2A, COL5A3, COL5A1, FN1	253	84	5085	2.39272	0.952311	0.397805	23.223
UP_SEQ_FEATURE	region of interest:H5 (pore-forming helix)	4	0.536193	0.0223654	KCNJ6, KCNJ8, KCNJ10, KCNJ2	743	16	19113	6.43102	1	0.473796	32.1996
UP_SEQ_FEATURE	DNA-binding region:T-box	4	0.536193	0.0223654	T, TBX2, TBX5, TBX20	743	16	19113	6.43102	1	0.473796	32.1996
GOTERM_BP_FAT	GO:0001890~placenta development	8	1.07239	0.0223823	DLX3, GATA2, CDX2, PTGS2, HAND1, PLCD1, PRDM1, FOXD3	640	60	13528	2.81833	1	0.207237	33.2794
GOTERM_CC_FAT	GO:0016324~apical plasma membrane	12	1.60858	0.0226421	WNT2, CTTNBP2, INADL, LHFPL5, PTK2, RHCG, CD44, ERBB2, NRG1, IGFBP2, FN1, SLC34A2	532	133	12782	2.16779	0.999638	0.183873	26.8528
UP_SEQ_FEATURE	region of interest:Head	8	1.07239	0.0229766	INA, CGNL1, PRPH, KRT19, NES, DES, KRT18, NEFH	743	73	19113	2.81908	1	0.478227	32.9242
GOTERM_BP_FAT	GO:0022037~metencephalon development	6	0.80429	0.0232361	PHOX2A, SMO, LMX1B, LHX1, GBX2, LHX5	640	35	13528	3.62357	1	0.213622	34.3134
INTERPRO	IPR000387:Dual-specific/protein-tyrosine phosphatase, conserved region	9	1.20643	0.0233622	PTPRJ, PTPRM, PTPN18, PTPRZ1, PTPN14, PTPN13, PTPRT, PTPRN, PTPRO	711	82	16659	2.57163	1	0.319873	31.2035
GOTERM_BP_FAT	GO:0050954~sensory perception of mechanical stimulus	11	1.47453	0.023558	DFNA5, LHFPL5, ALDH7A1, MYO3A, GRM7, SOX2, TRPA1, POU4F3, POU4F2, COL1A1, GJB2	640	103	13528	2.2574	1	0.215575	34.6993
KEGG_PATHWAY	hsa04916:Melanogenesis	11	1.47453	0.0239015	WNT2, FZD9, FZD8, EDNRB, ADCY2, GNAI1, WNT3A, ADCY6, FZD1, KITLG, FZD2	253	99	5085	2.2332	0.961837	0.372842	24.6946
GOTERM_MF_FAT	GO:0004114~3',5'-cyclic-nucleotide phosphodiesterase activity	5	0.670241	0.0243787	PDE1C, PDE8B, PDE10A, PDE4C, PDE8A	612	24	12983	4.41959	1	0.368276	31.3736
UP_SEQ_FEATURE	domain:Laminin G-like 2	5	0.670241	0.0247453	LAMA1, CNTNAP3, CNTNAP2, CELSR1, GAS6	743	29	19113	4.43519	1	0.499173	34.98
UP_SEQ_FEATURE	domain:Laminin G-like 1	5	0.670241	0.0247453	LAMA1, CNTNAP3, CNTNAP2, CELSR1, GAS6	743	29	19113	4.43519	1	0.499173	34.98
GOTERM_BP_FAT	GO:0021904~dorsal/ventral neural tube patterning	4	0.536193	0.0258559	SMO, GSC, FOXA2, PAX7	640	14	13528	6.03929	1	0.233437	37.3926
GOTERM_CC_FAT	GO:0005925~focal adhesion	10	1.34048	0.0258576	WNT2, CTTNBP2, JUB, PTK2, CD44, LIMK1, FBLIM1, CDH1, ARHGAP24, PARVA	532	102	12782	2.35552	0.999884	0.202769	30.0709
GOTERM_MF_FAT	GO:0019838~growth factor binding	11	1.47453	0.0259154	NTRK3, IGFBP7, ERBB2, FLT4, COL1A2, COL1A1, IGFBP2, IGFBP3, COL5A1, KDR, CYR61	612	105	12983	2.22242	1	0.379361	33.0042
GOTERM_BP_FAT	GO:0051051~negative regulation of transport	13	1.74263	0.0260382	IRS2, NOS1, PTGS2, SLC15A1, DRD4, FST, KCNA5, NPY5R, GRB10, HRH3, GRM7, PDE8B, NRG1	640	135	13528	2.03546	1	0.234153	37.6016
INTERPRO	IPR000772:Ricin B lectin	5	0.670241	0.0263232	WBSCR17, GALNT4, MRC2, CD302, GALNT14	711	27	16659	4.33896	1	0.348243	34.4304
INTERPRO	IPR001879:GPCR, family 2, extracellular region	5	0.670241	0.0263232	CRHR2, GPR124, BAI2, CELSR1, SCTR	711	27	16659	4.33896	1	0.348243	34.4304
SP_PIR_KEYWORDS	postsynaptic cell membrane	10	1.34048	0.0264234	GLRB, GLRA1, GRIA2, GRIK1, GABRB2, CLSTN1, PSD3, CHRNB1, GRIN3A, CHRNA3	743	110	19235	2.35348	0.999997	0.190353	31.8544
GOTERM_BP_FAT	GO:0006874~cellular calcium ion homeostasis	16	2.14477	0.0268295	TRPC1, PTGER3, DRD5, DRD4, GPR6, FZD2, CACNB4, KCNA5, EDNRB, GCM2, HRH3, SLC24A3, CCR10, CACNA1G, SV2A, GPR12	640	183	13528	1.84809	1	0.239673	38.5018
UP_SEQ_FEATURE	domain:TSP type-1 2	6	0.80429	0.0270883	ADAMTS18, SEMA5A, BAI2, ADAMTS1, UNC5C, ADAMTS5	743	44	19113	3.50783	1	0.526447	37.6121
UP_SEQ_FEATURE	domain:TSP type-1 1	6	0.80429	0.0270883	ADAMTS18, SEMA5A, BAI2, ADAMTS1, UNC5C, ADAMTS5	743	44	19113	3.50783	1	0.526447	37.6121
GOTERM_CC_FAT	GO:0005911~cell-cell junction	15	2.01072	0.0271917	PARD6A, CGNL1, INADL, PTPRM, ASAM, CDH1, CDH2, CDH3, GJB2, JUP, EPB41L3, PKP2, PPL, DSC3, DSC2	532	190	12782	1.89681	0.999928	0.207568	31.3673
GOTERM_BP_FAT	GO:0046903~secretion	23	3.08311	0.0274774	TRPC1, SLC22A16, CPLX2, GLRB, PTGER3, GLRA1, FAM3B, DRD4, ABCA1, CACNB4, TP73, SCTR, CADPS, KISS1R, DGAT1, HRH3, BACE2, STEAP2, CHRNA3, NMU, APBA1, PKDREJ, SYK	640	300	13528	1.62054	1	0.244	39.2296
OMIM_DISEASE	Susceptibility loci for intracranial aneurysm in European and Japanese populations	3	0.402145	0.0274905	CDKN2A, CDKN2B, SOX17	205	5	3671	10.7444	0.999989	0.977428	32.2894
UP_SEQ_FEATURE	domain:Ig-like C2-type 4	8	1.07239	0.0279435	DCC, NCAM2, ICAM5, FLT4, PTK7, CNTN1, BOC, KDR	743	76	19113	2.7078	1	0.532802	38.5476
UP_SEQ_FEATURE	repeat:LRR 13	8	1.07239	0.0279435	PODN, SLITRK3, DNAH3, TLR2, LRIG3, LGR5, SLIT2, SLIT3	743	76	19113	2.7078	1	0.532802	38.5476
GOTERM_MF_FAT	GO:0004112~cyclic-nucleotide phosphodiesterase activity	5	0.670241	0.0279731	PDE1C, PDE8B, PDE10A, PDE4C, PDE8A	612	25	12983	4.24281	1	0.395549	35.1309
GOTERM_BP_FAT	GO:0008544~epidermis development	16	2.14477	0.0279926	PTGS2, FST, PAX6, FGF10, HOXB13, COL5A3, SOX9, SNAI1, COL5A1, CDKN2A, BARX2, HOXC13, PPL, BNC1, COL1A2, COL1A1	640	184	13528	1.83804	1	0.247248	39.8025
GOTERM_BP_FAT	GO:0006721~terpenoid metabolic process	5	0.670241	0.0283123	ALDH1A2, RBP4, RBP1, ALDH1A3, CYP26B1	640	25	13528	4.2275	1	0.248957	40.1555
GOTERM_BP_FAT	GO:0051970~negative regulation of transmission of nerve impulse	5	0.670241	0.0283123	PTGS2, GLRA1, GRIK1, DRD5, NPY5R	640	25	13528	4.2275	1	0.248957	40.1555
PIR_SUPERFAMILY	PIRSF001962:G protein-coupled prostanoid receptor	3	0.402145	0.028415	PTGER2, PTGER3, PTGFR	344	6	7396	10.75	0.999969	0.772933	32.693
GOTERM_BP_FAT	GO:0009611~response to wounding	36	4.82574	0.0284609	CXCL1, JUB, FOXA2, TNC, CXCL3, ERBB2, DRD5, CXCL2, TIRAP, TLR2, HOXB13, FGF10, CXCL6, CDH3, PCSK1, CD44, PAX7, LOX, NRG1, TFPI2, EPO, FN1, INA, CR1, PTGER3, SCUBE1, COL5A1, TP73, NOTCH3, SMO, ALOX15, PLA2G7, ALOX5, BMPR1B, CD302, PLAU	640	530	13528	1.43575	1	0.249337	40.3188
INTERPRO	IPR001838:Potassium channel, inwardly rectifying, Kir-like	4	0.536193	0.0285136	KCNJ6, KCNJ8, KCNJ10, KCNJ2	711	16	16659	5.85759	1	0.366802	36.7257
INTERPRO	IPR013521:Potassium channel, inwardly rectifying, Kir, conserved region 2	4	0.536193	0.0285136	KCNJ6, KCNJ8, KCNJ10, KCNJ2	711	16	16659	5.85759	1	0.366802	36.7257
INTERPRO	IPR013518:Potassium channel, inwardly rectifying, Kir, cytoplasmic	4	0.536193	0.0285136	KCNJ6, KCNJ8, KCNJ10, KCNJ2	711	16	16659	5.85759	1	0.366802	36.7257
INTERPRO	IPR000679:Zinc finger, GATA-type	4	0.536193	0.0285136	GATA2, GATA5, GATA3, GATA4	711	16	16659	5.85759	1	0.366802	36.7257
INTERPRO	IPR016449:Potassium channel, inwardly rectifying, Kir	4	0.536193	0.0285136	KCNJ6, KCNJ8, KCNJ10, KCNJ2	711	16	16659	5.85759	1	0.366802	36.7257
GOTERM_CC_FAT	GO:0031252~cell leading edge	12	1.60858	0.0287605	PARD6A, JUB, PTK2, PTPRM, RAC3, SLC12A5, RAB34, SYNJ2, CYFIP1, CDH2, GAS7, PARVA	532	138	12782	2.08924	0.999959	0.213691	32.8631
SP_PIR_KEYWORDS	protein phosphatase	11	1.47453	0.0290689	PPM1F, PTPRJ, EYA4, PTPRM, PTPN18, CTDSPL, PTPRZ1, PTPN14, PTPN13, PTPRT, PTPRO	743	130	19235	2.19055	0.999999	0.204561	34.459
INTERPRO	IPR011991:Winged helix repressor DNA-binding	15	2.01072	0.0293989	ETV7, FOXA2, FOXA1, PAX6, PAX5, PAX2, PAX9, PAX7, RGS7, ETV1, FOXB1, HSF4, FOXD1, FOXE3, FOXD3	711	187	16659	1.87944	1	0.371314	37.6319
GOTERM_BP_FAT	GO:0021520~spinal cord motor neuron cell fate specification	3	0.402145	0.0294375	HOXC10, NKX6-2, HOXD10	640	6	13528	10.5687	1	0.256022	41.3823
GOTERM_BP_FAT	GO:0021937~Purkinje cell-granule cell precursor cell signaling involved in regulation of granule cell precursor cell proliferation	3	0.402145	0.0294375	SMO, LHX1, LHX5	640	6	13528	10.5687	1	0.256022	41.3823
GOTERM_BP_FAT	GO:0021903~rostrocaudal neural tube patterning	3	0.402145	0.0294375	PAX6, GBX2, EN1	640	6	13528	10.5687	1	0.256022	41.3823
GOTERM_BP_FAT	GO:0014050~negative regulation of glutamate secretion	3	0.402145	0.0294375	HRH3, GRM7, NPY5R	640	6	13528	10.5687	1	0.256022	41.3823
UP_SEQ_FEATURE	domain:Fibronectin type-III 5	6	0.80429	0.0295343	DCC, PTPRJ, COL14A1, TNC, PTPRO, FN1	743	45	19113	3.42988	1	0.54808	40.2528
INTERPRO	IPR001806:Ras GTPase	12	1.60858	0.0295426	RAB42, RAB32, RAB31, DIRAS1, DIRAS2, RAB3C, RAB37, RASEF, RAC3, RASL10B, RAB34, REM1	711	135	16659	2.0827	1	0.368311	37.7778
GOTERM_BP_FAT	GO:0051046~regulation of secretion	17	2.27882	0.0300359	RBP4, SNCAIP, RAB3C, GRIK1, DRD4, FST, GDNF, NPY5R, PCSK1, KISS1R, HRH3, GRM7, PDE8B, NRG1, CHRNA3, NMU, SYK	640	202	13528	1.7789	1	0.259766	42.0249
SP_PIR_KEYWORDS	lipid binding	4	0.536193	0.0302785	CRABP1, RBP1, FABP3, NR2F2	743	18	19235	5.75295	1	0.209229	35.6188
GOTERM_CC_FAT	GO:0005834~heterotrimeric G-protein complex	5	0.670241	0.030696	GNG8, GNA14, GNAI1, RGS7, GNG11	532	29	12782	4.14247	0.999979	0.221873	34.667
BIOCARTA	h_wnt-lrp6Pathway:Wnt/LRP6 Signalling	3	0.402145	0.0309006	DKK2, DKK1, FZD1	71	6	1437	10.1197	0.970266	0.827565	29.9393
GOTERM_MF_FAT	GO:0030552~cAMP binding	4	0.536193	0.0309125	HCN1, PDE1C, PDE10A, HCN4	612	15	12983	5.65708	1	0.419874	38.0596
UP_SEQ_FEATURE	short sequence motif:Effector region	9	1.20643	0.0313453	RAB32, RAB31, DIRAS1, DIRAS2, RAB3C, RAB37, RAC3, RASL10B, RAB34	743	95	19113	2.43702	1	0.565098	42.1396
SP_PIR_KEYWORDS	pyroglutamic acid	6	0.80429	0.0313678	GPX3, COL1A2, SPINK2, COL1A1, COL5A1, FN1	743	46	19235	3.37673	1	0.212999	36.6469
SP_PIR_KEYWORDS	duplication	16	2.14477	0.0313767	CR1, FGFR3, ERBB2, FST, CDH1, CDH2, CDH3, ISL1, TPBG, CDH13, DSC2, PLCD1, CRYBA2, TFPI2, FN1, CDH11	743	228	19235	1.81672	1	0.210147	36.6551
GOTERM_MF_FAT	GO:0005262~calcium channel activity	9	1.20643	0.0319473	TRPC1, CACNA2D1, GPM6A, GRM7, TRPA1, CACNA1G, CACNB4, GRIN3A, CACNA1D	612	79	12983	2.41679	1	0.423353	39.0609
GOTERM_BP_FAT	GO:0009187~cyclic nucleotide metabolic process	6	0.80429	0.0320302	ADCY2, ADCY6, GUCY1A2, PDE8B, CACNB4, PDE8A	640	38	13528	3.3375	1	0.273826	44.1192
GOTERM_CC_FAT	GO:0005924~cell-substrate adherens junction	10	1.34048	0.0321197	WNT2, CTTNBP2, JUB, PTK2, CD44, LIMK1, FBLIM1, CDH1, ARHGAP24, PARVA	532	106	12782	2.26663	0.999988	0.226418	35.965
GOTERM_MF_FAT	GO:0005539~glycosaminoglycan binding	13	1.74263	0.0324489	LPL, PRG2, TLR2, CHODL, FGF10, CXCL6, COL5A3, COL5A1, CD44, ADAMTS1, BMP7, FN1, CYR61	612	140	12983	1.96988	1	0.421406	39.5408
GOTERM_BP_FAT	GO:0006633~fatty acid biosynthetic process	9	1.20643	0.0325706	LPL, ALOX15, PTGS2, FA2H, FADS2, ALOX5, DEGS2, MGST2, SYK	640	79	13528	2.40807	1	0.276982	44.6743
KEGG_PATHWAY	hsa04950:Maturity onset diabetes of the young	5	0.670241	0.0327677	HHEX, FOXA2, PAX6, NEUROG3, NKX2-2	253	25	5085	4.01976	0.988866	0.430056	32.3345
INTERPRO	IPR001275:DM DNA-binding	3	0.402145	0.0330286	DMRT3, DMRT1, DMRT2	711	7	16659	10.0416	1	0.397582	41.2216
INTERPRO	IPR006821:Intermediate filament, DNA-binding region	3	0.402145	0.0330286	INA, PRPH, DES	711	7	16659	10.0416	1	0.397582	41.2216
GOTERM_CC_FAT	GO:0009986~cell surface	23	3.08311	0.0334009	COL23A1, GLRA1, SCUBE3, CORIN, SLC6A2, MPP3, SCUBE1, TLR2, TNFRSF13C, FGF10, PTPRT, GREM1, CDH13, KISS1R, SLC2A4, GPM6A, CD44, BACE2, GPC6, KAL1, LRRTM1, CNTN1, CD302	532	348	12782	1.58795	0.999992	0.229875	37.1127
INTERPRO	IPR018186:Transcription factor, T-box, conserved site	4	0.536193	0.0335535	T, TBX2, TBX5, TBX20	711	17	16659	5.51303	1	0.397955	41.7243
INTERPRO	IPR018048:Small chemokine, C-X-C, conserved site	4	0.536193	0.0335535	CXCL1, CXCL3, CXCL2, CXCL6	711	17	16659	5.51303	1	0.397955	41.7243
INTERPRO	IPR001699:Transcription factor, T-box	4	0.536193	0.0335535	T, TBX2, TBX5, TBX20	711	17	16659	5.51303	1	0.397955	41.7243
SP_PIR_KEYWORDS	Proto-oncogene	16	2.14477	0.0335879	HLF, THRB, MAFB, ERBB2, PAX5, HMGA2, GAS7, MYCN, TAL1, SMO, CCND1, PAX7, LHX4, HOXA9, ETV1, RARB	743	230	19235	1.80092	1	0.220412	38.695
GOTERM_BP_FAT	GO:0055065~metal ion homeostasis	17	2.27882	0.0337615	TRPC1, PTGER3, DRD5, DRD4, GPR6, KCNA5, FZD2, CACNB4, KDR, EDNRB, GCM2, HRH3, SLC24A3, CCR10, CACNA1G, SV2A, GPR12	640	205	13528	1.75287	1	0.284817	45.8792
GOTERM_MF_FAT	GO:0019903~protein phosphatase binding	6	0.80429	0.0348781	JUP, IRS2, ERBB2, CDH1, GRIN3A, CDH2	612	39	12983	3.2637	1	0.438039	41.8154
INTERPRO	IPR014352:FERM/acyl-CoA-binding protein, 3-helical bundle	6	0.80429	0.0350848	EPB41L3, MYO10, PTPN14, PTPN13, EPB41L4B, FARP1	711	43	16659	3.26936	1	0.40744	43.1683
GOTERM_CC_FAT	GO:0044463~cell projection part	17	2.27882	0.0351122	FZD9, NOS1, SNCB, CNN3, DRD5, SLC12A5, DNAH3, SLC34A2, BBS1, PCSK1, PPP1R9A, SPAG6, GRM7, SYNJ2, HCN4, PRSS12, NMU	532	234	12782	1.7455	0.999996	0.235744	38.6159
SMART	SM00615:EPH_lbd	4	0.536193	0.0351258	EPHA7, EPHA8, EPHA10, EPHA2	484	14	9079	5.3595	0.999411	0.354354	36.3048
SMART	SM00059:FN2	4	0.536193	0.0351258	MRC2, CD302, MMP2, FN1	484	14	9079	5.3595	0.999411	0.354354	36.3048
GOTERM_BP_FAT	GO:0051260~protein homooligomerization	10	1.34048	0.0352947	SMARCAD1, GLRA1, SCUBE3, SCUBE1, GPX3, DPYS, COLEC12, CDH1, HSF4, GNMT	640	95	13528	2.225	1	0.294962	47.394
PIR_SUPERFAMILY	PIRSF005465:GIRK_kir	4	0.536193	0.0353276	KCNJ6, KCNJ8, KCNJ10, KCNJ2	344	16	7396	5.375	0.999998	0.801804	38.98
PIR_SUPERFAMILY	PIRSF005465:G protein-activated inward rectifier potassium channel	4	0.536193	0.0353276	KCNJ6, KCNJ8, KCNJ10, KCNJ2	344	16	7396	5.375	0.999998	0.801804	38.98
GOTERM_BP_FAT	GO:0009123~nucleoside monophosphate metabolic process	8	1.07239	0.0355181	ADCY2, ADCY6, ENTPD8, GUCY1A2, PDE8B, CACNB4, PDE8A, AMPD3	640	66	13528	2.56212	1	0.295695	47.6113
UP_SEQ_FEATURE	domain:EGF-like 1; calcium-binding	4	0.536193	0.0355203	SCUBE3, SCUBE1, CELSR1, GAS6	743	19	19113	5.4156	1	0.606739	46.2778
SP_PIR_KEYWORDS	chelation	3	0.402145	0.0356508	MT1A, MT1H, MT1G	743	8	19235	9.70811	1	0.229422	40.5427
SP_PIR_KEYWORDS	cadmium	3	0.402145	0.0356508	MT1A, MT1H, MT1G	743	8	19235	9.70811	1	0.229422	40.5427
SP_PIR_KEYWORDS	craniosynostosis	3	0.402145	0.0356508	MSX2, FGFR3, TWIST1	743	8	19235	9.70811	1	0.229422	40.5427
SP_PIR_KEYWORDS	sexual differentiation	3	0.402145	0.0356508	DMRT3, DMRT1, SRD5A2	743	8	19235	9.70811	1	0.229422	40.5427
INTERPRO	IPR016130:Protein-tyrosine phosphatase, active site	9	1.20643	0.0358624	PTPRJ, PTPRM, PTPN18, PTPRZ1, PTPN14, PTPN13, PTPRT, PTPRN, PTPRO	711	89	16659	2.36936	1	0.409905	43.8885
SMART	SM00471:HDc	5	0.670241	0.0360492	PDE1C, PDE8B, PDE10A, PDE4C, PDE8A	484	24	9079	3.90797	0.999518	0.345748	37.0695
UP_SEQ_FEATURE	domain:PDZ 5	3	0.402145	0.0360716	INADL, MAGI2, PTPN13	743	8	19113	9.64653	1	0.607761	46.803
UP_SEQ_FEATURE	propeptide:C-terminal propeptide	3	0.402145	0.0360716	COL1A2, COL1A1, COL5A1	743	8	19113	9.64653	1	0.607761	46.803
GOTERM_BP_FAT	GO:0045446~endothelial cell differentiation	4	0.536193	0.0370994	SCUBE1, NR2F2, PROX1, KDR	640	16	13528	5.28437	1	0.305935	49.1257
GOTERM_BP_FAT	GO:0030539~male genitalia development	4	0.536193	0.0370994	HOXA13, SOX2, SRD5A2, GJB2	640	16	13528	5.28437	1	0.305935	49.1257
GOTERM_BP_FAT	GO:0048639~positive regulation of developmental growth	4	0.536193	0.0370994	NTRK3, MYOD1, LIMK1, PROX1	640	16	13528	5.28437	1	0.305935	49.1257
INTERPRO	IPR018979:FERM, N-terminal	5	0.670241	0.0372081	EPB41L3, PTPN14, PTPN13, EPB41L4B, FARP1	711	30	16659	3.90506	1	0.417212	45.1149
SMART	SM00013:LRRNT	11	1.47453	0.0372563	NTRK3, LRRC3, PODN, SLITRK3, LRRTM1, LRIG3, LRFN5, LGR5, TPBG, SLIT2, SLIT3	484	99	9079	2.08425	0.999628	0.340089	38.0564
UP_SEQ_FEATURE	domain:SAM	8	1.07239	0.0377514	PPP1R9A, L3MBTL4, EPHA7, EPHA8, SAMD11, EPHA10, EPHA2, TP73	743	81	19113	2.54065	1	0.620122	48.3733
GOTERM_BP_FAT	GO:0001889~liver development	7	0.938338	0.0379245	ALDH1A2, HHEX, CCND1, ERBB2, NKX2-8, ONECUT2, PROX1	640	53	13528	2.79175	1	0.310778	49.8994
GOTERM_CC_FAT	GO:0008021~synaptic vesicle	8	1.07239	0.038096	RAB3C, GRIA2, SYT2, LGI3, SV2A, SLC30A3, SYNGR1, APBA1	532	76	12782	2.52909	0.999999	0.248687	41.1576
GOTERM_MF_FAT	GO:0005509~calcium ion binding	56	7.5067	0.0381217	CACHD1, SYT2, NELL1, CLSTN1, GRIN3A, EDIL3, KCNIP1, MMP2, SLC24A3, SCUBE3, WBSCR17, SCUBE1, PCDH8, COLEC12, MMP14, SLIT2, SLIT3, PCDHGB4, GRM7, RELN, PKDREJ, GALNT4, PCDHB15, CDH1, CACNB4, CDH2, CDH3, PCDHAC2, PCDHAC1, CDH8, PCSK1, SMOC2, NPTX2, SMOC1, ENTPD8, EFCAB1, PLCD1, FBN2, GALNT14, TRPC1, CACNA2D1, RASEF, MRC2, NID2, CELSR1, PCDH17, GAS6, CADPS, NOTCH3, SCGN, CDH13, DSC3, CACNA1G, DSC2, A…	612	919	12983	1.2927	1	0.460887	44.728
SP_PIR_KEYWORDS	heparin-binding	7	0.938338	0.038966	LPL, PRG2, ADAMTS1, CXCL6, COL5A1, CYR61, FN1	743	65	19235	2.78797	1	0.245078	43.4041
INTERPRO	IPR015590:Aldehyde dehydrogenase	4	0.536193	0.0390227	ALDH1A2, ALDH7A1, ALDH1L1, ALDH1A3	711	18	16659	5.20675	1	0.428175	46.7289
SP_PIR_KEYWORDS	prenylation	12	1.60858	0.0394729	GNG8, RAB42, RAB32, RAB31, DIRAS1, DIRAS2, RAB3C, RAB37, RAC3, RASL10B, RAB34, GNG11	743	156	19235	1.99141	1	0.244779	43.8302
GOTERM_BP_FAT	GO:0007605~sensory perception of sound	10	1.34048	0.0395636	DFNA5, LHFPL5, ALDH7A1, MYO3A, GRM7, SOX2, POU4F3, POU4F2, COL1A1, GJB2	640	97	13528	2.17912	1	0.321099	51.4035
GOTERM_MF_FAT	GO:0030151~molybdenum ion binding	3	0.402145	0.0396675	MOCOS, MOSC2, MOSC1	612	7	12983	9.09174	1	0.467549	46.0675
SP_PIR_KEYWORDS	autophosphorylation	6	0.80429	0.0397587	NTRK3, FGFR3, ERBB2, FLT4, PRKG1, SYK	743	49	19235	3.16999	1	0.243293	44.069
GOTERM_BP_FAT	GO:0048511~rhythmic process	12	1.60858	0.0397759	HLF, HS3ST2, HTR7, ERBB2, ADAMTS1, FOXC1, GRIN3A, MMP14, BMPR1B, NPY5R, MTNR1A, KDR	640	128	13528	1.98164	1	0.321639	51.5952
KEGG_PATHWAY	hsa04510:Focal adhesion	17	2.27882	0.0398514	ERBB2, TNC, FLT4, COL5A3, COL5A1, KDR, PAK7, LAMA1, PTK2, CCND1, RASGRF1, RAC3, COL1A2, RELN, COL1A1, PARVA, FN1	253	201	5085	1.6999	0.995872	0.456654	37.9215
GOTERM_BP_FAT	GO:0060080~regulation of inhibitory postsynaptic membrane potential	3	0.402145	0.0399395	GLRA1, GRIK1, DRD4	640	7	13528	9.05893	1	0.321849	51.7424
GOTERM_BP_FAT	GO:0021546~rhombomere development	3	0.402145	0.0399395	HOXB2, MAFB, GBX2	640	7	13528	9.05893	1	0.321849	51.7424
GOTERM_BP_FAT	GO:0003085~negative regulation of systemic arterial blood pressure	3	0.402145	0.0399395	ADRB3, ADRB1, ADRA1D	640	7	13528	9.05893	1	0.321849	51.7424
GOTERM_BP_FAT	GO:0001945~lymph vessel development	3	0.402145	0.0399395	FOXC1, NR2F2, PROX1	640	7	13528	9.05893	1	0.321849	51.7424
SP_PIR_KEYWORDS	erythrocyte	4	0.536193	0.0399725	GPX3, HBQ1, HBA2, HBA1, AMPD3	743	20	19235	5.17766	1	0.241461	44.2471
GOTERM_MF_FAT	GO:0005245~voltage-gated calcium channel activity	5	0.670241	0.0405594	CACNA2D1, GRM7, CACNA1G, CACNB4, CACNA1D	612	28	12983	3.78822	1	0.468386	46.8265
SMART	SM00339:FH	7	0.938338	0.0405895	FOXA2, FOXA1, FOXC1, FOXB1, FOXD1, FOXE3, FOXD3	484	48	9079	2.73558	0.999819	0.3501	40.7079
UP_SEQ_FEATURE	domain:IGFBP N-terminal	4	0.536193	0.0406163	IGFBP7, IGFBP2, IGFBP3, CYR61	743	20	19113	5.14482	1	0.642945	50.9514
GOTERM_BP_FAT	GO:0031645~negative regulation of neurological system process	5	0.670241	0.0410341	PTGS2, GLRA1, GRIK1, DRD5, NPY5R	640	28	13528	3.77455	1	0.328275	52.7165
GOTERM_BP_FAT	GO:0035051~cardiac cell differentiation	5	0.670241	0.0410341	MYOCD, TBX5, RARB, NRG1, PROX1	640	28	13528	3.77455	1	0.328275	52.7165
INTERPRO	IPR013753:Ras	11	1.47453	0.0410424	RAB42, RAB32, RAB31, DIRAS1, DIRAS2, RAB3C, RAB37, RASEF, RAC3, RAB34, REM1	711	125	16659	2.06187	1	0.440327	48.473
SP_PIR_KEYWORDS	angiogenesis	7	0.938338	0.0415236	ARHGAP22, HAND2, ARHGAP24, MMP2, EPHA2, KDR, FN1	743	66	19235	2.74573	1	0.246725	45.5234
GOTERM_BP_FAT	GO:0009266~response to temperature stimulus	9	1.20643	0.0419021	ADRB3, ADRB1, NOS1, HSPB6, IGFBP7, HSPB8, TRPA1, NR2F6, SST	640	83	13528	2.29202	1	0.333115	53.4758
GOTERM_MF_FAT	GO:0001653~peptide receptor activity	11	1.47453	0.0422372	GPR83, EDNRB, KISS1R, SSTR2, PRLHR, GALR1, HTR7, CCR10, NPR3, NTSR1, NPY5R	612	114	12983	2.04697	1	0.47567	48.2275
GOTERM_MF_FAT	GO:0008528~peptide receptor activity, G-protein coupled	11	1.47453	0.0422372	GPR83, EDNRB, KISS1R, SSTR2, PRLHR, GALR1, HTR7, CCR10, NPR3, NTSR1, NPY5R	612	114	12983	2.04697	1	0.47567	48.2275
GOTERM_MF_FAT	GO:0008134~transcription factor binding	34	4.55764	0.0423287	DCC, MYOD1, CDX2, THRB, TFCP2L1, ARNT2, PAWR, GATA2, MEIS2, CDKN2A, MYOCD, HAND1, HAND2, GATA3, GPX3, GATA4, NKX3-1, HSF4, SOX17, NR2F2, NRG1, PITX2, PARD6A, UTF1, DTX1, MAFB, TBX5, WWTR1, PROX1, PPP1R13L, HHEX, VGLL2, FOXC1, ID4	612	513	12983	1.406	1	0.469864	48.3029
GOTERM_MF_FAT	GO:0005507~copper ion binding	8	1.07239	0.042937	STEAP4, MT1A, LOX, STEAP2, LOXL1, MT1H, MT1G, MOXD1	612	69	12983	2.4596	1	0.468363	48.8016
GOTERM_MF_FAT	GO:0005003~ephrin receptor activity	4	0.536193	0.0431071	EPHA7, EPHA8, EPHA10, EPHA2	612	17	12983	4.99154	1	0.463455	48.9401
GOTERM_BP_FAT	GO:0048878~chemical homeostasis	34	4.55764	0.0432652	RBP4, GRIK1, GLRA1, ERBB2, DRD5, DRD4, GPR6, CACNB4, KCNA5, ABCA1, EDNRB, MALL, HRH3, SLC2A4, SLC24A3, CCR10, SV2A, MT1H, CHRNA3, LPL, TRPC1, GLRB, IRS2, PTGER3, FOXA1, SLC12A5, FZD2, KDR, SLC34A2, GCM2, RHCG, CACNA1G, CHRNB1, GPR12	640	512	13528	1.40366	1	0.341116	54.645
GOTERM_CC_FAT	GO:0030055~cell-substrate junction	10	1.34048	0.0433708	WNT2, CTTNBP2, JUB, PTK2, CD44, LIMK1, FBLIM1, CDH1, ARHGAP24, PARVA	532	112	12782	2.14521	1	0.27357	45.4136
GOTERM_BP_FAT	GO:0031018~endocrine pancreas development	4	0.536193	0.0435121	FOXA2, NKX6-2, ONECUT2, NKX2-2	640	17	13528	4.97353	1	0.341795	54.8537
GOTERM_BP_FAT	GO:0032890~regulation of organic acid transport	4	0.536193	0.0435121	IRS2, HRH3, SLC15A1, GRIK1	640	17	13528	4.97353	1	0.341795	54.8537
GOTERM_BP_FAT	GO:0042310~vasoconstriction	4	0.536193	0.0435121	EDNRB, DRD5, CACNA1G, ADRA1D	640	17	13528	4.97353	1	0.341795	54.8537
GOTERM_BP_FAT	GO:0031099~regeneration	8	1.07239	0.0436742	NOTCH3, INA, SMO, CCND1, PAX7, FGF10, GAS6, PLAU	640	69	13528	2.45072	1	0.341923	54.9903
GOTERM_BP_FAT	GO:0007631~feeding behavior	8	1.07239	0.0436742	PRLHR, HRH3, NPY, GRM7, UCHL1, PYY, NPY5R, NMU	640	69	13528	2.45072	1	0.341923	54.9903
GOTERM_BP_FAT	GO:0010720~positive regulation of cell development	8	1.07239	0.0436742	NTRK3, SMO, LIMK1, NKX6-2, SOX2, PAX6, SLIT2, HOXD11	640	69	13528	2.45072	1	0.341923	54.9903
GOTERM_BP_FAT	GO:0046660~female sex differentiation	8	1.07239	0.0436742	RBP4, FST, IDH1, ADAMTS1, FOXC1, MMP14, BMPR1B, KDR	640	69	13528	2.45072	1	0.341923	54.9903
GOTERM_BP_FAT	GO:0046545~development of primary female sexual characteristics	8	1.07239	0.0436742	RBP4, FST, IDH1, ADAMTS1, FOXC1, MMP14, BMPR1B, KDR	640	69	13528	2.45072	1	0.341923	54.9903
SMART	SM00082:LRRCT	10	1.34048	0.0437002	NTRK3, SLITRK3, GPR124, TLR2, LGI3, LRIG3, LRFN5, TPBG, SLIT2, SLIT3	484	88	9079	2.13162	0.999908	0.357625	43.0878
UP_SEQ_FEATURE	compositionally biased region:Poly-Thr	6	0.80429	0.0438177	GATA3, GATA4, BAI2, GFRA1, C19ORF26, SLC34A2	743	50	19113	3.08689	1	0.666845	53.6887
GOTERM_BP_FAT	GO:0051048~negative regulation of secretion	7	0.938338	0.0442966	HRH3, GRM7, FST, DRD4, PDE8B, NRG1, NPY5R	640	55	13528	2.69023	1	0.345001	55.5111
GOTERM_BP_FAT	GO:0007190~activation of adenylate cyclase activity	7	0.938338	0.0442966	ADRB3, ADCY2, ADRB1, GALR1, HTR7, DRD5, ADCY6	640	55	13528	2.69023	1	0.345001	55.5111
SP_PIR_KEYWORDS	neuropeptide	5	0.670241	0.0446484	NPY, PENK, PYY, SST, NMU	743	35	19235	3.69833	1	0.259892	48.0125
SP_PIR_KEYWORDS	vitamin a	3	0.402145	0.0446842	RBP4, CRABP1, RBP1	743	9	19235	8.62943	1	0.257058	48.0404
SP_PIR_KEYWORDS	retinol-binding	3	0.402145	0.0446842	RBP4, CRABP1, RBP1	743	9	19235	8.62943	1	0.257058	48.0404
SP_PIR_KEYWORDS	hypogonadotropic hypogonadism	3	0.402145	0.0446842	KISS1R, FGF8, KAL1	743	9	19235	8.62943	1	0.257058	48.0404
INTERPRO	IPR001660:Sterile alpha motif SAM	9	1.20643	0.0447224	CASKIN2, PPP1R9A, L3MBTL4, EPHA7, EPHA8, SAMD11, EPHA10, EPHA2, TP73	711	93	16659	2.26746	1	0.464787	51.5141
INTERPRO	IPR016162:Aldehyde dehydrogenase, N-terminal	4	0.536193	0.0449142	ALDH1A2, ALDH7A1, ALDH1L1, ALDH1A3	711	19	16659	4.93271	1	0.461766	51.6679
GOTERM_BP_FAT	GO:0006875~cellular metal ion homeostasis	16	2.14477	0.0449989	TRPC1, PTGER3, DRD5, DRD4, GPR6, FZD2, CACNB4, KCNA5, EDNRB, GCM2, HRH3, SLC24A3, CCR10, CACNA1G, SV2A, GPR12	640	196	13528	1.72551	1	0.348556	56.0919
INTERPRO	IPR002350:Proteinase inhibitor I1, Kazal	6	0.80429	0.04508	TMEFF2, SMOC2, IGFBP7, SMOC1, FST, SPINK2	711	46	16659	3.05614	1	0.458613	51.8005
INTERPRO	IPR000832:GPCR, family 2, secretin-like	6	0.80429	0.04508	CRHR2, GPR126, GPR157, BAI2, CELSR1, SCTR	711	46	16659	3.05614	1	0.458613	51.8005
INTERPRO	IPR015615:Transforming growth factor-beta-related	5	0.670241	0.0457006	BMP3, GDF7, GDF10, BMP7, BMP8A	711	32	16659	3.661	1	0.458919	52.2937
GOTERM_BP_FAT	GO:0022604~regulation of cell morphogenesis	12	1.60858	0.0457924	NTRK3, PTK2, LIMK1, FBLIM1, CYFIP1, CDH2, GAS7, SLIT2, CHRNA3, KDR, CDC42EP5, FN1	640	131	13528	1.93626	1	0.352645	56.7395
SMART	SM00369:LRR_TYP	13	1.74263	0.0459005	LRRC3, PODN, GPR124, TLR2, LRIG3, TPBG, LGR5, SLIT2, SLIT3, SLITRK3, LRRTM1, LGI3, LRFN5	484	131	9079	1.86151	0.999943	0.358691	44.7178
UP_SEQ_FEATURE	domain:PLAT	4	0.536193	0.0460594	LPL, ALOX15, ALOX5, PKDREJ	743	21	19113	4.89983	1	0.681017	55.519
GOTERM_BP_FAT	GO:0022405~hair cycle process	6	0.80429	0.0466159	BARX2, PTGS2, HOXC13, FST, SOX9, SNAI1	640	42	13528	3.01964	1	0.356874	57.4021
GOTERM_BP_FAT	GO:0022404~molting cycle process	6	0.80429	0.0466159	BARX2, PTGS2, HOXC13, FST, SOX9, SNAI1	640	42	13528	3.01964	1	0.356874	57.4021
GOTERM_BP_FAT	GO:0001942~hair follicle development	6	0.80429	0.0466159	BARX2, PTGS2, HOXC13, FST, SOX9, SNAI1	640	42	13528	3.01964	1	0.356874	57.4021
GOTERM_BP_FAT	GO:0045762~positive regulation of adenylate cyclase activity	7	0.938338	0.0477184	ADRB3, ADCY2, ADRB1, GALR1, HTR7, DRD5, ADCY6	640	56	13528	2.64219	1	0.362774	58.2742
SMART	SM00295:B41	7	0.938338	0.0481411	EPB41L3, PTK2, MYO10, PTPN14, PTPN13, EPB41L4B, FARP1	484	50	9079	2.62616	0.999965	0.359938	46.3332
SMART	SM00301:DM	3	0.402145	0.049637	DMRT3, DMRT1, DMRT2	484	7	9079	8.03926	0.999975	0.356756	47.3875
SP_PIR_KEYWORDS	phosphoric monoester hydrolase	7	0.938338	0.0498197	PTPRJ, PTPRM, PTPRZ1, PTPN14, PTPN13, PTPRN, PTPRO	743	69	19235	2.62635	1	0.279453	51.9007
SMART	SM00401:ZnF_GATA	4	0.536193	0.0499706	GATA2, GATA5, GATA3, GATA4	484	16	9079	4.68957	0.999977	0.347212	47.62
INTERPRO	IPR000014:PAS	5	0.670241	0.0503181	NPAS3, ARNT2, PDE8B, PDE8A, SIM1	711	33	16659	3.55006	1	0.487872	55.8178
GOTERM_BP_FAT	GO:0046717~acid secretion	4	0.536193	0.0504377	SLC22A16, KISS1R, DRD4, NMU	640	18	13528	4.69722	1	0.378381	60.3536
GOTERM_BP_FAT	GO:0042303~molting cycle	6	0.80429	0.0507869	BARX2, PTGS2, HOXC13, FST, SOX9, SNAI1	640	43	13528	2.94942	1	0.379511	60.6134
GOTERM_BP_FAT	GO:0042633~hair cycle	6	0.80429	0.0507869	BARX2, PTGS2, HOXC13, FST, SOX9, SNAI1	640	43	13528	2.94942	1	0.379511	60.6134
GOTERM_BP_FAT	GO:0045667~regulation of osteoblast differentiation	6	0.80429	0.0507869	NELL1, DLX5, SOX2, FZD1, BMP7, BMPR1B	640	43	13528	2.94942	1	0.379511	60.6134
GOTERM_BP_FAT	GO:0006873~cellular ion homeostasis	26	3.48525	0.0510339	GRIK1, GLRA1, ERBB2, DRD5, DRD4, GPR6, KCNA5, CACNB4, EDNRB, HRH3, SLC24A3, CCR10, SV2A, MT1H, CHRNA3, TRPC1, GLRB, PTGER3, SLC12A5, FZD2, SLC34A2, GCM2, RHCG, CACNA1G, CHRNB1, GPR12	640	374	13528	1.46945	1	0.380023	60.7962
GOTERM_BP_FAT	GO:0021549~cerebellum development	5	0.670241	0.0510428	SMO, LMX1B, LHX1, GBX2, LHX5	640	30	13528	3.52292	1	0.379116	60.8027
GOTERM_BP_FAT	GO:0009798~axis specification	5	0.670241	0.0510428	T, HOXD8, LHX1, PAX6, VAX2	640	30	13528	3.52292	1	0.379116	60.8027
INTERPRO	IPR000867:Insulin-like growth factor-binding protein, IGFBP	4	0.536193	0.0512191	IGFBP7, IGFBP2, IGFBP3, CYR61	711	20	16659	4.68608	1	0.489751	56.4763
GOTERM_BP_FAT	GO:0031281~positive regulation of cyclase activity	7	0.938338	0.0512992	ADRB3, ADCY2, ADRB1, GALR1, HTR7, DRD5, ADCY6	640	57	13528	2.59583	1	0.379683	60.9917
GOTERM_BP_FAT	GO:0048704~embryonic skeletal system morphogenesis	7	0.938338	0.0512992	GSC, HOXB2, HOXB8, SIX1, SIX2, ALX4, HOXD10	640	57	13528	2.59583	1	0.379683	60.9917
GOTERM_BP_FAT	GO:0048596~embryonic camera-type eye morphogenesis	3	0.402145	0.0516146	ALDH1A3, BMP7, PROX1	640	8	13528	7.92656	1	0.380593	61.2228
GOTERM_BP_FAT	GO:0048675~axon extension	3	0.402145	0.0516146	POU4F3, CYFIP1, POU4F2	640	8	13528	7.92656	1	0.380593	61.2228
GOTERM_BP_FAT	GO:0008347~glial cell migration	3	0.402145	0.0516146	MMP14, NR2E1, SLIT2	640	8	13528	7.92656	1	0.380593	61.2228
GOTERM_BP_FAT	GO:0048486~parasympathetic nervous system development	3	0.402145	0.0516146	PHOX2A, SMO, HOXB2	640	8	13528	7.92656	1	0.380593	61.2228
GOTERM_BP_FAT	GO:0043584~nose development	3	0.402145	0.0516146	ALDH1A3, SOX2, PROX1	640	8	13528	7.92656	1	0.380593	61.2228
GOTERM_BP_FAT	GO:0031649~heat generation	3	0.402145	0.0516146	ADRB3, ADRB1, PTGER3	640	8	13528	7.92656	1	0.380593	61.2228
GOTERM_BP_FAT	GO:0002052~positive regulation of neuroblast proliferation	3	0.402145	0.0516146	SMO, SOX2, PAX6	640	8	13528	7.92656	1	0.380593	61.2228
UP_SEQ_FEATURE	domain:Ig-like C2-type 7	4	0.536193	0.0518426	ICAM5, FLT4, PTK7, KDR	743	22	19113	4.67711	1	0.720409	59.9315
UP_SEQ_FEATURE	repeat:ARM 8	4	0.536193	0.0518426	JUP, SPAG6, PKP2, CTNND2	743	22	19113	4.67711	1	0.720409	59.9315
GOTERM_MF_FAT	GO:0005230~extracellular ligand-gated ion channel activity	8	1.07239	0.0520792	GLRB, GLRA1, GRIA2, GRIK1, GABRB2, CHRNB1, GRIN3A, CHRNA3	612	72	12983	2.35712	1	0.523827	55.7749
INTERPRO	IPR001881:EGF-like calcium-binding	9	1.20643	0.0522369	NOTCH3, SCUBE3, NELL1, SCUBE1, NID2, EDIL3, GAS6, SLIT2, SLIT3	711	96	16659	2.1966	1	0.492374	57.2092
INTERPRO	IPR006025:Peptidase M, neutral zinc metallopeptidases, zinc-binding site	9	1.20643	0.0522369	ADAMTS18, TRHDE, PAPPA, ADAM33, ADAMTS1, ADAM12, MMP14, MMP2, ADAMTS5	711	96	16659	2.1966	1	0.492374	57.2092
INTERPRO	IPR018097:EGF-like calcium-binding, conserved site	9	1.20643	0.0522369	NOTCH3, SCUBE3, NELL1, SCUBE1, NID2, EDIL3, GAS6, SLIT2, SLIT3	711	96	16659	2.1966	1	0.492374	57.2092
SMART	SM00008:HormR	5	0.670241	0.0525921	CRHR2, GPR124, BAI2, CELSR1, SCTR	484	27	9079	3.47375	0.999987	0.350923	49.4143
SMART	SM00458:RICIN	5	0.670241	0.0525921	WBSCR17, GALNT4, MRC2, CD302, GALNT14	484	27	9079	3.47375	0.999987	0.350923	49.4143
GOTERM_BP_FAT	GO:0006937~regulation of muscle contraction	8	1.07239	0.0529496	SSTR2, NOS1, PTGS2, MYOCD, KCNB2, CACNA1G, CHRNA3, NMU	640	72	13528	2.34861	1	0.387465	62.1871
SP_PIR_KEYWORDS	neurotransmitter transport	5	0.670241	0.0530631	CPLX2, SLC6A2, SLC18A2, SLC18A3, SV2A	743	37	19235	3.49842	1	0.291831	54.1994
KEGG_PATHWAY	hsa05217:Basal cell carcinoma	7	0.938338	0.0530892	WNT2, FZD9, FZD8, SMO, WNT3A, FZD1, FZD2	253	55	5085	2.55803	0.999367	0.52118	47.2461
GOTERM_MF_FAT	GO:0008201~heparin binding	10	1.34048	0.0533796	LPL, PRG2, FGF10, ADAMTS1, CXCL6, COL5A3, BMP7, COL5A1, CYR61, FN1	612	103	12983	2.05962	1	0.526417	56.6914
GOTERM_CC_FAT	GO:0043296~apical junction complex	9	1.20643	0.0534848	PARD6A, JUP, CGNL1, INADL, ASAM, PKP2, PPL, DSC3, DSC2	532	99	12782	2.18421	1	0.321685	52.7872
OMIM_DISEASE	A genome-wide association study of breast and prostate cancer in the NHLBI's Framingham Heart Study	3	0.402145	0.0536359	GRIK1, CTDSPL, COL1A1	205	7	3671	7.67456	1	0.996386	53.7515
UP_SEQ_FEATURE	domain:EGF-like 5; calcium-binding	5	0.670241	0.054086	NELL1, NID2, CELSR1, FBN2, SLIT2	743	37	19113	3.47623	1	0.731604	61.5294
UP_SEQ_FEATURE	domain:Ig-like C2-type 6	5	0.670241	0.054086	ICAM5, FLT4, PTK7, CNTN1, KDR	743	37	19113	3.47623	1	0.731604	61.5294
UP_SEQ_FEATURE	region of interest:Linker 1	7	0.938338	0.054135	INA, PRPH, KRT19, NES, DES, KRT18, NEFH	743	70	19113	2.57241	1	0.727748	61.5637
UP_SEQ_FEATURE	region of interest:Coil 1B	7	0.938338	0.054135	INA, PRPH, KRT19, NES, DES, KRT18, NEFH	743	70	19113	2.57241	1	0.727748	61.5637
UP_SEQ_FEATURE	region of interest:Coil 1A	7	0.938338	0.054135	INA, PRPH, KRT19, NES, DES, KRT18, NEFH	743	70	19113	2.57241	1	0.727748	61.5637
SP_PIR_KEYWORDS	transport protein	3	0.402145	0.0544557	CRABP1, RBP1, SLC5A7	743	10	19235	7.76649	1	0.29516	55.1547
KEGG_PATHWAY	hsa05219:Bladder cancer	6	0.80429	0.0547707	CCND1, CDKN2A, FGFR3, ERBB2, CDH1, MMP2	253	42	5085	2.87126	0.999502	0.499073	48.334
UP_SEQ_FEATURE	short sequence motif:Cell attachment site	8	1.07239	0.0549076	LAMA1, COL14A1, TGFBI, EDIL3, COL1A1, PCDH17, IGFBP2, FN1	743	88	19113	2.33855	1	0.728768	62.0995
INTERPRO	IPR000152:EGF-type aspartate/asparagine hydroxylation conserved site	9	1.20643	0.0549114	NOTCH3, SCUBE3, NELL1, SCUBE1, NID2, EDIL3, CELSR1, GAS6, SLIT2	711	97	16659	2.17395	1	0.505848	59.0803
GOTERM_BP_FAT	GO:0016331~morphogenesis of embryonic epithelium	7	0.938338	0.0550399	T, ALDH1A2, ALDH1A3, PTK7, PCDH8, CELSR1, TWIST1	640	58	13528	2.55108	1	0.39856	63.6516
UP_SEQ_FEATURE	region of interest:Alpha	3	0.402145	0.0550808	MT1A, MT1H, MT1G	743	10	19113	7.71723	1	0.725819	62.2186
UP_SEQ_FEATURE	region of interest:Beta	3	0.402145	0.0550808	MT1A, MT1H, MT1G	743	10	19113	7.71723	1	0.725819	62.2186
GOTERM_BP_FAT	GO:0030509~BMP signaling pathway	6	0.80429	0.0551694	MSX2, MSX1, GDF7, FST, BMP7, BMPR1B	640	44	13528	2.88239	1	0.398324	63.7405
GOTERM_CC_FAT	GO:0005913~cell-cell adherens junction	5	0.670241	0.055802	JUP, PTPRM, CDH1, CDH2, CDH3	532	35	12782	3.43233	1	0.327896	54.3411
GOTERM_MF_FAT	GO:0008066~glutamate receptor activity	5	0.670241	0.0558726	GRIA2, GRIK1, GRM7, GRM6, GRIN3A	612	31	12983	3.42162	1	0.536808	58.399
GOTERM_BP_FAT	GO:0050877~neurological system process	70	9.38338	0.0558726	GLRA1, GRIK1, PTGS2, GABRB2, SLC6A2, UCHL1, PAX6, GRIN3A, PAX2, NR2E1, KCNIP1, HOXD10, WNT2, CTTNBP2, TGFBI, NR2F6, POU4F3, CNTNAP2, POU4F2, CHRNA3, GPR176, RAX, MYO3A, TRPA1, VAX2, NTSR1, SLIT2, BBS1, HOXC10, NCAM2, EYA4, LHFPL5, ALDH7A1, RASGRF1, GRM7, HTR7, GRM6, COL1A1, RBP4, ERBB2, DRD5, SOX2, DRD4, CTNND2, CACNB4, CDH3, PTK2, HRH3, NPTX2, PDE1C, RAC3, TLX3, NMU, APBA1, FZD9, DFNA5, GLRB, NO…	640	1210	13528	1.22283	1	0.401343	64.2199
GOTERM_MF_FAT	GO:0004725~protein tyrosine phosphatase activity	10	1.34048	0.0561218	PTPRJ, EYA4, PTPRM, PTPN18, PTPRZ1, PTPN14, PTPN13, PTPRT, PTPRN, PTPRO	612	104	12983	2.03981	1	0.532248	58.5662
GOTERM_BP_FAT	GO:0046456~icosanoid biosynthetic process	5	0.670241	0.0565032	ALOX15, PTGS2, ALOX5, MGST2, SYK	640	31	13528	3.40927	1	0.403924	64.6447
GOTERM_BP_FAT	GO:0050920~regulation of chemotaxis	5	0.670241	0.0565032	CDH13, FGF10, GREM1, SLIT2, KDR	640	31	13528	3.40927	1	0.403924	64.6447
SP_PIR_KEYWORDS	zymogen	14	1.87668	0.0565526	ADAMTS18, CTSL2, CTSZ, MMP14, MMP2, PCSK1, PAPPA, BACE2, PRSS27, ADAM33, ADAMTS1, ADAM12, ADAMTS5, PLAU	743	206	19235	1.7594	1	0.301619	56.5582
UP_SEQ_FEATURE	region of interest:Rod	7	0.938338	0.0572835	INA, PRPH, KRT19, NES, DES, KRT18, NEFH	743	71	19113	2.53618	1	0.736041	63.7035
GOTERM_BP_FAT	GO:0021587~cerebellum morphogenesis	4	0.536193	0.0578623	SMO, LMX1B, LHX1, LHX5	640	19	13528	4.45	1	0.410533	65.5441
GOTERM_BP_FAT	GO:0042596~fear response	4	0.536193	0.0578623	ADRB1, PENK, GRM7, DRD4	640	19	13528	4.45	1	0.410533	65.5441
GOTERM_BP_FAT	GO:0043450~alkene biosynthetic process	4	0.536193	0.0578623	ALOX15, ALOX5, MGST2, SYK	640	19	13528	4.45	1	0.410533	65.5441
GOTERM_BP_FAT	GO:0001502~cartilage condensation	4	0.536193	0.0578623	BARX2, ROR2, SOX9, BMPR1B	640	19	13528	4.45	1	0.410533	65.5441
GOTERM_BP_FAT	GO:0019370~leukotriene biosynthetic process	4	0.536193	0.0578623	ALOX15, ALOX5, MGST2, SYK	640	19	13528	4.45	1	0.410533	65.5441
UP_SEQ_FEATURE	domain:EGF-like 9	4	0.536193	0.0579579	NOTCH3, TNC, MEGF10, SLIT3	743	23	19113	4.47376	1	0.736307	64.147
UP_SEQ_FEATURE	domain:TSP N-terminal	4	0.536193	0.0579579	COL14A1, NELL1, COL5A3, COL5A1	743	23	19113	4.47376	1	0.736307	64.147
INTERPRO	IPR000884:Thrombospondin, type 1 repeat	7	0.938338	0.0580488	ADAMTS18, SEMA5A, BAI2, ADAMTS1, UNC5C, ADAMTS5, CYR61	711	65	16659	2.52327	1	0.521602	61.1774
GOTERM_MF_FAT	GO:0016247~channel regulator activity	7	0.938338	0.0580791	KCNS3, NPY, SLC15A1, GRM7, DRD4, KCNA5, KCNE3	612	59	12983	2.51692	1	0.538736	59.8577
GOTERM_MF_FAT	GO:0015293~symporter activity	12	1.60858	0.0583422	SLC2A10, SLC16A5, SLC13A5, SLC15A1, SLC6A2, SLC24A3, SLC16A11, SLC12A5, SLC5A8, SLC10A4, SLC5A7, SLC34A2	612	137	12983	1.85817	1	0.534406	60.0284
SMART	SM00425:TBOX	4	0.536193	0.05836	T, TBX2, TBX5, TBX20	484	17	9079	4.41371	0.999996	0.370759	53.1647
GOTERM_BP_FAT	GO:0050769~positive regulation of neurogenesis	7	0.938338	0.0589411	NTRK3, SMO, LIMK1, NKX6-2, SOX2, PAX6, SLIT2	640	59	13528	2.50784	1	0.415503	66.2427
GOTERM_BP_FAT	GO:0051349~positive regulation of lyase activity	7	0.938338	0.0589411	ADRB3, ADCY2, ADRB1, GALR1, HTR7, DRD5, ADCY6	640	59	13528	2.50784	1	0.415503	66.2427
GOTERM_BP_FAT	GO:0010605~negative regulation of macromolecule metabolic process	45	6.03217	0.0592889	CDX2, THRB, TFCP2L1, TBX20, SOX2, FST, PAX5, IGF2BP1, PAWR, SOX9, PAX2, ZNF177, NR2E1, WT1, IRAK3, MEIS2, BARX2, CDKN2A, HAND1, NKX6-2, POU4F2, HSF4, RARB, NR2F2, NRG1, TWIST1, FOXD3, GSC, TBX2, SOX14, FOXA1, FZD1, VAX2, VAX1, WWTR1, PROX1, HHEX, DLX1, HOXD8, MSX1, ZNF238, BACE2, ID4, PRDM1, IGFBP3	640	734	13528	1.2959	1	0.416422	66.465
GOTERM_BP_FAT	GO:0055082~cellular chemical homeostasis	26	3.48525	0.0593521	GRIK1, GLRA1, ERBB2, DRD5, DRD4, GPR6, KCNA5, CACNB4, EDNRB, HRH3, SLC24A3, CCR10, SV2A, MT1H, CHRNA3, TRPC1, GLRB, PTGER3, SLC12A5, FZD2, SLC34A2, GCM2, RHCG, CACNA1G, CHRNB1, GPR12	640	380	13528	1.44625	1	0.415784	66.5052
GOTERM_MF_FAT	GO:0030247~polysaccharide binding	13	1.74263	0.059559	LPL, PRG2, TLR2, CHODL, FGF10, CXCL6, COL5A3, COL5A1, CD44, ADAMTS1, BMP7, FN1, CYR61	612	154	12983	1.7908	1	0.536098	60.8091
GOTERM_MF_FAT	GO:0001871~pattern binding	13	1.74263	0.059559	LPL, PRG2, TLR2, CHODL, FGF10, CXCL6, COL5A3, COL5A1, CD44, ADAMTS1, BMP7, FN1, CYR61	612	154	12983	1.7908	1	0.536098	60.8091
GOTERM_BP_FAT	GO:0030155~regulation of cell adhesion	12	1.60858	0.059626	LAMA1, CDH13, CDKN2A, ERBB2, SMOC1, TGFBI, ONECUT2, EDIL3, COL1A1, MMP14, NRG1, CYR61	640	137	13528	1.85146	1	0.416295	66.6792
GOTERM_BP_FAT	GO:0055066~di-, tri-valent inorganic cation homeostasis	18	2.41287	0.0609684	TRPC1, PTGER3, DRD5, DRD4, GPR6, KCNA5, FZD2, CACNB4, KDR, EDNRB, GCM2, HRH3, SLC24A3, CCR10, CACNA1G, SV2A, MT1H, GPR12	640	239	13528	1.59195	1	0.422565	67.5193
GOTERM_CC_FAT	GO:0005891~voltage-gated calcium channel complex	4	0.536193	0.0610979	CACNA2D1, CACNA1G, CACNB4, CACNA1D	532	22	12782	4.36842	1	0.348	57.7162
UP_SEQ_FEATURE	domain:Ig-like C2-type 5	6	0.80429	0.0616109	NCAM2, ICAM5, FLT4, PTK7, CNTN1, KDR	743	55	19113	2.80626	1	0.754372	66.4621
GOTERM_CC_FAT	GO:0016327~apicolateral plasma membrane	9	1.20643	0.0616636	PARD6A, JUP, CGNL1, INADL, ASAM, PKP2, PPL, DSC3, DSC2	532	102	12782	2.11997	1	0.345246	58.0627
GOTERM_MF_FAT	GO:0016597~amino acid binding	7	0.938338	0.0620907	GLRB, NOS1, GLRA1, GRM7, DPYS, GRIN3A, GNMT	612	60	12983	2.47497	1	0.545642	62.388
GOTERM_BP_FAT	GO:0009880~embryonic pattern specification	5	0.670241	0.0622642	T, HOXD8, LHX1, FGF10, BMP7	640	32	13528	3.30273	1	0.428492	68.3113
GOTERM_BP_FAT	GO:0051153~regulation of striated muscle cell differentiation	5	0.670241	0.0622642	MYOCD, NRG1, PROX1, IGFBP3, BOC	640	32	13528	3.30273	1	0.428492	68.3113
GOTERM_BP_FAT	GO:0042246~tissue regeneration	5	0.670241	0.0622642	NOTCH3, INA, PAX7, FGF10, PLAU	640	32	13528	3.30273	1	0.428492	68.3113
GOTERM_BP_FAT	GO:0019233~sensory perception of pain	5	0.670241	0.0622642	PENK, HOXB8, TRPA1, NR2F6, NMU	640	32	13528	3.30273	1	0.428492	68.3113
SP_PIR_KEYWORDS	basement membrane	5	0.670241	0.062277	LAMA1, SMOC2, SMOC1, NID2, VWA1	743	39	19235	3.31901	1	0.323959	60.1844
GOTERM_CC_FAT	GO:0019717~synaptosome	8	1.07239	0.0629514	PPP1R9A, MAGI2, HRH3, SNCB, EPS8, RASGRF1, CYFIP1, LGI3	532	85	12782	2.2613	1	0.345884	58.8418
GOTERM_BP_FAT	GO:0016053~organic acid biosynthetic process	13	1.74263	0.063366	LPL, NAGS, PTGS2, FA2H, ABHD5, FADS2, ALOX15, BHMT, HAAO, ALOX5, DEGS2, SYK, MGST2	640	155	13528	1.77282	1	0.433314	68.9703
GOTERM_BP_FAT	GO:0046394~carboxylic acid biosynthetic process	13	1.74263	0.063366	LPL, NAGS, PTGS2, FA2H, ABHD5, FADS2, ALOX15, BHMT, HAAO, ALOX5, DEGS2, SYK, MGST2	640	155	13528	1.77282	1	0.433314	68.9703
GOTERM_BP_FAT	GO:0048469~cell maturation	8	1.07239	0.063373	GATA2, IRX5, TFCP2L1, FOXA1, LHX6, SOX8, KDR, EPO	640	75	13528	2.25467	1	0.432359	68.9745
GOTERM_BP_FAT	GO:0006766~vitamin metabolic process	8	1.07239	0.063373	ME1, ALDH1A2, RBP4, CYP24A1, RBP1, ALDH1A3, CYP26B1, HAAO	640	75	13528	2.25467	1	0.432359	68.9745
SP_PIR_KEYWORDS	cell shape	4	0.536193	0.0634198	FBLIM1, CYFIP1, CDC42EP5, FN1	743	24	19235	4.31472	1	0.325605	60.8737
UP_SEQ_FEATURE	repeat:LRR 12	8	1.07239	0.0635353	PODN, SLITRK3, DNAH3, TLR2, LRIG3, LGR5, SLIT2, SLIT3	743	91	19113	2.26146	1	0.761488	67.6243
GOTERM_MF_FAT	GO:0042813~Wnt receptor activity	3	0.402145	0.0639057	FZD9, FZD8, FZD2	612	9	12983	7.07135	1	0.550584	63.4831
GOTERM_MF_FAT	GO:0035240~dopamine binding	3	0.402145	0.0639057	ADRB1, DRD5, DRD4	612	9	12983	7.07135	1	0.550584	63.4831
GOTERM_BP_FAT	GO:0001738~morphogenesis of a polarized epithelium	3	0.402145	0.0643289	LAMA1, PTK7, CELSR1	640	9	13528	7.04583	1	0.436357	69.5356
GOTERM_BP_FAT	GO:0021936~regulation of granule cell precursor proliferation	3	0.402145	0.0643289	SMO, LHX1, LHX5	640	9	13528	7.04583	1	0.436357	69.5356
GOTERM_BP_FAT	GO:0030947~regulation of vascular endothelial growth factor receptor signaling pathway	3	0.402145	0.0643289	HHEX, LECT1, FGF10	640	9	13528	7.04583	1	0.436357	69.5356
GOTERM_BP_FAT	GO:0021940~positive regulation of granule cell precursor proliferation	3	0.402145	0.0643289	SMO, LHX1, LHX5	640	9	13528	7.04583	1	0.436357	69.5356
GOTERM_BP_FAT	GO:0009125~nucleoside monophosphate catabolic process	3	0.402145	0.0643289	PDE8B, PDE8A, AMPD3	640	9	13528	7.04583	1	0.436357	69.5356
GOTERM_BP_FAT	GO:0031076~embryonic camera-type eye development	3	0.402145	0.0643289	ALDH1A3, BMP7, PROX1	640	9	13528	7.04583	1	0.436357	69.5356
UP_SEQ_FEATURE	repeat:ARM 7	4	0.536193	0.0643963	JUP, SPAG6, PKP2, CTNND2	743	24	19113	4.28735	1	0.762508	68.1319
UP_SEQ_FEATURE	compositionally biased region:Poly-Cys	4	0.536193	0.0643963	GPR157, GPR37, KCNK12, CECR6	743	24	19113	4.28735	1	0.762508	68.1319
SP_PIR_KEYWORDS	Ehlers-Danlos syndrome	3	0.402145	0.064895	COL1A2, COL1A1, COL5A1	743	11	19235	7.06044	1	0.328631	61.7472
SP_PIR_KEYWORDS	leukotriene biosynthesis	3	0.402145	0.064895	ALOX15, ALOX5, MGST2	743	11	19235	7.06044	1	0.328631	61.7472
INTERPRO	IPR003129:Laminin G, thrombospondin-type, N-terminal	4	0.536193	0.0650256	COL14A1, NELL1, COL5A3, COL5A1	711	22	16659	4.26007	1	0.559121	65.4856
INTERPRO	IPR000859:CUB	6	0.80429	0.0651522	GPR126, ATRNL1, SCUBE3, LRP12, SCUBE1, NETO1	711	51	16659	2.75652	1	0.555527	65.5595
KEGG_PATHWAY	hsa04350:TGF-beta signaling pathway	9	1.20643	0.0651687	CDKN2B, GDF7, ZFYVE9, FST, ID4, BMP7, BMPR1B, BMP8A, PITX2	253	87	5085	2.07919	0.999888	0.531458	54.6179
UP_SEQ_FEATURE	metal ion-binding site:Divalent metal cation; cluster B	3	0.402145	0.0656295	MT1A, MT1H, MT1G	743	11	19113	7.01566	1	0.76551	68.8459
UP_SEQ_FEATURE	metal ion-binding site:Divalent metal cation; cluster A	3	0.402145	0.0656295	MT1A, MT1H, MT1G	743	11	19113	7.01566	1	0.76551	68.8459
UP_SEQ_FEATURE	nucleotide phosphate-binding region:cAMP	3	0.402145	0.0656295	HCN1, PDE4C, HCN4	743	11	19113	7.01566	1	0.76551	68.8459
UP_SEQ_FEATURE	domain:Kringle	3	0.402145	0.0656295	ROR2, PRSS12, PLAU	743	11	19113	7.01566	1	0.76551	68.8459
INTERPRO	IPR001828:Extracellular ligand-binding receptor	5	0.670241	0.0656386	GRIA2, GRIK1, GRM7, GRM6, NPR3	711	36	16659	3.25422	1	0.554035	65.8419
GOTERM_CC_FAT	GO:0030135~coated vesicle	12	1.60858	0.0674165	MALL, RAB3C, SLC2A4, GRIA2, SYT2, SLC18A3, LGI3, SV2A, SLC30A3, SYNGR1, STEAP2, APBA1	532	159	12782	1.81331	1	0.360594	61.4403
GOTERM_BP_FAT	GO:0032526~response to retinoic acid	5	0.670241	0.0683221	RBP4, IGFBP7, SOX2, IGFBP2, MEST	640	33	13528	3.20265	1	0.45575	71.778
GOTERM_BP_FAT	GO:0006939~smooth muscle contraction	5	0.670241	0.0683221	EDNRB, SSTR2, CNN3, CACNA1G, GDNF	640	33	13528	3.20265	1	0.45575	71.778
GOTERM_BP_FAT	GO:0021987~cerebral cortex development	5	0.670241	0.0683221	BBS1, SOX2, LHX6, RELN, NR2E1	640	33	13528	3.20265	1	0.45575	71.778
UP_SEQ_FEATURE	domain:Peptidase M12B	5	0.670241	0.0684371	ADAMTS18, ADAM33, ADAMTS1, ADAM12, ADAMTS5	743	40	19113	3.21551	1	0.776541	70.4157
UP_SEQ_FEATURE	domain:PDZ 1	5	0.670241	0.0684371	INADL, MAGI2, PTPN13, PDZRN3, APBA1	743	40	19113	3.21551	1	0.776541	70.4157
UP_SEQ_FEATURE	domain:PDZ 2	5	0.670241	0.0684371	INADL, MAGI2, PTPN13, PDZRN3, APBA1	743	40	19113	3.21551	1	0.776541	70.4157
UP_SEQ_FEATURE	domain:Protein kinase	26	3.48525	0.0690093	FGFR3, NUAK1, ERBB2, ADRBK2, EPHA10, PRKG1, PAK7, IRAK3, STK32B, PTK2, SYK, MATK, MYO3A, LIMK1, FLT4, EPHA2, KDR, NTRK3, MAP4K3, EPHA7, PLK2, EPHA8, ROR2, TNK1, BMPR1B, TSSK3	743	469	19113	1.42607	1	0.775887	70.7263
GOTERM_CC_FAT	GO:0045177~apical part of cell	13	1.74263	0.0698782	INADL, ERBB2, CDH1, SLC34A2, WNT2, CTTNBP2, PTK2, LHFPL5, CD44, RHCG, NRG1, IGFBP2, FN1	532	179	12782	1.74493	1	0.366004	62.807
GOTERM_CC_FAT	GO:0030027~lamellipodium	7	0.938338	0.0701794	JUB, PTK2, PTPRM, RAC3, CYFIP1, CDH2, PARVA	532	70	12782	2.40263	1	0.362101	62.9711
PIR_SUPERFAMILY	PIRSF800009:TGF-beta-like cysteine-knot cytokine	4	0.536193	0.070854	GDF7, GDF10, BMP7, GDNF	344	21	7396	4.09524	1	0.947112	63.5529
UP_SEQ_FEATURE	region of interest:Tail	7	0.938338	0.0709543	INA, CGNL1, PRPH, NES, DES, KRT18, NEFH	743	75	19113	2.40092	1	0.782011	71.7595
GOTERM_BP_FAT	GO:0008016~regulation of heart contraction	8	1.07239	0.0709676	DES, ADRB1, NOS1, IRX5, THRB, CACNA1G, HCN4, ADRA1D	640	77	13528	2.1961	1	0.467867	73.1767
UP_SEQ_FEATURE	domain:EGF-like 8	4	0.536193	0.0711481	TNC, RELN, MEGF10, SLIT3	743	25	19113	4.11585	1	0.779505	71.8605
UP_SEQ_FEATURE	site:Transition state stabilizer	4	0.536193	0.0711481	ALDH1A2, ALDH7A1, CTDSPL, ALDH1A3	743	25	19113	4.11585	1	0.779505	71.8605
UP_SEQ_FEATURE	domain:CTCK	4	0.536193	0.0711481	GREM1, SLIT2, SLIT3, CYR61	743	25	19113	4.11585	1	0.779505	71.8605
GOTERM_BP_FAT	GO:0022602~ovulation cycle process	7	0.938338	0.0716102	ERBB2, ADAMTS1, FOXC1, MMP14, BMPR1B, NPY5R, KDR	640	62	13528	2.38649	1	0.469988	73.5064
GOTERM_BP_FAT	GO:0030005~cellular di-, tri-valent inorganic cation homeostasis	17	2.27882	0.0719028	TRPC1, PTGER3, DRD5, DRD4, GPR6, KCNA5, FZD2, CACNB4, EDNRB, GCM2, HRH3, SLC24A3, CCR10, CACNA1G, SV2A, MT1H, GPR12	640	227	13528	1.58298	1	0.470391	73.6553
INTERPRO	IPR000421:Coagulation factor 5/8 type, C-terminal	4	0.536193	0.0725024	CNTNAP3, CPXM2, CNTNAP2, EDIL3	711	23	16659	4.07485	1	0.587204	69.6029
GOTERM_CC_FAT	GO:0033267~axon part	6	0.80429	0.0726514	PCSK1, SNCB, SYNJ2, HCN4, PRSS12, NMU	532	54	12782	2.66959	1	0.367356	64.2928
UP_SEQ_FEATURE	domain:Disintegrin	5	0.670241	0.0736153	ADAMTS18, ADAM33, ADAMTS1, ADAM12, ADAMTS5	743	41	19113	3.13708	1	0.787833	73.1174
GOTERM_BP_FAT	GO:0050805~negative regulation of synaptic transmission	4	0.536193	0.0741419	PTGS2, GRIK1, DRD5, NPY5R	640	21	13528	4.02619	1	0.480147	74.7686
GOTERM_BP_FAT	GO:0001569~patterning of blood vessels	4	0.536193	0.0741419	SEMA5A, TBX20, GBX2, CYR61	640	21	13528	4.02619	1	0.480147	74.7686
GOTERM_BP_FAT	GO:0007223~Wnt receptor signaling pathway, calcium modulating pathway	4	0.536193	0.0741419	WNT2, WNT3A, ROR2, FZD2	640	21	13528	4.02619	1	0.480147	74.7686
SP_PIR_KEYWORDS	collagen	8	1.07239	0.074272	COL14A1, COL23A1, PLOD2, COL1A2, COLEC12, COL1A1, COL5A3, COL5A1	743	95	19235	2.18007	1	0.364089	66.8887
GOTERM_BP_FAT	GO:0050806~positive regulation of synaptic transmission	5	0.670241	0.0746723	KISS1R, PTGS2, GRIA2, GRIK1, NMU	640	34	13528	3.10846	1	0.481643	75.0258
GOTERM_BP_FAT	GO:0006909~phagocytosis	6	0.80429	0.0748081	GATA2, ICAM5, GULP1, COLEC12, ABCA1, MEGF10	640	48	13528	2.64219	1	0.481262	75.0912
PIR_SUPERFAMILY	PIRSF002534:retinoic X receptor-like nuclear receptor	3	0.402145	0.0754415	NR2F6, NR2F2, NR2E1	344	10	7396	6.45	1	0.94062	65.9481
KEGG_PATHWAY	hsa00230:Purine metabolism	13	1.74263	0.0757556	FHIT, GDA, ADCY2, ADCY6, PDE10A, PDE4C, AMPD3, AK3L1, PDE1C, ENTPD8, GUCY1A2, PDE8B, PDE8A	253	153	5085	1.70774	0.999976	0.558725	60.2905
GOTERM_BP_FAT	GO:0007565~female pregnancy	10	1.34048	0.0758573	PRLHR, PTGS2, PAPPA, IGFBP7, TFCP2L1, TEAD4, SFRP4, IGFBP2, PLAU, EPO	640	110	13528	1.92159	1	0.485181	75.5914
SP_PIR_KEYWORDS	metal-thiolate cluster	3	0.402145	0.0759362	MT1A, MT1H, MT1G	743	12	19235	6.47207	1	0.367243	67.731
SP_PIR_KEYWORDS	oxygen transport	3	0.402145	0.0759362	HBQ1, CYGB, HBA2, HBA1	743	12	19235	6.47207	1	0.367243	67.731
GOTERM_BP_FAT	GO:0010243~response to organic nitrogen	7	0.938338	0.0761546	CCND1, PTGS2, DRD5, DRD4, SLC18A2, AK3L1, SST	640	63	13528	2.34861	1	0.485551	75.7314
GOTERM_BP_FAT	GO:0050801~ion homeostasis	27	3.6193	0.0763685	GRIK1, GLRA1, ERBB2, DRD5, DRD4, GPR6, KCNA5, CACNB4, EDNRB, HRH3, SLC24A3, CCR10, SV2A, MT1H, CHRNA3, TRPC1, GLRB, PTGER3, SLC12A5, FZD2, SLC34A2, KDR, GCM2, RHCG, CACNA1G, CHRNB1, GPR12	640	409	13528	1.39539	1	0.48553	75.8316
UP_SEQ_FEATURE	domain:Tyrosine-protein phosphatase 2	3	0.402145	0.0767835	PTPRM, PTPRZ1, PTPRT	743	12	19113	6.43102	1	0.798805	74.6539
UP_SEQ_FEATURE	domain:Tyrosine-protein phosphatase 1	3	0.402145	0.0767835	PTPRM, PTPRZ1, PTPRT	743	12	19113	6.43102	1	0.798805	74.6539
UP_SEQ_FEATURE	metal ion-binding site:Iron (heme distal ligand)	3	0.402145	0.0767835	HBQ1, CYGB, HBA2, HBA1	743	12	19113	6.43102	1	0.798805	74.6539
UP_SEQ_FEATURE	domain:Laminin G-like	3	0.402145	0.0767835	COL5A1, SLIT2, SLIT3	743	12	19113	6.43102	1	0.798805	74.6539
SP_PIR_KEYWORDS	trimer	4	0.536193	0.0770434	COL14A1, COL1A2, COL1A1, COL5A1	743	26	19235	3.98281	1	0.368139	68.2804
INTERPRO	IPR000203:GPS	5	0.670241	0.0770489	GPR126, GPR124, BAI2, CELSR1, PKDREJ	711	38	16659	3.08294	1	0.60613	71.8767
INTERPRO	IPR018064:Metallothionein, vertebrate, metal binding site	3	0.402145	0.0773219	MT1A, MT1H, MT1G	711	11	16659	6.3901	1	0.603289	72.008
INTERPRO	IPR006680:Amidohydrolase 1	3	0.402145	0.0773219	GDA, DPYSL4, DPYS	711	11	16659	6.3901	1	0.603289	72.008
GOTERM_MF_FAT	GO:0004983~neuropeptide Y receptor activity	3	0.402145	0.0774546	GPR83, PRLHR, NPY5R	612	10	12983	6.36422	1	0.617538	70.7649
GOTERM_BP_FAT	GO:0021513~spinal cord dorsal/ventral patterning	3	0.402145	0.0779585	SMO, EVX1, NKX6-2	640	10	13528	6.34125	1	0.49187	76.5646
GOTERM_BP_FAT	GO:0051149~positive regulation of muscle cell differentiation	3	0.402145	0.0779585	NRG1, IGFBP3, BOC	640	10	13528	6.34125	1	0.49187	76.5646
GOTERM_BP_FAT	GO:0032225~regulation of synaptic transmission, dopaminergic	3	0.402145	0.0779585	PTGS2, DRD4, GDNF	640	10	13528	6.34125	1	0.49187	76.5646
GOTERM_BP_FAT	GO:0051955~regulation of amino acid transport	3	0.402145	0.0779585	HRH3, SLC15A1, GRIK1	640	10	13528	6.34125	1	0.49187	76.5646
GOTERM_BP_FAT	GO:0032891~negative regulation of organic acid transport	3	0.402145	0.0779585	IRS2, HRH3, SLC15A1	640	10	13528	6.34125	1	0.49187	76.5646
GOTERM_BP_FAT	GO:0055012~ventricular cardiac muscle cell differentiation	3	0.402145	0.0779585	RARB, NRG1, PROX1	640	10	13528	6.34125	1	0.49187	76.5646
GOTERM_BP_FAT	GO:0014821~phasic smooth muscle contraction	3	0.402145	0.0779585	EDNRB, SSTR2, GDNF	640	10	13528	6.34125	1	0.49187	76.5646
UP_SEQ_FEATURE	domain:PAC	4	0.536193	0.0782029	NPAS3, ARNT2, PDE8A, SIM1	743	26	19113	3.95755	1	0.801708	75.3151
UP_SEQ_FEATURE	repeat:ARM 6	4	0.536193	0.0782029	JUP, SPAG6, PKP2, CTNND2	743	26	19113	3.95755	1	0.801708	75.3151
UP_SEQ_FEATURE	domain:PH	15	2.01072	0.0790455	IRS2, DAB2IP, PSD3, ADRBK2, ARHGAP24, CADPS, ARHGAP22, GRB10, GAB2, GEFT, PLCD1, PHLDA3, GRB7, PHLDA2, GRB14	743	237	19113	1.62811	1	0.802099	75.6999
GOTERM_BP_FAT	GO:0019748~secondary metabolic process	8	1.07239	0.0790804	ME1, ALDH1A2, RBP4, RBP1, ALDH1A3, CYP26B1, HAAO, IDH1	640	79	13528	2.14051	1	0.495981	77.0692
SMART	SM00408:IGc2	17	2.27882	0.0795517	DCC, FGFR3, ASAM, ICAM5, FLT4, PTK7, SIGLEC10, LRIG3, MCAM, KDR, NCAM2, CNTN1, ROR2, UNC5C, LRFN5, NRG1, BOC	484	205	9079	1.55556	1	0.459784	64.8542
GOTERM_BP_FAT	GO:0060341~regulation of cellular localization	18	2.41287	0.0796495	RBP4, SNCAIP, RAB3C, DRD4, FST, CDH1, GDNF, NPY5R, SMO, PCSK1, KISS1R, CDKN2A, HRH3, GRM7, PDE8B, CHRNA3, NMU, SYK	640	248	13528	1.53417	1	0.497543	77.3212
SP_PIR_KEYWORDS	Sodium	9	1.20643	0.0798658	HCN1, SLC13A5, SCN3B, SLC24A3, SLC5A8, SLC10A4, SLC5A7, HCN4, SLC34A2	743	116	19235	2.00857	1	0.375633	69.6417
SP_PIR_KEYWORDS	Sodium transport	9	1.20643	0.0798658	HCN1, SLC13A5, SCN3B, SLC24A3, SLC5A8, SLC10A4, SLC5A7, HCN4, SLC34A2	743	116	19235	2.00857	1	0.375633	69.6417
INTERPRO	IPR002348:Interleukin 1/heparin-binding growth factor	4	0.536193	0.0803433	FGF19, FGF8, FGF10, FGF12	711	24	16659	3.90506	1	0.613807	73.4236
INTERPRO	IPR001024:Lipoxygenase, LH2	4	0.536193	0.0803433	LPL, ALOX15, ALOX5, PKDREJ	711	24	16659	3.90506	1	0.613807	73.4236
SP_PIR_KEYWORDS	Intermediate filament	7	0.938338	0.0804182	INA, PRPH, KRT19, NES, DES, KRT18, NEFH	743	78	19235	2.32331	1	0.374309	69.9016
GOTERM_MF_FAT	GO:0043167~ion binding	217	29.0885	0.0804821	MOCOS, FHIT, JUB, CYP24A1, GDA, ADCY2, PTGS2, SCN3B, SYT2, NELL1, ADCY6, GRIN3A, EDIL3, PLOD2, KCNK6, RARB, L3MBTL4, COLEC12, ZNF238, BHMT, ADAMTS1, PRDM1, ADAMTS5, MOSC2, CACNB4, KCNJ2, LHX1, LHX2, LHX4, IDH1, LHX5, LHX6, TRPC1, RASEF, KLF14, HBA2, CELSR1, HBA1, KCNK1, PCDH17, GAS6, KCNK3, NOTCH3, KCNJ6, KCNJ8, ABO, KLF3, KCNK17, STEAP4, GLRA1, CACHD1, NUAK1, ZNF530, KCNJ10, KCNK12, KCNIP1, SLC2…	612	4241	12983	1.08546	1	0.626533	72.1947
GOTERM_CC_FAT	GO:0016323~basolateral plasma membrane	14	1.87668	0.0808352	JUB, TRPC1, SLC13A5, LIMK1, ERBB2, FBLIM1, CDH1, ARHGAP24, WNT2, CTTNBP2, PTK2, CD44, RHCG, PARVA	532	203	12782	1.65699	1	0.395185	68.363
GOTERM_BP_FAT	GO:0032103~positive regulation of response to external stimulus	7	0.938338	0.0808586	NTRK3, CDH13, NPY, FGF10, NPY5R, SLIT2, KDR	640	64	13528	2.31191	1	0.501967	77.848
GOTERM_BP_FAT	GO:0008585~female gonad development	7	0.938338	0.0808586	FST, IDH1, ADAMTS1, FOXC1, MMP14, BMPR1B, KDR	640	64	13528	2.31191	1	0.501967	77.848
KEGG_PATHWAY	hsa05412:Arrhythmogenic right ventricular cardiomyopathy (ARVC)	8	1.07239	0.0810111	JUP, CACNA2D1, DES, PKP2, DSC2, CACNB4, CDH2, CACNA1D	253	76	5085	2.11566	0.999989	0.557201	62.8584
GOTERM_BP_FAT	GO:0051705~behavioral interaction between organisms	5	0.670241	0.0813092	NPAS3, DRD5, DRD4, NR2E1, MTNR1A	640	35	13528	3.01964	1	0.502961	78.0413
GOTERM_CC_FAT	GO:0005584~collagen type I	2	0.268097	0.0813629	COL1A2, COL1A1	532	2	12782	24.0263	1	0.392059	68.6101
GOTERM_MF_FAT	GO:0046872~metal ion binding	212	28.4182	0.0824568	MOCOS, FHIT, JUB, CYP24A1, GDA, ADCY2, PTGS2, SCN3B, SYT2, NELL1, ADCY6, GRIN3A, EDIL3, PLOD2, KCNK6, RARB, L3MBTL4, COLEC12, ZNF238, BHMT, ADAMTS1, PRDM1, ADAMTS5, MOSC2, CACNB4, KCNJ2, LHX1, LHX2, LHX4, IDH1, LHX5, LHX6, TRPC1, RASEF, KLF14, HBA2, CELSR1, HBA1, KCNK1, PCDH17, GAS6, KCNK3, NOTCH3, KCNJ6, KCNJ8, ABO, KLF3, KCNK17, STEAP4, CACHD1, NUAK1, ZNF530, KCNJ10, KCNK12, KCNIP1, SLC24A3, ZF…	612	4140	12983	1.08632	1	0.630223	73.0918
GOTERM_BP_FAT	GO:0007628~adult walking behavior	4	0.536193	0.0829597	GLRB, GLRA1, UCHL1, CACNB4	640	22	13528	3.84318	1	0.509251	78.7359
GOTERM_BP_FAT	GO:0006691~leukotriene metabolic process	4	0.536193	0.0829597	ALOX15, ALOX5, MGST2, SYK	640	22	13528	3.84318	1	0.509251	78.7359
INTERPRO	IPR001590:Peptidase M12B, ADAM/reprolysin	5	0.670241	0.0831019	ADAMTS18, ADAM33, ADAMTS1, ADAM12, ADAMTS5	711	39	16659	3.00389	1	0.622654	74.6573
INTERPRO	IPR002870:Peptidase M12B, propeptide	5	0.670241	0.0831019	ADAMTS18, ADAM33, ADAMTS1, ADAM12, ADAMTS5	711	39	16659	3.00389	1	0.622654	74.6573
GOTERM_CC_FAT	GO:0043195~terminal button	4	0.536193	0.083381	SNCB, HCN4, PRSS12, NMU	532	25	12782	3.84421	1	0.394721	69.5387
INTERPRO	IPR017197:Bone morphogenetic protein 3/growth differentiation factor 10	2	0.268097	0.0834252	BMP3, GDF10	711	2	16659	23.4304	1	0.620082	74.7983
INTERPRO	IPR002339:Haemoglobin, pi	2	0.268097	0.0834252	HBQ1, HBA2, HBA1	711	2	16659	23.4304	1	0.620082	74.7983
INTERPRO	IPR013938:3'5'-cyclic nucleotide phosphodiesterase PDE8	2	0.268097	0.0834252	PDE8B, PDE8A	711	2	16659	23.4304	1	0.620082	74.7983
INTERPRO	IPR016375:Transcription factor GATA-4/5/6	2	0.268097	0.0834252	GATA5, GATA4	711	2	16659	23.4304	1	0.620082	74.7983
INTERPRO	IPR001789:Signal transduction response regulator, receiver region	2	0.268097	0.0834252	PDE8B, PDE8A	711	2	16659	23.4304	1	0.620082	74.7983
INTERPRO	IPR015584:POU domain class 4 related	2	0.268097	0.0834252	POU4F3, POU4F2	711	2	16659	23.4304	1	0.620082	74.7983
INTERPRO	IPR003973:Potassium channel, voltage dependent, Kv2	2	0.268097	0.0834252	KCNB2, KCNB1	711	2	16659	23.4304	1	0.620082	74.7983
INTERPRO	IPR001849:Pleckstrin homology	18	2.41287	0.0839194	IRS2, DAB2IP, PSD3, ADRBK2, ARHGAP24, FARP1, CADPS, ARHGAP22, GRB10, MYO10, GAB2, RASGRF1, GEFT, PLCD1, GRB7, PHLDA3, PHLDA2, GRB14	711	277	16659	1.52255	1	0.618333	75.0124
GOTERM_BP_FAT	GO:0055080~cation homeostasis	20	2.68097	0.0847651	TRPC1, PTGER3, DRD5, SLC12A5, DRD4, GPR6, KCNA5, FZD2, CACNB4, KDR, EDNRB, GCM2, RHCG, HRH3, SLC24A3, CCR10, CACNA1G, SV2A, MT1H, GPR12	640	286	13528	1.47815	1	0.51611	79.472
UP_SEQ_FEATURE	repeat:LRR 10	9	1.20643	0.0853524	PODN, SLITRK3, LRRTM1, DNAH3, TLR2, LRIG3, LGR5, SLIT2, SLIT3	743	117	19113	1.97878	1	0.824123	78.4058
OMIM_DISEASE	A genome-wide association study of type 2 diabetes in Finns detects multiple susceptibility variants	3	0.402145	0.0854878	HHEX, CDKN2A, CDKN2B	205	9	3671	5.96911	1	0.999319	71.351
OMIM_DISEASE	Genome-wide association analysis identifies loci for type 2 diabetes and triglyceride levels	3	0.402145	0.0854878	HHEX, CDKN2A, CDKN2B	205	9	3671	5.96911	1	0.999319	71.351
UP_SEQ_FEATURE	domain:EGF-like 7; calcium-binding	4	0.536193	0.0855496	SCUBE3, SCUBE1, CELSR1, FBN2	743	27	19113	3.81098	1	0.821873	78.4857
INTERPRO	IPR016044:Filament	7	0.938338	0.086092	INA, PRPH, KRT19, NES, DES, KRT18, NEFH	711	72	16659	2.27795	1	0.624187	75.9337
INTERPRO	IPR018039:Intermediate filament protein, conserved site	7	0.938338	0.086092	INA, PRPH, KRT19, NES, DES, KRT18, NEFH	711	72	16659	2.27795	1	0.624187	75.9337
GOTERM_BP_FAT	GO:0006631~fatty acid metabolic process	15	2.01072	0.0863157	LPL, PTGS2, FA2H, ABHD5, FADS2, ACADL, ACOT4, ALOX15, FABP3, SLC27A6, ALOX5, DEGS2, ACSL6, MGST2, SYK	640	198	13528	1.60133	1	0.521761	80.0849
SP_PIR_KEYWORDS	gtp-binding	19	2.54692	0.0863421	GNAZ, GNA14, RAB3C, TUBB2B, RASEF, GNAI1, AK3L1, RAB42, RAB32, RAB31, DIRAS1, ARL11, DIRAS2, RAB37, RAC3, RAB34, RASL10B, GUCY1A2, REM1	743	329	19235	1.49507	1	0.393008	72.5625
BBID	74.CD47-IAP_with_avB3	2	0.268097	0.0867859	PTK2, SYK	9	4	358	19.8889	0.719446	0.719446	46.0274
SMART	SM00121:IB	4	0.536193	0.0871117	IGFBP7, IGFBP2, IGFBP3, CYR61	484	20	9079	3.75165	1	0.479885	68.3269
GOTERM_MF_FAT	GO:0005518~collagen binding	5	0.670241	0.0873006	COL14A1, CD44, NID2, COL5A3, FN1	612	36	12983	2.9464	1	0.646646	75.179
SP_PIR_KEYWORDS	rna editing	3	0.402145	0.0875174	GRIA2, GRIK1, WT1	743	13	19235	5.97422	1	0.393835	73.0637
SP_PIR_KEYWORDS	phagocytosis	3	0.402145	0.0875174	GATA2, GULP1, MEGF10	743	13	19235	5.97422	1	0.393835	73.0637
GOTERM_BP_FAT	GO:0050953~sensory perception of light stimulus	16	2.14477	0.0875766	RBP4, GLRB, RAX, GLRA1, MYO3A, PAX6, VAX2, PAX2, CDH3, NR2E1, BBS1, EYA4, TGFBI, GRM6, POU4F3, COL1A1	640	216	13528	1.56574	1	0.526099	80.5705
GOTERM_BP_FAT	GO:0007601~visual perception	16	2.14477	0.0875766	RBP4, GLRB, RAX, GLRA1, MYO3A, PAX6, VAX2, PAX2, CDH3, NR2E1, BBS1, EYA4, TGFBI, GRM6, POU4F3, COL1A1	640	216	13528	1.56574	1	0.526099	80.5705
GOTERM_BP_FAT	GO:0010959~regulation of metal ion transport	8	1.07239	0.0877096	TRPC1, CACNA2D1, NOS1, PTGS2, DRD4, CACNB4, KCNA5, KCNE3	640	81	13528	2.08765	1	0.525638	80.6211
GOTERM_BP_FAT	GO:0051241~negative regulation of multicellular organismal process	13	1.74263	0.0880778	RBP4, PTGS2, GRIK1, GLRA1, DRD5, TBX5, SOX9, NPY5R, IRAK3, ADRB3, ADRB1, ADRA1D, PLAU	640	164	13528	1.67553	1	0.526169	80.7604
GOTERM_BP_FAT	GO:0001707~mesoderm formation	5	0.670241	0.0882267	HAND1, WNT3A, FOXC1, BMP7, SLIT2	640	36	13528	2.93576	1	0.525777	80.8165
SP_PIR_KEYWORDS	Lectin	11	1.47453	0.0884049	ATRNL1, WBSCR17, NPTX2, PRG2, GALNT4, MRC2, SIGLEC10, CHODL, COLEC12, CD302, GALNT14	743	159	19235	1.79101	1	0.393613	73.4365
INTERPRO	IPR006207:Cystine knot, C-terminal	4	0.536193	0.0885334	GREM1, SLIT2, SLIT3, CYR61	711	25	16659	3.74886	1	0.631023	76.931
INTERPRO	IPR018980:FERM, C-terminal PH-like domain	4	0.536193	0.0885334	EPB41L3, PTPN13, EPB41L4B, FARP1	711	25	16659	3.74886	1	0.631023	76.931
SP_PIR_KEYWORDS	pharmaceutical	5	0.670241	0.0886955	CXCL2, BMP7, SST, PLAU, EPO	743	44	19235	2.94185	1	0.391271	73.5575
GOTERM_MF_FAT	GO:0004721~phosphoprotein phosphatase activity	13	1.74263	0.0892351	PTPRJ, PTPRM, PTPN18, PTPRZ1, CTDSPL, PTPN14, PTPN13, PTPRT, PTPRN, PTPRO, PPM1F, EYA4, PPAP2B	612	165	12983	1.67141	1	0.64964	75.9695
PIR_SUPERFAMILY	PIRSF036518:globin	3	0.402145	0.089461	HBQ1, CYGB, HBA2, HBA1	344	11	7396	5.86364	1	0.953446	72.394
PIR_SUPERFAMILY	PIRSF002564:metallothionein	3	0.402145	0.089461	MT1A, MT1H, MT1G	344	11	7396	5.86364	1	0.953446	72.394
INTERPRO	IPR000971:Globin, subset	3	0.402145	0.0902442	HBQ1, CYGB, HBA2, HBA1	711	12	16659	5.85759	1	0.634511	77.6066
INTERPRO	IPR017891:Insulin-like growth factor binding protein, N-terminal	3	0.402145	0.0902442	IGFBP2, IGFBP3, CYR61	711	12	16659	5.85759	1	0.634511	77.6066
INTERPRO	IPR003019:Metallothionein superfamily, eukaryotic	3	0.402145	0.0902442	MT1A, MT1H, MT1G	711	12	16659	5.85759	1	0.634511	77.6066
INTERPRO	IPR000006:Metallothionein, vertebrate	3	0.402145	0.0902442	MT1A, MT1H, MT1G	711	12	16659	5.85759	1	0.634511	77.6066
INTERPRO	IPR012292:Globin	3	0.402145	0.0902442	HBQ1, CYGB, HBA2, HBA1	711	12	16659	5.85759	1	0.634511	77.6066
PIR_SUPERFAMILY	PIRSF017459:PIRSF017459	2	0.268097	0.090608	MOSC2, MOSC1	344	2	7396	21.5	1	0.942119	72.8678
PIR_SUPERFAMILY	PIRSF037403:BMP3/GDF10	2	0.268097	0.090608	BMP3, GDF10	344	2	7396	21.5	1	0.942119	72.8678
PIR_SUPERFAMILY	PIRSF000191:protein-lysine 6-oxidase	2	0.268097	0.090608	LOX, LOXL1	344	2	7396	21.5	1	0.942119	72.8678
PIR_SUPERFAMILY	PIRSF038593:probable G protein-coupled receptor 26/78	2	0.268097	0.090608	GPR26, GPR78	344	2	7396	21.5	1	0.942119	72.8678
PIR_SUPERFAMILY	PIRSF038520:potassium voltage-gated channel, subfamily B	2	0.268097	0.090608	KCNB2, KCNB1	344	2	7396	21.5	1	0.942119	72.8678
PIR_SUPERFAMILY	PIRSF003028:transcription factor GATA-4/5/6 types	2	0.268097	0.090608	GATA5, GATA4	344	2	7396	21.5	1	0.942119	72.8678
PIR_SUPERFAMILY	PIRSF003028:TF_GATA_4/5/6	2	0.268097	0.090608	GATA5, GATA4	344	2	7396	21.5	1	0.942119	72.8678
INTERPRO	IPR013151:Immunoglobulin	14	1.87668	0.0916967	FGFR3, PTPRM, ASAM, ICAM5, FLT4, PTK7, SIGLEC10, MCAM, KDR, NTRK3, NCAM2, CNTN1, NRG1, BOC	711	202	16659	1.62389	1	0.636822	78.1656
GOTERM_BP_FAT	GO:0033559~unsaturated fatty acid metabolic process	6	0.80429	0.0917121	ALOX15, PTGS2, FADS2, ALOX5, MGST2, SYK	640	51	13528	2.48676	1	0.539199	82.0859
SP_PIR_KEYWORDS	acetylated amino end	8	1.07239	0.0917333	DES, MT1A, FABP3, CA3, GNMT, PRKG1, MT1H, MT1G	743	100	19235	2.07106	1	0.398649	74.7922
GOTERM_MF_FAT	GO:0048407~platelet-derived growth factor binding	3	0.402145	0.0918023	COL1A2, COL1A1, COL5A1	612	11	12983	5.78565	1	0.655206	76.9823
SP_PIR_KEYWORDS	heterotrimer	4	0.536193	0.0918266	GNAZ, LAMA1, GNAI1, NEFH	743	28	19235	3.69833	1	0.39564	74.8293
GOTERM_MF_FAT	GO:0051379~epinephrine binding	2	0.268097	0.0919117	ADRB3, ADRB1	612	2	12983	21.2141	1	0.65038	77.0246
GOTERM_MF_FAT	GO:0000156~two-component response regulator activity	2	0.268097	0.0919117	PDE8B, PDE8A	612	2	12983	21.2141	1	0.65038	77.0246
GOTERM_BP_FAT	GO:0043271~negative regulation of ion transport	4	0.536193	0.0922025	NOS1, PTGS2, DRD4, KCNA5	640	23	13528	3.67609	1	0.540176	82.2581
GOTERM_BP_FAT	GO:0002088~lens development in camera-type eye	4	0.536193	0.0922025	SOX1, SOX2, PAX6, PROX1	640	23	13528	3.67609	1	0.540176	82.2581
GOTERM_BP_FAT	GO:0015695~organic cation transport	4	0.536193	0.0922025	SLC22A16, RHCG, SLC12A5, SLC5A7	640	23	13528	3.67609	1	0.540176	82.2581
GOTERM_BP_FAT	GO:0021575~hindbrain morphogenesis	4	0.536193	0.0922025	SMO, LMX1B, LHX1, LHX5	640	23	13528	3.67609	1	0.540176	82.2581
GOTERM_BP_FAT	GO:0055007~cardiac muscle cell differentiation	4	0.536193	0.0922025	TBX5, RARB, NRG1, PROX1	640	23	13528	3.67609	1	0.540176	82.2581
GOTERM_BP_FAT	GO:0042755~eating behavior	4	0.536193	0.0922025	HRH3, UCHL1, NPY5R, NMU	640	23	13528	3.67609	1	0.540176	82.2581
GOTERM_BP_FAT	GO:0060078~regulation of postsynaptic membrane potential	4	0.536193	0.0922025	GLRA1, GRIK1, DRD4, CHRNA3	640	23	13528	3.67609	1	0.540176	82.2581
GOTERM_BP_FAT	GO:0043449~cellular alkene metabolic process	4	0.536193	0.0922025	ALOX15, ALOX5, MGST2, SYK	640	23	13528	3.67609	1	0.540176	82.2581
GOTERM_BP_FAT	GO:0001941~postsynaptic membrane organization	2	0.268097	0.0922429	CHRNB1, GDNF	640	2	13528	21.1375	1	0.539321	82.2722
GOTERM_BP_FAT	GO:0033087~negative regulation of immature T cell proliferation	2	0.268097	0.0922429	CDKN2A, ERBB2	640	2	13528	21.1375	1	0.539321	82.2722
GOTERM_BP_FAT	GO:0060012~synaptic transmission, glycinergic	2	0.268097	0.0922429	GLRB, GLRA1	640	2	13528	21.1375	1	0.539321	82.2722
GOTERM_BP_FAT	GO:0033088~negative regulation of immature T cell proliferation in the thymus	2	0.268097	0.0922429	CDKN2A, ERBB2	640	2	13528	21.1375	1	0.539321	82.2722
GOTERM_BP_FAT	GO:0060346~bone trabecula formation	2	0.268097	0.0922429	COL1A1, MMP2	640	2	13528	21.1375	1	0.539321	82.2722
GOTERM_BP_FAT	GO:0021523~somatic motor neuron differentiation	2	0.268097	0.0922429	PHOX2A, LHX4	640	2	13528	21.1375	1	0.539321	82.2722
GOTERM_BP_FAT	GO:0033084~regulation of immature T cell proliferation in the thymus	2	0.268097	0.0922429	CDKN2A, ERBB2	640	2	13528	21.1375	1	0.539321	82.2722
GOTERM_BP_FAT	GO:0001994~norepinephrine-epinephrine vasoconstriction involved in regulation of systemic arterial blood pressure	2	0.268097	0.0922429	DRD5, ADRA1D	640	2	13528	21.1375	1	0.539321	82.2722
GOTERM_BP_FAT	GO:0030948~negative regulation of vascular endothelial growth factor receptor signaling pathway	2	0.268097	0.0922429	HHEX, LECT1	640	2	13528	21.1375	1	0.539321	82.2722
GOTERM_BP_FAT	GO:0060059~embryonic retina morphogenesis in camera-type eye	2	0.268097	0.0922429	RBP4, PROX1	640	2	13528	21.1375	1	0.539321	82.2722
GOTERM_BP_FAT	GO:0001705~ectoderm formation	2	0.268097	0.0922429	FOXA2, LHX1	640	2	13528	21.1375	1	0.539321	82.2722
GOTERM_BP_FAT	GO:0043586~tongue development	3	0.402145	0.0923888	HOXC13, ERBB2, SOX2	640	11	13528	5.76477	1	0.538898	82.323
GOTERM_BP_FAT	GO:0021895~cerebral cortex neuron differentiation	3	0.402145	0.0923888	DLX1, LHX6, ID4	640	11	13528	5.76477	1	0.538898	82.323
GOTERM_BP_FAT	GO:0010812~negative regulation of cell-substrate adhesion	3	0.402145	0.0923888	CDKN2A, COL1A1, MMP14	640	11	13528	5.76477	1	0.538898	82.323
GOTERM_BP_FAT	GO:0002089~lens morphogenesis in camera-type eye	3	0.402145	0.0923888	SOX1, SOX2, PROX1	640	11	13528	5.76477	1	0.538898	82.323
GOTERM_BP_FAT	GO:0043616~keratinocyte proliferation	3	0.402145	0.0923888	CDH13, FST, FGF10	640	11	13528	5.76477	1	0.538898	82.323
GOTERM_BP_FAT	GO:0048010~vascular endothelial growth factor receptor signaling pathway	3	0.402145	0.0923888	FLT4, FOXC1, KDR	640	11	13528	5.76477	1	0.538898	82.323
GOTERM_BP_FAT	GO:0045661~regulation of myoblast differentiation	3	0.402145	0.0923888	MYOCD, IGFBP3, BOC	640	11	13528	5.76477	1	0.538898	82.323
GOTERM_BP_FAT	GO:0048588~developmental cell growth	3	0.402145	0.0923888	POU4F3, CYFIP1, POU4F2	640	11	13528	5.76477	1	0.538898	82.323
UP_SEQ_FEATURE	domain:Tyrosine-protein phosphatase	6	0.80429	0.0924061	PTPRJ, PTPN18, PTPN14, PTPN13, PTPRN, PTPRO	743	62	19113	2.48943	1	0.84315	81.0952
GOTERM_CC_FAT	GO:0048471~perinuclear region of cytoplasm	18	2.41287	0.0926457	FZD9, SLC2A10, NOS1, PTPRM, RASEF, ERBB2, GALNT4, CHODL, CDH1, NHLRC1, PCSK1, CDH13, KRT18, SLC2A4, CACNA1G, CYFIP1, SYNJ2, ABCC5	532	288	12782	1.50164	1	0.42389	73.4838
UP_SEQ_FEATURE	region of interest:Segment H5 (pore-forming)	4	0.536193	0.0931769	KCNS3, KCNB2, KCNB1, KCNG1	743	28	19113	3.67487	1	0.842904	81.3692
GOTERM_BP_FAT	GO:0030003~cellular cation homeostasis	18	2.41287	0.0940285	TRPC1, PTGER3, DRD5, SLC12A5, DRD4, GPR6, KCNA5, FZD2, CACNB4, EDNRB, GCM2, HRH3, SLC24A3, CCR10, CACNA1G, SV2A, MT1H, GPR12	640	254	13528	1.49793	1	0.544492	82.8853
GOTERM_BP_FAT	GO:0051971~positive regulation of transmission of nerve impulse	5	0.670241	0.0954179	KISS1R, PTGS2, GRIA2, GRIK1, NMU	640	37	13528	2.85642	1	0.549009	83.3485
SMART	SM00280:KAZAL	6	0.80429	0.0958039	TMEFF2, SMOC2, IGFBP7, SMOC1, FST, SPINK2	484	46	9079	2.44673	1	0.502544	71.9277
INTERPRO	IPR002049:EGF-like, laminin	5	0.670241	0.0958806	LAMA1, ATRNL1, CELSR1, MEGF10, SCARF2	711	41	16659	2.85736	1	0.650252	79.7037
INTERPRO	IPR018358:Disintegrin, conserved site	5	0.670241	0.0958806	ADAMTS18, ADAM33, ADAMTS1, ADAM12, ADAMTS5	711	41	16659	2.85736	1	0.650252	79.7037
GOTERM_BP_FAT	GO:0042698~ovulation cycle	7	0.938338	0.0959182	ERBB2, ADAMTS1, FOXC1, MMP14, BMPR1B, NPY5R, KDR	640	67	13528	2.2084	1	0.549972	83.5123
SMART	SM00091:PAS	5	0.670241	0.0959263	NPAS3, ARNT2, PDE8B, PDE8A, SIM1	484	33	9079	2.84216	1	0.491675	71.9756
UP_SEQ_FEATURE	DNA-binding region:Nuclear receptor	5	0.670241	0.0962195	THRB, NR2F6, RARB, NR2F2, NR2E1	743	45	19113	2.85823	1	0.849898	82.4144
UP_SEQ_FEATURE	zinc finger region:NR C4-type	5	0.670241	0.0962195	THRB, NR2F6, RARB, NR2F2, NR2E1	743	45	19113	2.85823	1	0.849898	82.4144
SP_PIR_KEYWORDS	heme	9	1.20643	0.0962251	CYP24A1, NOS1, PTGS2, FA2H, CYP26B1, FADS2, HBQ1, CYGB, HBA2, HBA1	743	121	19235	1.92558	1	0.407427	76.52
PIR_SUPERFAMILY	PIRSF002443:acetylcholine receptor	5	0.670241	0.0975472	GLRB, GLRA1, GABRB2, CHRNB1, CHRNA3	344	38	7396	2.82895	1	0.941709	75.5771
GOTERM_BP_FAT	GO:0051291~protein heterooligomerization	6	0.80429	0.0977484	JUP, GLRB, GLRA1, SCUBE3, CDH2, PARVA	640	52	13528	2.43894	1	0.556121	84.0989
GOTERM_BP_FAT	GO:0007219~Notch signaling pathway	6	0.80429	0.0977484	NOTCH3, DTX1, HEYL, CNTN1, FOXC1, NRG1	640	52	13528	2.43894	1	0.556121	84.0989
GOTERM_BP_FAT	GO:0055002~striated muscle cell development	6	0.80429	0.0977484	KRT19, TNC, ERBB2, CHRNB1, CACNB4, PROX1	640	52	13528	2.43894	1	0.556121	84.0989
GOTERM_BP_FAT	GO:0006897~endocytosis	16	2.14477	0.098421	SH3GL3, ICAM5, GULP1, MRC2, COLEC12, ABCA1, MEGF10, ADRB3, GATA2, GRIA2, LRP12, ZFYVE9, RAB34, STEAP2, CD302, SH3GL2	640	220	13528	1.53727	1	0.557715	84.3095
GOTERM_BP_FAT	GO:0010324~membrane invagination	16	2.14477	0.098421	SH3GL3, ICAM5, GULP1, MRC2, COLEC12, ABCA1, MEGF10, ADRB3, GATA2, GRIA2, LRP12, ZFYVE9, RAB34, STEAP2, CD302, SH3GL2	640	220	13528	1.53727	1	0.557715	84.3095
SP_PIR_KEYWORDS	camp-binding	3	0.402145	0.0995808	HCN1, PDE10A, HCN4	743	14	19235	5.54749	1	0.415354	77.7382
SP_PIR_KEYWORDS	Immunoglobulin domain	25	3.35121	0.0997647	DCC, FGFR3, ASAM, SCN3B, GPR124, IGFBP7, PTK7, LRIG3, SEMA3C, UNC5C, NRG1, LRFN5, BOC, PTPRM, ICAM4, ICAM5, FLT4, SIGLEC10, PTPRT, MCAM, KDR, NTRK3, NCAM2, ROR2, CNTN1	743	470	19235	1.37704	1	0.412649	77.8033
GOTERM_CC_FAT	GO:0034704~calcium channel complex	4	0.536193	0.0998895	CACNA2D1, CACNA1G, CACNB4, CACNA1D	532	27	12782	3.55945	1	0.444171	76.2326

## Sheet: Sheet2
Annotation Cluster 1	Enrichment Score: 24.313395415652234
Category	Term	Count	%	PValue	Genes	List Total	Pop Hits	Pop Total	Fold Enrichment	Bonferroni	Benjamini	FDR
SP_PIR_KEYWORDS	Homeobox	58	7.7748	5.16077e-29	CDX2, EVX1, PAX6, HOXD12, HOXD10, HOXD11, BARX2, NKX6-2, PAX7, POU4F3, POU4F2, ALX4, PITX2, PHOX2A, GSC, RAX, NKX2-8, SIX2, VAX2, VAX1, PROX1, HOXC10, HHEX, HOXD8, MSX1, HOXC13, SIX1, IRX4, IRX3, IRX5, HOXA13, IRX2, ONECUT2, HOXB13, MSX2, MEIS2, LHX1, LHX2, GBX2, LHX4, LHX5, HOXA9, NKX3-1, LHX6, TLX3, NKX2-2, LMX1B, HMBOX1, EN1, ISL1, DLX3, SHOX2, DLX1, HOXB2, HOXB8, DLX5, DLX4, HOXB9	743	242	19235	6.20463	2.48233e-26	1.24116e-26	7.39123e-26
UP_SEQ_FEATURE	DNA-binding region:Homeobox	52	6.97051	7.63972e-29	CDX2, EVX1, PAX6, HOXD12, HOXD10, HOXD11, BARX2, NKX6-2, PAX7, POU4F3, POU4F2, ALX4, PITX2, PHOX2A, RAX, GSC, NKX2-8, SIX2, VAX2, VAX1, HOXC10, HHEX, HOXD8, MSX1, HOXC13, SIX1, HOXA13, ONECUT2, HOXB13, MSX2, LHX1, LHX2, GBX2, LHX4, LHX5, HOXA9, NKX3-1, LHX6, TLX3, NKX2-2, LMX1B, HMBOX1, EN1, ISL1, DLX3, SHOX2, DLX1, HOXB2, HOXB8, DLX5, DLX4, HOXB9	743	190	19113	7.04028	1.51801e-25	1.51801e-25	1.31251e-25
INTERPRO	IPR017970:Homeobox, conserved site	57	7.64075	5.16361e-27	CDX2, EVX1, PAX6, HOXD12, HOXD10, HOXD11, BARX2, NKX6-2, PAX7, POU4F3, POU4F2, ALX4, PITX2, PHOX2A, GSC, RAX, NKX2-8, SIX2, VAX2, VAX1, HOXC10, HHEX, HOXD8, MSX1, HOXC13, SIX1, IRX4, IRX3, IRX5, HOXA13, IRX2, ONECUT2, HOXB13, MSX2, MEIS2, LHX1, LHX2, GBX2, LHX4, LHX5, HOXA9, NKX3-1, LHX6, TLX3, NKX2-2, LMX1B, HMBOX1, EN1, ISL1, DLX3, SHOX2, DLX1, HOXB2, HOXB8, DLX5, DLX4, HOXB9	711	232	16659	5.7566	5.22041e-24	5.22041e-24	8.16972e-24
GOTERM_MF_FAT	GO:0043565~sequence-specific DNA binding	96	12.8686	2.76181e-26	HLF, MYOD1, CDX2, EVX1, THRB, FOXA2, HOXD12, PAX6, NR2E1, HOXD10, HOXD11, GATA2, BARX2, GATA5, GATA3, PAX7, NKX6-2, GATA4, NR2F6, POU4F3, POU4F2, RARB, HSF4, FOXB1, NR2F2, ALX4, TERT, PITX2, PHOX2A, GSC, RAX, SOX14, NKX2-8, PTF1A, SIX2, VAX2, VAX1, HMGA2, PROX1, HOXC10, HHEX, HOXD8, MSX1, HOXC13, SIX1, FOXC1, IRX4, IRX3, ETV7, IRX5, HOXA13, SOX1, IRX2, SOX2, ONECUT2, HOXB13, SOX9, WT1, MSX2, T, T…	612	607	12983	3.35511	2.10726e-23	2.10726e-23	4.213e-23
INTERPRO	IPR001356:Homeobox	56	7.5067	7.77888e-26	CDX2, EVX1, PAX6, HOXD12, HOXD10, HOXD11, BARX2, NKX6-2, PAX7, POU4F3, POU4F2, ALX4, PITX2, PHOX2A, RAX, GSC, NKX2-8, SIX2, VAX2, VAX1, HOXC10, HHEX, HOXD8, MSX1, HOXC13, SIX1, IRX4, IRX3, IRX5, HOXA13, IRX2, ONECUT2, HOXB13, MSX2, MEIS2, LHX1, LHX2, GBX2, LHX4, HOXA9, NKX3-1, LHX6, TLX3, NKX2-2, LMX1B, HMBOX1, EN1, ISL1, DLX3, SHOX2, DLX1, HOXB2, HOXB8, DLX5, DLX4, HOXB9	711	235	16659	5.58341	7.86445e-23	3.93222e-23	1.23075e-22
INTERPRO	IPR012287:Homeodomain-related	56	7.5067	1.52029e-25	CDX2, EVX1, PAX6, HOXD12, HOXD10, HOXD11, BARX2, NKX6-2, PAX7, POU4F3, POU4F2, ALX4, PITX2, PHOX2A, RAX, GSC, NKX2-8, SIX2, VAX2, VAX1, HOXC10, HHEX, HOXD8, MSX1, HOXC13, SIX1, IRX4, IRX3, IRX5, HOXA13, IRX2, ONECUT2, HOXB13, MSX2, MEIS2, LHX1, LHX2, GBX2, LHX4, HOXA9, NKX3-1, LHX6, TLX3, NKX2-2, LMX1B, HMBOX1, EN1, ISL1, DLX3, SHOX2, DLX1, HOXB2, HOXB8, DLX5, DLX4, HOXB9	711	238	16659	5.51303	1.53701e-22	5.12337e-23	2.40536e-22
GOTERM_MF_FAT	GO:0003700~transcription factor activity	124	16.622	3.24186e-25	MYOD1, CDX2, THRB, ARNT2, HOXD12, NFXL1, ZIC1, NR2E1, HOXD10, HOXD11, GATA2, CDKN2A, GATA5, GATA3, NKX6-2, GATA4, RARB, PITX2, PHOX2A, L3MBTL4, NKX2-8, SIX2, HMG20B, VAX2, VAX1, PROX1, HHEX, MSX1, HOXD8, ZNF238, ZNF197, SIX1, PRDM1, TFAP2C, SOX1, HOXA13, TFCP2L1, SOX2, ONECUT2, HOXB13, SOX7, SOX9, SOX8, WT1, T, TAL1, MEIS2, LHX1, LHX2, TEAD4, LHX4, NKX3-1, LHX5, HOXA9, LHX6, NKX2-2, MAFB, FOXA1, …	612	975	12983	2.69799	2.47354e-22	1.23677e-22	4.94531e-22
SMART	SM00389:HOX	56	7.5067	1.23003e-21	CDX2, EVX1, PAX6, HOXD12, HOXD10, HOXD11, BARX2, NKX6-2, PAX7, POU4F3, POU4F2, ALX4, PITX2, PHOX2A, RAX, GSC, NKX2-8, SIX2, VAX2, VAX1, HOXC10, HHEX, HOXD8, MSX1, HOXC13, SIX1, IRX4, IRX3, IRX5, HOXA13, IRX2, ONECUT2, HOXB13, MSX2, MEIS2, LHX1, LHX2, GBX2, LHX4, HOXA9, NKX3-1, LHX6, TLX3, NKX2-2, LMX1B, HMBOX1, EN1, ISL1, DLX3, SHOX2, DLX1, HOXB2, HOXB8, DLX5, DLX4, HOXB9	484	235	9079	4.47005	2.55846e-19	2.55846e-19	1.55161e-18
GOTERM_MF_FAT	GO:0030528~transcription regulator activity	141	18.9008	5.701e-16	MYOD1, CDX2, THRB, ARNT2, HOXD12, NFXL1, ZIC1, NR2E1, HOXD10, HOXD11, GATA2, CDKN2A, MYOCD, GATA5, GATA3, NKX6-2, GATA4, RARB, PITX2, TWIST1, PHOX2A, L3MBTL4, NKX2-8, SIX2, HMG20B, VAX2, VAX1, PROX1, HHEX, MSX1, HOXD8, ZNF238, ZNF197, SIX1, VGLL2, PRDM1, TFAP2C, HOXA13, SOX1, TFCP2L1, SOX2, ONECUT2, HOXB13, SOX7, SOX9, SOX8, WT1, T, TAL1, MEIS2, LHX1, LHX2, TEAD4, LHX4, NKX3-1, LHX5, HOXA9, LHX6,…	612	1512	12983	1.97829	4.2355e-13	1.4122e-13	8.43769e-13
Annotation Cluster 2	Enrichment Score: 16.3610836543481
Category	Term	Count	%	PValue	Genes	List Total	Pop Hits	Pop Total	Fold Enrichment	Bonferroni	Benjamini	FDR
SP_PIR_KEYWORDS	glycoprotein	283	37.9357	6.84384e-23	ADCY2, GPR126, PTGS2, GDF7, SCN3B, GPR124, SYT2, NELL1, ADCY6, FST, GRIN3A, MEGF10, RTBDN, PRRT2, CD44, PLOD2, KCNK6, CHRNA3, INA, PTPRJ, TMEFF2, PTPRM, ATRNL1, PLD5, PTPRT, COLEC12, PTPRN, PTPRO, CRHR2, SSTR2, KRT18, RHCG, HTR7, BACE2, ROR2, CD164L2, ADAMTS1, ADAMTS5, CTSL2, SLC2A10, PRLHR, ERBB2, MANSC1, SEMA5A, ADRB3, KAL1, BAI2, OLFM1, BMP3, ST6GAL2, HBA2, CELSR1, HBA1, KCNK1, PCDH17, MCAM, E…	743	4318	19235	1.69671	3.29189e-20	1.0973e-20	9.80172e-20
UP_SEQ_FEATURE	glycosylation site:N-linked (GlcNAc...)	270	36.193	4.80383e-21	ADCY2, GPR126, PTGS2, GDF7, SCN3B, GPR124, SYT2, NELL1, FST, ADCY6, GRIN3A, MEGF10, RTBDN, PRRT2, CD44, PLOD2, KCNK6, CHRNA3, PTPRJ, TMEFF2, PTPRM, ATRNL1, PLD5, PTPRT, COLEC12, PTPRN, PTPRO, CRHR2, SSTR2, RHCG, HTR7, BACE2, ROR2, CD164L2, ADAMTS1, ADAMTS5, CTSL2, SLC2A10, PRLHR, ERBB2, MANSC1, SEMA5A, ADRB3, KAL1, BAI2, OLFM1, BMP3, ST6GAL2, CELSR1, KCNK1, PCDH17, MCAM, EMILIN3, GAS6, EPHA2, KCN…	743	4129	19113	1.68213	9.54522e-18	4.77261e-18	8.25304e-18
SP_PIR_KEYWORDS	signal	214	28.6863	2.26371e-16	GPR126, PTGS2, GDF7, SCN3B, GPR124, NELL1, FST, GRIN3A, EDIL3, MEGF10, RTBDN, CD44, PLOD2, CHRNA3, PTPRJ, TMEFF2, LRRC3, MATN3, PTPRM, ATRNL1, PTPRT, PTPRN, PTPRO, CRHR2, BACE2, CD164L2, ROR2, ADAMTS1, ADAMTS5, CTSL2, RBP4, ERBB2, FAM19A4, MANSC1, SEMA5A, KAL1, BAI2, OLFM1, BMP3, CELSR1, PCDH17, MCAM, EMILIN3, GAS6, EPHA2, KDR, NOTCH3, NTRK3, SEMA6A, LAMA1, EPHA7, COL14A1, PENK, SFRP1, NPY, EPHA8…	743	3250	19235	1.70464	1.06803e-13	2.13163e-14	3.21965e-13
UP_SEQ_FEATURE	signal peptide	214	28.6863	4.52763e-16	GPR126, PTGS2, GDF7, SCN3B, GPR124, NELL1, FST, GRIN3A, EDIL3, MEGF10, RTBDN, CD44, PLOD2, CHRNA3, PTPRJ, TMEFF2, LRRC3, MATN3, PTPRM, ATRNL1, PTPRT, PTPRN, PTPRO, CRHR2, BACE2, CD164L2, ROR2, ADAMTS1, ADAMTS5, CTSL2, RBP4, ERBB2, FAM19A4, MANSC1, SEMA5A, KAL1, BAI2, OLFM1, BMP3, CELSR1, PCDH17, MCAM, EMILIN3, GAS6, EPHA2, KDR, NOTCH3, NTRK3, SEMA6A, LAMA1, EPHA7, COL14A1, PENK, SFRP1, NPY, EPHA8…	743	3250	19113	1.69383	8.82405e-13	2.94098e-13	7.66054e-13
UP_SEQ_FEATURE	disulfide bond	184	24.6649	3.07578e-13	FGF19, GPR126, ASAM, PTGS2, GDF7, SCN3B, GABRB2, NELL1, FST, TLR2, EDIL3, PRKG1, GDNF, MMP2, MEGF10, RTBDN, GALR1, CD44, PAPPA, TGFBI, CCR10, CYGB, UNC5C, TFPI2, CHRNA3, TMEFF2, MATN3, PTPRM, SCUBE3, ATRNL1, SCUBE1, CHODL, PTPRT, COLEC12, NTSR1, MOXD1, SLC34A2, CBLN4, CRHR2, NCAM2, SSTR2, BACE2, HTR7, LRP12, ROR2, ADAMTS1, RELN, COL1A1, ADAMTS5, CTSL2, RBP4, PRLHR, FGFR3, ERBB2, DRD5, DRD4, PTK7,…	743	2819	19113	1.67905	6.11066e-10	1.52766e-10	5.28344e-10
SP_PIR_KEYWORDS	disulfide bond	187	25.067	6.57602e-13	FGF19, GPR126, ASAM, PTGS2, GDF7, SCN3B, GABRB2, NELL1, FST, TLR2, EDIL3, PRKG1, GDNF, MMP2, MEGF10, RTBDN, GALR1, CD44, PAPPA, TGFBI, CCR10, CYGB, UNC5C, TFPI2, CHRNA3, TMEFF2, MATN3, PTPRM, SCUBE3, ATRNL1, SCUBE1, CHODL, PTPRT, COLEC12, NTSR1, MOXD1, SLC34A2, CBLN4, CRHR2, NCAM2, SSTR2, BACE2, HTR7, LRP12, ROR2, ADAMTS1, RELN, COL1A1, ADAMTS5, RBP4, CTSL2, PRLHR, FGFR3, ERBB2, DRD5, DRD4, PTK7,…	743	2924	19235	1.65565	3.16298e-10	5.27164e-11	9.41791e-10
Annotation Cluster 3	Enrichment Score: 12.938938417495221
Category	Term	Count	%	PValue	Genes	List Total	Pop Hits	Pop Total	Fold Enrichment	Bonferroni	Benjamini	FDR
GOTERM_MF_FAT	GO:0043565~sequence-specific DNA binding	96	12.8686	2.76181e-26	HLF, MYOD1, CDX2, EVX1, THRB, FOXA2, HOXD12, PAX6, NR2E1, HOXD10, HOXD11, GATA2, BARX2, GATA5, GATA3, PAX7, NKX6-2, GATA4, NR2F6, POU4F3, POU4F2, RARB, HSF4, FOXB1, NR2F2, ALX4, TERT, PITX2, PHOX2A, GSC, RAX, SOX14, NKX2-8, PTF1A, SIX2, VAX2, VAX1, HMGA2, PROX1, HOXC10, HHEX, HOXD8, MSX1, HOXC13, SIX1, FOXC1, IRX4, IRX3, ETV7, IRX5, HOXA13, SOX1, IRX2, SOX2, ONECUT2, HOXB13, SOX9, WT1, MSX2, T, T…	612	607	12983	3.35511	2.10726e-23	2.10726e-23	4.213e-23
GOTERM_MF_FAT	GO:0003700~transcription factor activity	124	16.622	3.24186e-25	MYOD1, CDX2, THRB, ARNT2, HOXD12, NFXL1, ZIC1, NR2E1, HOXD10, HOXD11, GATA2, CDKN2A, GATA5, GATA3, NKX6-2, GATA4, RARB, PITX2, PHOX2A, L3MBTL4, NKX2-8, SIX2, HMG20B, VAX2, VAX1, PROX1, HHEX, MSX1, HOXD8, ZNF238, ZNF197, SIX1, PRDM1, TFAP2C, SOX1, HOXA13, TFCP2L1, SOX2, ONECUT2, HOXB13, SOX7, SOX9, SOX8, WT1, T, TAL1, MEIS2, LHX1, LHX2, TEAD4, LHX4, NKX3-1, LHX5, HOXA9, LHX6, NKX2-2, MAFB, FOXA1, …	612	975	12983	2.69799	2.47354e-22	1.23677e-22	4.94531e-22
SP_PIR_KEYWORDS	dna-binding	157	21.0456	2.27806e-21	MYOD1, XRCC3, CDX2, THRB, ARNT2, HOXD12, ZIC1, NR2E1, HOXD10, HOXD11, GATA2, CDKN2A, GATA5, ZNF300, GATA3, NKX6-2, GATA4, ZNF442, H2AFY, RARB, ZNF574, PITX2, TWIST1, PHOX2A, NKX2-8, NEIL1, SIX2, HMG20B, VAX2, VAX1, PROX1, HHEX, MSX1, HOXD8, ZNF238, ZNF197, SIX1, PRDM1, TFAP2C, HOXA13, SOX1, TFCP2L1, SOX2, ONECUT2, HOXB13, SOX7, CRAMP1L, SOX9, SOX8, WT1, T, TAL1, MEIS2, LHX1, LHX2, TEAD4, LHX4, NK…	743	1868	19235	2.17584	1.09575e-18	2.73937e-19	3.26263e-18
GOTERM_MF_FAT	GO:0030528~transcription regulator activity	141	18.9008	5.701e-16	MYOD1, CDX2, THRB, ARNT2, HOXD12, NFXL1, ZIC1, NR2E1, HOXD10, HOXD11, GATA2, CDKN2A, MYOCD, GATA5, GATA3, NKX6-2, GATA4, RARB, PITX2, TWIST1, PHOX2A, L3MBTL4, NKX2-8, SIX2, HMG20B, VAX2, VAX1, PROX1, HHEX, MSX1, HOXD8, ZNF238, ZNF197, SIX1, VGLL2, PRDM1, TFAP2C, HOXA13, SOX1, TFCP2L1, SOX2, ONECUT2, HOXB13, SOX7, SOX9, SOX8, WT1, T, TAL1, MEIS2, LHX1, LHX2, TEAD4, LHX4, NKX3-1, LHX5, HOXA9, LHX6,…	612	1512	12983	1.97829	4.2355e-13	1.4122e-13	8.43769e-13
GOTERM_BP_FAT	GO:0006355~regulation of transcription, DNA-dependent	155	20.7775	7.19367e-15	MYOD1, CDX2, THRB, ARNT2, FST, HOXD12, NFXL1, GDNF, NR2E1, HOXD10, HOXD11, GATA2, CDKN2A, MYOCD, GATA5, ZNF300, GATA3, NKX6-2, GATA4, ZNF442, RARB, PITX2, TWIST1, PHOX2A, L3MBTL4, NKX2-8, SIX2, HMG20B, VAX2, VAX1, PROX1, HHEX, MSX1, HOXD8, ZNF238, ZNF197, SIX1, VGLL2, PRDM1, TFAP2C, HOXA13, SOX1, TFCP2L1, SOX2, ONECUT2, HOXB13, SOX7, SOX9, SOX8, WT1, T, TAL1, MEIS2, LHX1, LHX2, TEAD4, LHX4, NKX3-…	640	1773	13528	1.84789	2.02854e-11	2.8979e-12	1.29008e-11
GOTERM_BP_FAT	GO:0051252~regulation of RNA metabolic process	156	20.9115	2.28653e-14	MYOD1, CDX2, THRB, ARNT2, FST, HOXD12, NFXL1, GDNF, NR2E1, HOXD10, HOXD11, GATA2, CDKN2A, MYOCD, GATA5, ZNF300, GATA3, NKX6-2, GATA4, ZNF442, RARB, PITX2, TWIST1, PHOX2A, L3MBTL4, NKX2-8, SIX2, HMG20B, VAX2, VAX1, PROX1, HHEX, MSX1, HOXD8, ZNF238, ZNF197, SIX1, VGLL2, PRDM1, TFAP2C, HOXA13, SOX1, TFCP2L1, SOX2, ONECUT2, HOXB13, IGF2BP1, SOX7, SOX9, SOX8, WT1, T, TAL1, MEIS2, LHX1, LHX2, TEAD4, LH…	640	1813	13528	1.81878	6.42892e-11	8.03613e-12	4.08895e-11
SP_PIR_KEYWORDS	transcription regulation	143	19.1689	7.2781e-13	MYOD1, CDX2, THRB, ARNT2, HOXD12, NR2E1, HOXD10, HOXD11, GATA2, CDKN2A, MYOCD, GATA5, ZNF300, GATA3, GATA4, ZNF442, RARB, ZNF574, TWIST1, PHOX2A, HMG20B, VAX2, VAX1, PROX1, HHEX, MSX1, HOXD8, ZNF238, ZNF197, VGLL2, PRDM1, TFAP2C, HOXA13, SOX1, TFCP2L1, SOX2, ONECUT2, HOXB13, SOX7, SOX9, SOX8, WT1, T, TAL1, LHX1, LHX2, TEAD4, LHX4, NKX3-1, LHX5, HOXA9, LHX6, UTF1, MAFB, FOXA1, NEUROG1, KLF14, EN1,…	743	2026	19235	1.82726	3.50102e-10	5.00145e-11	1.04244e-09
GOTERM_BP_FAT	GO:0006357~regulation of transcription from RNA polymerase II promoter	78	10.4558	1.43086e-11	MYOD1, CDX2, SOX21, EVX1, FOXA2, THRB, FST, ARNT2, PAX6, PAX5, PAWR, PAX2, NR2E1, GDNF, HOXD10, GATA2, BARX2, PAX9, MYOCD, NKX6-2, GATA4, POU4F3, POU4F2, RARB, HSF4, NR2F2, ALX4, TWIST1, GSC, SOX14, SOX11, SIX2, VAX2, VAX1, PROX1, MYCN, HHEX, HOXD8, MSX1, ZNF238, SIX1, VGLL2, FOXC1, PRDM1, TFAP2C, HOXA13, TFCP2L1, SOX2, ONECUT2, SOX7, SOX9, ZNF177, SOX8, WT1, T, TAL1, MEIS2, HAND1, HAND2, TEAD4, …	640	727	13528	2.26785	4.02217e-08	2.36598e-09	2.55785e-08
SP_PIR_KEYWORDS	Transcription	138	18.4987	1.26144e-10	MYOD1, CDX2, THRB, ARNT2, HOXD12, NR2E1, HOXD10, HOXD11, GATA2, CDKN2A, GATA5, MYOCD, ZNF300, GATA3, GATA4, ZNF442, RARB, ZNF574, TWIST1, PHOX2A, HMG20B, VAX2, VAX1, PROX1, HHEX, MSX1, HOXD8, ZNF238, ZNF197, VGLL2, PRDM1, TFAP2C, HOXA13, SOX1, TFCP2L1, SOX2, ONECUT2, HOXB13, SOX7, SOX9, SOX8, WT1, T, TAL1, LHX1, LHX2, TEAD4, LHX4, NKX3-1, LHX5, HOXA9, LHX6, UTF1, MAFB, FOXA1, NEUROG1, KLF14, NEUR…	743	2071	19235	1.72505	6.06753e-08	6.06753e-09	1.80663e-07
GOTERM_BP_FAT	GO:0045449~regulation of transcription	180	24.1287	2.23123e-08	MYOD1, CDX2, THRB, GDF7, FST, ARNT2, HOXD12, TLR2, FGF10, NFXL1, GDNF, NR2E1, HOXD10, HOXD11, GATA2, CDKN2A, MYOCD, GATA5, ZNF300, NKX6-2, GATA3, GATA4, ZNF442, RARB, ZNF574, PITX2, TWIST1, PHOX2A, L3MBTL4, NKX2-8, SIX2, HMG20B, VAX2, VAX1, PROX1, HHEX, MSX1, HOXD8, ZNF238, ZNF197, SIX1, VGLL2, PRDM1, TFAP2C, HOXA13, SOX1, TFCP2L1, SOX2, ONECUT2, HOXB13, SOX7, SOX9, SOX8, WT1, T, IRAK3, TAL1, MEI…	640	2601	13528	1.4628	6.27179e-05	1.16148e-06	3.98859e-05
GOTERM_MF_FAT	GO:0003677~DNA binding	161	21.5818	1.40932e-07	MYOD1, XRCC3, CDX2, THRB, ARNT2, HOXD12, NFXL1, ZIC1, NR2E1, HOXD10, HOXD11, GATA2, CDKN2A, GATA5, ZNF300, GATA3, NKX6-2, GATA4, ZNF442, H2AFY, RARB, ZNF574, PITX2, TWIST1, PHOX2A, L3MBTL4, NKX2-8, NEIL1, SIX2, HMG20B, VAX2, VAX1, PROX1, HHEX, MSX1, HOXD8, ZNF238, ZNF197, SIX1, PRDM1, TFAP2C, HOXA13, SOX1, TFCP2L1, SOX2, ONECUT2, HOXB13, SOX7, CRAMP1L, SOX9, SOX8, WT1, T, TAL1, MEIS2, LHX1, LHX2,…	612	2331	12983	1.46523	0.000107525	1.0753e-05	0.000214985
GOTERM_BP_FAT	GO:0006350~transcription	141	18.9008	7.91379e-06	MYOD1, CDX2, THRB, ARNT2, HOXD12, NR2E1, HOXD10, HOXD11, GATA2, CDKN2A, MYOCD, GATA5, ZNF300, GATA3, GATA4, ZNF442, RARB, ZNF574, TWIST1, PHOX2A, NKX2-8, HMG20B, VAX2, VAX1, PROX1, HHEX, MSX1, HOXD8, ZNF238, ZNF197, VGLL2, PRDM1, TFAP2C, HOXA13, SOX1, TFCP2L1, SOX2, ONECUT2, HOXB13, SOX7, SOX9, SOX8, WT1, T, TAL1, LHX1, LHX2, TEAD4, LHX4, NKX3-1, LHX5, HOXA9, LHX6, UTF1, MAFB, FOXA1, NEUROG1, KLF…	640	2101	13528	1.41856	0.0220001	0.000241773	0.0141459
SP_PIR_KEYWORDS	nucleus	193	25.8713	0.00994829	JUB, XRCC3, CDX2, PNMA2, HOXD12, HOXD10, HOXD11, NKX6-2, H2AFY, RARB, CCNA1, TWIST1, PITX2, PHOX2A, RPP25, L3MBTL4, NKX2-8, HMG20B, PROX1, MSX1, ZNF238, VGLL2, PDE4DIP, PRDM1, HOXA13, TFCP2L1, IGF2BP1, HOXB13, CRAMP1L, TAL1, T, LHX1, LHX2, LHX4, LHX5, LHX6, NKX2-2, UTF1, PTPN18, EN1, KLF14, NOTCH3, DLX3, SHOX2, DLX1, PKP2, DLX5, DLX4, KLF3, HLF, EVX1, FOXA2, ZNF530, TBX20, NR2F6, ZNF540, FOXB1, H…	743	4283	19235	1.16657	0.991845	0.0867426	13.3413
Annotation Cluster 4	Enrichment Score: 11.899434775833006
Category	Term	Count	%	PValue	Genes	List Total	Pop Hits	Pop Total	Fold Enrichment	Bonferroni	Benjamini	FDR
GOTERM_BP_FAT	GO:0030182~neuron differentiation	80	10.7239	8.45225e-26	EVX1, FOXA2, TUBB2B, GDF7, WNT3A, UCHL1, PAX6, GRIN3A, PAX2, PRKG1, NR2E1, GDNF, HOXD10, GATA2, CD44, PAX7, NKX6-2, NR2F6, POU4F3, CNTNAP2, POU4F2, UNC5C, PHOX2A, PTPRM, PTF1A, NKX2-8, VAX2, VAX1, SLIT2, SLIT3, BBS1, HOXC10, SMO, NCAM2, LHFPL5, SLITRK3, RASGRF1, RELN, C1ORF187, DCC, IRX5, SOX1, ERBB2, SOX2, ONECUT2, CDH1, SEMA5A, ALDH1A2, PTK2, LHX1, RAC3, LHX2, KAL1, LHX4, GBX2, LHX5, LHX6, TLX3…	640	438	13528	3.86073	2.37593e-22	2.37593e-22	1.51094e-22
GOTERM_BP_FAT	GO:0048666~neuron development	57	7.64075	9.61218e-17	GDF7, WNT3A, UCHL1, PAX6, GRIN3A, PAX2, PRKG1, GDNF, NR2E1, HOXD10, CD44, NR2F6, POU4F3, CNTNAP2, POU4F2, UNC5C, PTPRM, NKX2-8, VAX2, VAX1, SLIT2, SLIT3, BBS1, SMO, NCAM2, LHFPL5, SLITRK3, RASGRF1, RELN, C1ORF187, DCC, IRX5, SOX1, ERBB2, ONECUT2, CDH1, SEMA5A, PTK2, RAC3, KAL1, LHX2, GBX2, LHX4, LHX6, LMX1B, PTPRZ1, EN1, ISL1, GAS7, TP73, SALL3, SEMA6A, EPHA7, DLX5, CYFIP1, BMPR1B, BMP7	640	339	13528	3.55409	3.12084e-13	7.80487e-14	1.9984e-13
GOTERM_BP_FAT	GO:0031175~neuron projection development	45	6.03217	6.20719e-14	DCC, GDF7, ERBB2, WNT3A, UCHL1, PAX6, CDH1, GRIN3A, PRKG1, PAX2, NR2E1, GDNF, SEMA5A, PTK2, CD44, RAC3, KAL1, LHX2, POU4F3, GBX2, LHX4, POU4F2, UNC5C, PTPRM, PTPRZ1, NKX2-8, VAX2, VAX1, ISL1, GAS7, SLIT2, SLIT3, BBS1, SMO, NCAM2, SEMA6A, EPHA7, SLITRK3, RASGRF1, DLX5, CYFIP1, RELN, BMPR1B, BMP7, C1ORF187	640	256	13528	3.71558	1.74455e-10	1.93838e-11	1.10945e-10
GOTERM_BP_FAT	GO:0006928~cell motion	61	8.17694	2.38803e-12	FGF19, SLC22A16, JUB, PTGS2, GDF7, PAX6, PRKG1, GDNF, NR2E1, WNT2, CTTNBP2, EDNRB, GAB2, CD44, POU4F3, SEMA3C, POU4F2, UNC5C, NR2F2, TWIST1, SYK, PTPRM, VAX1, MMP14, SLIT2, SLIT3, SMO, SIX1, FOXC1, RELN, C1ORF187, DCC, SOX1, ERBB2, CXCL3, DNAH3, KITLG, CDH2, SEMA5A, PTK2, KAL1, LHX2, GBX2, LHX4, LHX6, TLX3, PPAP2B, FN1, LMX1B, ISL1, COL5A1, KDR, LAMA1, CDH13, SEMA6A, EPHA7, NPY, PYY, BMPR1B, BMP7…	640	475	13528	2.7145	6.71261e-09	5.16355e-10	4.26881e-09
GOTERM_BP_FAT	GO:0048667~cell morphogenesis involved in neuron differentiation	37	4.95979	1.17988e-11	DCC, GDF7, ERBB2, WNT3A, UCHL1, PAX6, PAX2, NR2E1, SEMA5A, PTK2, KAL1, LHX2, POU4F3, GBX2, LHX4, POU4F2, UNC5C, PTPRM, PTPRZ1, NKX2-8, VAX2, VAX1, ISL1, SLIT2, SLIT3, BBS1, NCAM2, SEMA6A, LHFPL5, EPHA7, SLITRK3, DLX5, CYFIP1, RELN, BMPR1B, BMP7, C1ORF187	640	209	13528	3.74205	3.31664e-08	2.21109e-09	2.10918e-08
GOTERM_BP_FAT	GO:0030030~cell projection organization	51	6.83646	1.24787e-11	JUB, GDF7, WNT3A, UCHL1, PAX6, GRIN3A, PAX2, PRKG1, GDNF, NR2E1, CD44, POU4F3, POU4F2, UNC5C, PTPRM, NKX2-8, VAX2, VAX1, SLIT2, SLIT3, BBS1, NCAM2, SMO, LHFPL5, SLITRK3, SPAG6, RASGRF1, RELN, C1ORF187, DCC, ERBB2, ONECUT2, CDH1, SEMA5A, PTK2, RAC3, KAL1, LHX2, GBX2, LHX4, PTPRZ1, WWTR1, ISL1, GAS7, CDH13, SEMA6A, EPHA7, DLX5, CYFIP1, BMP7, BMPR1B	640	368	13528	2.92938	3.50776e-08	2.19235e-09	2.23072e-08
GOTERM_BP_FAT	GO:0000904~cell morphogenesis involved in differentiation	40	5.36193	1.76778e-11	DCC, GDF7, ERBB2, WNT3A, UCHL1, PAX6, SOX9, PAX2, NR2E1, SEMA5A, PTK2, KAL1, LHX2, POU4F3, GBX2, LHX4, POU4F2, UNC5C, FN1, PTPRM, PTPRZ1, NKX2-8, VAX2, VAX1, ISL1, PROX1, SLIT2, SLIT3, BBS1, NCAM2, SEMA6A, LHFPL5, EPHA7, SLITRK3, DLX5, CYFIP1, RELN, BMPR1B, BMP7, C1ORF187	640	244	13528	3.46516	4.96921e-08	2.76068e-09	3.16012e-08
GOTERM_BP_FAT	GO:0048858~cell projection morphogenesis	40	5.36193	2.01142e-11	DCC, GDF7, ERBB2, WNT3A, UCHL1, ONECUT2, PAX6, PAX2, NR2E1, SEMA5A, PTK2, KAL1, LHX2, POU4F3, GBX2, LHX4, POU4F2, UNC5C, PTPRM, PTPRZ1, NKX2-8, VAX2, VAX1, ISL1, WWTR1, GAS7, SLIT2, SLIT3, BBS1, SMO, NCAM2, SEMA6A, EPHA7, SLITRK3, DLX5, CYFIP1, RELN, BMPR1B, BMP7, C1ORF187	640	245	13528	3.45102	5.65411e-08	2.97585e-09	3.59567e-08
GOTERM_BP_FAT	GO:0048812~neuron projection morphogenesis	37	4.95979	2.0813e-11	DCC, GDF7, ERBB2, WNT3A, UCHL1, PAX6, PAX2, NR2E1, SEMA5A, PTK2, KAL1, LHX2, POU4F3, GBX2, LHX4, POU4F2, UNC5C, PTPRM, PTPRZ1, NKX2-8, VAX2, VAX1, ISL1, GAS7, SLIT2, SLIT3, SMO, SEMA6A, NCAM2, EPHA7, SLITRK3, DLX5, CYFIP1, RELN, BMPR1B, BMP7, C1ORF187	640	213	13528	3.67177	5.85051e-08	2.92525e-09	3.72056e-08
GOTERM_BP_FAT	GO:0007409~axonogenesis	35	4.69169	2.33946e-11	DCC, GDF7, ERBB2, WNT3A, UCHL1, PAX6, PAX2, NR2E1, SEMA5A, PTK2, KAL1, LHX2, POU4F3, GBX2, LHX4, POU4F2, UNC5C, PTPRM, PTPRZ1, NKX2-8, VAX2, VAX1, ISL1, SLIT2, SLIT3, SEMA6A, NCAM2, EPHA7, SLITRK3, DLX5, CYFIP1, RELN, BMPR1B, BMP7, C1ORF187	640	193	13528	3.83323	6.57623e-08	3.13154e-09	4.18208e-08
GOTERM_BP_FAT	GO:0032990~cell part morphogenesis	40	5.36193	7.88535e-11	DCC, GDF7, ERBB2, WNT3A, UCHL1, ONECUT2, PAX6, PAX2, NR2E1, SEMA5A, PTK2, KAL1, LHX2, POU4F3, GBX2, LHX4, POU4F2, UNC5C, PTPRM, PTPRZ1, NKX2-8, VAX2, VAX1, ISL1, WWTR1, GAS7, SLIT2, SLIT3, BBS1, SMO, NCAM2, SEMA6A, EPHA7, SLITRK3, DLX5, CYFIP1, RELN, BMPR1B, BMP7, C1ORF187	640	256	13528	3.30273	2.21657e-07	9.23571e-09	1.4096e-07
GOTERM_BP_FAT	GO:0000902~cell morphogenesis	47	6.30027	4.6449e-10	DCC, GDF7, ERBB2, TFCP2L1, WNT3A, ONECUT2, UCHL1, PTK7, PAX6, SOX9, PAX2, NR2E1, SEMA5A, PTK2, KAL1, LHX2, POU4F3, GBX2, LHX4, POU4F2, UNC5C, FN1, PTPRM, PTPRZ1, NKX2-8, VAX2, VAX1, ISL1, WWTR1, PROX1, GAS7, SLIT2, SLIT3, BBS1, SMO, NCAM2, LAMA1, SEMA6A, EPHA7, LHFPL5, SLITRK3, DLX5, CYFIP1, RELN, BMPR1B, BMP7, C1ORF187	640	356	13528	2.79062	1.30568e-06	4.66315e-08	8.30333e-07
GOTERM_BP_FAT	GO:0007411~axon guidance	23	3.08311	4.19816e-09	DCC, PTPRM, GDF7, ERBB2, PAX6, VAX1, ISL1, SLIT2, SLIT3, SEMA5A, SEMA6A, EPHA7, LHX2, KAL1, GBX2, LHX4, POU4F3, POU4F2, RELN, UNC5C, BMP7, BMPR1B, C1ORF187	640	107	13528	4.54357	1.1801e-05	2.95026e-07	7.50474e-06
GOTERM_BP_FAT	GO:0032989~cellular component morphogenesis	48	6.43432	5.41923e-09	DCC, GDF7, ERBB2, TFCP2L1, WNT3A, ONECUT2, UCHL1, PTK7, PAX6, SOX9, PAX2, NR2E1, SEMA5A, PTK2, KAL1, LHX2, POU4F3, GBX2, LHX4, POU4F2, UNC5C, FN1, PTPRM, PTPRZ1, NKX2-8, VAX2, VAX1, ISL1, WWTR1, PROX1, GAS7, SLIT2, SLIT3, BBS1, SMO, NCAM2, SEMA6A, LAMA1, EPHA7, LHFPL5, KRT19, SLITRK3, DLX5, CYFIP1, RELN, BMPR1B, BMP7, C1ORF187	640	397	13528	2.55567	1.52334e-05	3.46215e-07	9.68755e-06
Annotation Cluster 5	Enrichment Score: 11.560085951412704
Category	Term	Count	%	PValue	Genes	List Total	Pop Hits	Pop Total	Fold Enrichment	Bonferroni	Benjamini	FDR
SP_PIR_KEYWORDS	glycoprotein	283	37.9357	6.84384e-23	ADCY2, GPR126, PTGS2, GDF7, SCN3B, GPR124, SYT2, NELL1, ADCY6, FST, GRIN3A, MEGF10, RTBDN, PRRT2, CD44, PLOD2, KCNK6, CHRNA3, INA, PTPRJ, TMEFF2, PTPRM, ATRNL1, PLD5, PTPRT, COLEC12, PTPRN, PTPRO, CRHR2, SSTR2, KRT18, RHCG, HTR7, BACE2, ROR2, CD164L2, ADAMTS1, ADAMTS5, CTSL2, SLC2A10, PRLHR, ERBB2, MANSC1, SEMA5A, ADRB3, KAL1, BAI2, OLFM1, BMP3, ST6GAL2, HBA2, CELSR1, HBA1, KCNK1, PCDH17, MCAM, E…	743	4318	19235	1.69671	3.29189e-20	1.0973e-20	9.80172e-20
UP_SEQ_FEATURE	glycosylation site:N-linked (GlcNAc...)	270	36.193	4.80383e-21	ADCY2, GPR126, PTGS2, GDF7, SCN3B, GPR124, SYT2, NELL1, FST, ADCY6, GRIN3A, MEGF10, RTBDN, PRRT2, CD44, PLOD2, KCNK6, CHRNA3, PTPRJ, TMEFF2, PTPRM, ATRNL1, PLD5, PTPRT, COLEC12, PTPRN, PTPRO, CRHR2, SSTR2, RHCG, HTR7, BACE2, ROR2, CD164L2, ADAMTS1, ADAMTS5, CTSL2, SLC2A10, PRLHR, ERBB2, MANSC1, SEMA5A, ADRB3, KAL1, BAI2, OLFM1, BMP3, ST6GAL2, CELSR1, KCNK1, PCDH17, MCAM, EMILIN3, GAS6, EPHA2, KCN…	743	4129	19113	1.68213	9.54522e-18	4.77261e-18	8.25304e-18
GOTERM_CC_FAT	GO:0044459~plasma membrane part	177	23.7265	4.10716e-20	KCNC2, KCNC1, GNA14, JUB, KCNC3, SLC13A5, ASAM, PTGS2, GRIK1, SLC6A2, GABRB2, SYT2, TLR2, GRIN3A, SCTR, WNT2, GNG8, CTTNBP2, DIRAS1, DIRAS2, SLC2A4, CD44, KCNK6, CCR10, CHRNA3, SYK, PTPRJ, INADL, PTPRM, MAGI2, SCUBE1, TRPA1, PSD3, PTPRN, NTSR1, PTPRO, SLC34A2, JUP, CBLN4, CRHR2, LHFPL5, SSTR2, RHCG, HTR7, LRP12, ROR2, CGNL1, PRLHR, FGFR3, GNAI1, KCNA2, DRD5, ERBB2, DRD4, PTK7, EPHA10, CACNB4, ABC…	532	2203	12782	1.93039	1.42108e-17	1.42108e-17	5.60768e-17
GOTERM_CC_FAT	GO:0005886~plasma membrane	250	33.5121	3.14885e-18	FHIT, JUB, ADCY2, GPR126, PTGS2, SCN3B, GPR124, SYT2, ADCY6, GRIN3A, MEGF10, GNG8, CTTNBP2, DIRAS1, DIRAS2, MALL, CD44, KCNK6, CCR10, CHRNA3, SYK, PTPRJ, PTPRM, MAGI2, TRPA1, PTPRT, PTPRN, PTPRO, JUP, CRHR2, GRB10, LHFPL5, KRT19, SSTR2, RHCG, HTR7, ROR2, GRB14, SH3GL2, PRLHR, GNAI1, ERBB2, CACNB4, KCNJ2, SEMA5A, ADRB3, BAI2, CDC42EP5, TRPC1, GPR157, CELSR1, KCNK1, PCDH17, MCAM, EPHA2, KCNK3, NPY5…	532	3777	12782	1.5903	1.0895e-15	5.44751e-16	4.29925e-15
GOTERM_CC_FAT	GO:0005887~integral to plasma membrane	109	14.6113	1.7589e-15	KCNC2, KCNC1, KCNC3, GRIK1, GABRB2, SLC6A2, TLR2, GRIN3A, SCTR, CD44, SLC2A4, KCNK6, CCR10, CHRNA3, PTPRJ, PTPRM, TRPA1, NTSR1, PTPRN, PTPRO, SLC34A2, CRHR2, SSTR2, RHCG, LRP12, HTR7, ROR2, PRLHR, FGFR3, KCNA2, DRD5, DRD4, PTK7, EPHA10, KCNA5, ABCA1, KCNJ2, PCDHAC2, PCDHAC1, KCNS3, ADRB3, GPR25, ADRA2C, SLC30A3, TRPC1, KCNB2, KCNB1, CELSR1, KCNK1, TPBG, EPHA2, NPY5R, KCNK3, KDR, NTRK3, KCTD8, NOT…	532	1188	12782	2.20443	6.14619e-13	2.04836e-13	2.42029e-12
GOTERM_CC_FAT	GO:0031226~intrinsic to plasma membrane	109	14.6113	8.19277e-15	KCNC2, KCNC1, KCNC3, GRIK1, GABRB2, SLC6A2, TLR2, GRIN3A, SCTR, CD44, SLC2A4, KCNK6, CCR10, CHRNA3, PTPRJ, PTPRM, TRPA1, NTSR1, PTPRN, PTPRO, SLC34A2, CRHR2, SSTR2, RHCG, LRP12, HTR7, ROR2, PRLHR, FGFR3, KCNA2, DRD5, DRD4, PTK7, EPHA10, KCNA5, ABCA1, KCNJ2, PCDHAC2, PCDHAC1, KCNS3, ADRB3, GPR25, ADRA2C, SLC30A3, TRPC1, KCNB2, KCNB1, CELSR1, KCNK1, TPBG, EPHA2, NPY5R, KCNK3, KDR, NTRK3, KCTD8, NOT…	532	1215	12782	2.15545	2.84262e-12	7.10654e-13	1.12133e-11
UP_SEQ_FEATURE	topological domain:Cytoplasmic	206	27.6139	4.55368e-12	GPR126, ADCY2, SCN3B, GPR124, SYT2, ADCY6, GRIN3A, MEGF10, PRRT2, CD44, KCNK6, CCR10, CHRNA3, PTPRJ, TMEFF2, PTPRM, ATRNL1, COLEC12, PTPRT, PTPRN, PTPRO, CRHR2, SSTR2, RHCG, HTR7, BACE2, CD164L2, ROR2, SLC2A10, PRLHR, ERBB2, KCNJ2, MANSC1, SEMA5A, ADRB3, BAI2, TRPC1, ST6GAL2, GPR157, CELSR1, KCNK1, PCDH17, MCAM, KCNK3, NPY5R, EPHA2, KDR, NOTCH3, NTRK3, SEMA6A, EPHA7, KCNJ6, KCNJ8, EPHA8, CHRNB1, …	743	3374	19113	1.57059	9.04818e-09	1.80964e-09	7.8233e-09
UP_SEQ_FEATURE	topological domain:Extracellular	172	23.0563	3.52555e-11	GPR126, ASAM, GRIK1, SLC6A2, GPR124, SCN3B, GABRB2, ADCY6, TLR2, GRIN3A, MEGF10, SCTR, SLC2A4, GALR1, CD44, PRRT2, CCR10, UNC5C, CHRNA3, PTPRJ, TMEFF2, PTPRM, ATRNL1, CHODL, PTPRT, COLEC12, PTPRN, NTSR1, PTPRO, SLC34A2, CRHR2, NCAM2, SSTR2, SLITRK3, RHCG, BACE2, HTR7, LRP12, CD164L2, ROR2, SLC2A10, PRLHR, FGFR3, DRD5, ERBB2, DRD4, PTK7, EPHA10, ABCA1, KCNJ2, MANSC1, PCDHAC2, PCDHAC1, SEMA5A, ADRB…	743	2719	19113	1.62727	7.00526e-08	1.16754e-08	6.05693e-08
UP_SEQ_FEATURE	transmembrane region	252	33.7802	2.98634e-07	ADCY2, GPR126, SCN3B, GPR124, SYT2, ADCY6, GRIN3A, MEGF10, MALL, PRRT2, CD44, TMEM20, KCNK6, CCR10, CHRNA3, PTPRJ, TMEFF2, LRRC3, PTPRM, ATRNL1, PLD5, TMEM22, PTPRT, COLEC12, PTPRN, PTPRO, CRHR2, LHFPL5, SSTR2, RHCG, HTR7, BACE2, ROR2, CD164L2, SLC2A10, PRLHR, ERBB2, TMEM121, KCNJ2, MANSC1, SEMA5A, ADRB3, BAI2, C19ORF26, TRPC1, ST6GAL2, GPR157, CELSR1, KCNK1, PCDH17, MCAM, EPHA2, NPY5R, KCNK3, KD…	743	4911	19113	1.31999	0.00059321	6.59296e-05	0.000513056
SP_PIR_KEYWORDS	membrane	306	41.0188	3.53512e-07	JUB, ADCY2, GPR126, PTGS2, SCN3B, GPR124, SYT2, ADCY6, GRIN3A, MEGF10, GNG8, DIRAS1, DIRAS2, MALL, GAB2, PRRT2, CD44, TMEM20, PLOD2, KCNK6, CCR10, CHRNA3, PTPRJ, SH3GL3, TMEFF2, LRRC3, DAB2IP, MAGI2, PTPRM, ATRNL1, PLD5, TMEM22, PTPRT, COLEC12, PTPRN, PTPRO, JUP, CRHR2, LHFPL5, SSTR2, RHCG, HTR7, BACE2, ROR2, CD164L2, GRB14, SH3GL2, SLC2A10, PRLHR, ERBB2, TMEM121, MOSC2, KCNJ2, MANSC1, SEMA5A, AD…	743	6256	19235	1.26628	0.000170025	8.50192e-06	0.000506297
SP_PIR_KEYWORDS	transmembrane	252	33.7802	4.98998e-07	ADCY2, GPR126, SCN3B, GPR124, SYT2, ADCY6, GRIN3A, MEGF10, MALL, PRRT2, CD44, TMEM20, KCNK6, CCR10, CHRNA3, PTPRJ, TMEFF2, LRRC3, PTPRM, ATRNL1, PLD5, TMEM22, PTPRT, COLEC12, PTPRN, PTPRO, CRHR2, LHFPL5, SSTR2, RHCG, HTR7, BACE2, ROR2, CD164L2, SLC2A10, PRLHR, ERBB2, TMEM121, KCNJ2, MANSC1, SEMA5A, ADRB3, BAI2, C19ORF26, TRPC1, ST6GAL2, GPR157, CELSR1, KCNK1, PCDH17, MCAM, EPHA2, NPY5R, KCNK3, KD…	743	4973	19235	1.31185	0.000239989	1.09099e-05	0.000714661
SP_PIR_KEYWORDS	cell membrane	123	16.4879	1.81296e-05	SLC22A16, JUB, GPR126, ASAM, GRIK1, GPR124, GABRB2, GRIN3A, MEGF10, SCTR, GNG8, DIRAS1, DIRAS2, GALR1, GAB2, CCR10, CHRNA3, INADL, MAGI2, SCUBE1, PSD3, NTSR1, CRHR2, NCAM2, SSTR2, RHCG, HTR7, PRLHR, DRD5, DRD4, EPHA10, PCDHAC2, PCDHAC1, KCNS3, ADRB3, PTK2, PPL, GPR26, ENTPD8, GPR25, BAI2, ADRA2C, PARD6A, LPL, GPR157, CELSR1, PCDH17, NPY5R, NOTCH3, GPR37, DIO3, GPR39, CHRNB1, ADRA1D, MTNR1A, GPR83…	743	2194	19235	1.45135	0.00868252	0.000348756	0.025962
GOTERM_CC_FAT	GO:0031224~intrinsic to membrane	271	36.3271	0.000103172	ADCY2, GPR126, SCN3B, GPR124, SYT2, ADCY6, GRIN3A, MEGF10, MALL, PRRT2, CD44, TMEM20, KCNK6, CCR10, CHRNA3, PTPRJ, TMEFF2, LRRC3, PTPRM, ATRNL1, PLD5, TRPA1, TMEM22, PTPRT, COLEC12, PTPRN, PTPRO, CRHR2, LHFPL5, SSTR2, RHCG, HTR7, BACE2, ROR2, CD164L2, SLC2A10, PRLHR, ERBB2, TMEM121, CACNB4, KCNJ2, MANSC1, SEMA5A, ADRB3, BAI2, C19ORF26, TRPC1, ST6GAL2, GPR157, CELSR1, KCNK1, PCDH17, MCAM, EPHA2, N…	532	5485	12782	1.18708	0.0350697	0.00209776	0.140773
GOTERM_CC_FAT	GO:0016021~integral to membrane	262	35.1206	0.000148717	ADCY2, GPR126, SCN3B, GPR124, SYT2, ADCY6, GRIN3A, MEGF10, MALL, PRRT2, CD44, TMEM20, KCNK6, CCR10, CHRNA3, PTPRJ, TMEFF2, LRRC3, PTPRM, ATRNL1, PLD5, TRPA1, TMEM22, PTPRT, COLEC12, PTPRN, PTPRO, CRHR2, LHFPL5, SSTR2, RHCG, HTR7, BACE2, ROR2, CD164L2, SLC2A10, PRLHR, ERBB2, TMEM121, CACNB4, KCNJ2, MANSC1, SEMA5A, ADRB3, BAI2, C19ORF26, TRPC1, ST6GAL2, GPR157, CELSR1, KCNK1, PCDH17, MCAM, EPHA2, N…	532	5297	12782	1.18839	0.0501583	0.0028548	0.202859
Annotation Cluster 6	Enrichment Score: 10.482880610310223
Category	Term	Count	%	PValue	Genes	List Total	Pop Hits	Pop Total	Fold Enrichment	Bonferroni	Benjamini	FDR
GOTERM_BP_FAT	GO:0007389~pattern specification process	53	7.10456	8.84574e-19	CDX2, FOXA2, EVX1, WNT3A, TBX20, FST, PAX6, HOXD12, FGF10, ZIC1, HOXD10, HOXD11, PAX7, NKX6-2, GATA4, ALX4, NR2F2, PITX2, CYR61, GSC, RAX, PCDH8, VAX2, HOXC10, HHEX, SMO, HOXD8, HOXC13, SIX1, ROR2, RELN, GREM1, SEMA5A, T, ALDH1A2, LHX1, LHX2, CYP26B1, GBX2, HOXA9, NKX3-1, LMX1B, MAFB, TBX5, EN1, DLX1, HOXB2, SFRP1, HOXB8, SFRP2, HOXB9, BMP7, BMPR1B	640	267	13528	4.19583	2.48654e-15	8.28846e-16	1.58129e-15
GOTERM_BP_FAT	GO:0003002~regionalization	41	5.49598	2.72417e-15	EVX1, FOXA2, WNT3A, TBX20, PAX6, GREM1, HOXD10, HOXD11, T, ALDH1A2, LHX1, PAX7, NKX6-2, LHX2, CYP26B1, GATA4, GBX2, HOXA9, NKX3-1, NR2F2, ALX4, GSC, LMX1B, MAFB, PCDH8, EN1, VAX2, HOXC10, SMO, HHEX, DLX1, HOXB2, HOXD8, SFRP1, HOXC13, SFRP2, HOXB8, ROR2, RELN, HOXB9, BMPR1B	640	197	13528	4.39918	7.80209e-12	1.30029e-12	4.9627e-12
GOTERM_BP_FAT	GO:0009792~embryonic development ending in birth or egg hatching	47	6.30027	5.33559e-11	RBP4, CDX2, EVX1, FOXA2, WNT3A, ARNT2, PAX6, PTK7, CDH1, SOX8, HOXD10, T, GATA2, ALDH1A2, HAND1, HAND2, PAX7, GATA4, TEAD4, GBX2, HOXA9, NKX3-1, HCN4, ALX4, APBA1, TWIST1, FOXD3, GSC, LMX1B, SIX2, PCDH8, EN1, CELSR1, PROX1, SMO, DLX1, HOXB2, MSX1, SFRP1, HOXB8, SFRP2, SIX1, ROR2, FOXC1, HOXB9, PRDM1, COL1A1	640	334	13528	2.97444	1.49983e-07	6.52102e-09	9.53802e-08
GOTERM_BP_FAT	GO:0043009~chordate embryonic development	46	6.16622	1.3456e-10	RBP4, CDX2, FOXA2, WNT3A, ARNT2, PAX6, PTK7, CDH1, SOX8, HOXD10, T, GATA2, ALDH1A2, HAND1, HAND2, PAX7, GATA4, TEAD4, GBX2, HOXA9, NKX3-1, HCN4, ALX4, APBA1, TWIST1, FOXD3, GSC, LMX1B, SIX2, PCDH8, EN1, CELSR1, PROX1, SMO, DLX1, HOXB2, MSX1, SFRP1, HOXB8, SFRP2, SIX1, ROR2, FOXC1, HOXB9, PRDM1, COL1A1	640	331	13528	2.93754	3.78249e-07	1.4548e-08	2.40543e-07
GOTERM_BP_FAT	GO:0009952~anterior/posterior pattern formation	26	3.48525	7.94509e-09	FOXA2, WNT3A, PAX6, HOXD10, HOXD11, ALDH1A2, T, LHX1, GATA4, GBX2, NKX3-1, HOXA9, ALX4, NR2F2, EN1, PCDH8, HOXC10, HHEX, HOXB2, HOXD8, SFRP1, SFRP2, HOXB8, HOXC13, ROR2, HOXB9	640	140	13528	3.92554	2.23334e-05	4.75184e-07	1.42028e-05
GOTERM_BP_FAT	GO:0001701~in utero embryonic development	17	2.27882	0.00921614	CDX2, LMX1B, WNT3A, ARNT2, CDH1, SOX8, GATA2, MSX1, HAND1, HAND2, TEAD4, GATA4, FOXC1, PRDM1, HCN4, APBA1, FOXD3	640	176	13528	2.04169	1	0.104839	15.2542
Annotation Cluster 7	Enrichment Score: 10.452271618851304
Category	Term	Count	%	PValue	Genes	List Total	Pop Hits	Pop Total	Fold Enrichment	Bonferroni	Benjamini	FDR
GOTERM_BP_FAT	GO:0045165~cell fate commitment	39	5.22788	2.75914e-19	MYOD1, EVX1, FOXA2, GDF7, WNT3A, SOX2, ONECUT2, PAX6, FGF10, SOX9, PAX2, SOX8, GDNF, NR2E1, HOXD10, HOXD11, GATA2, TAL1, PAX7, NKX6-2, CYP26B1, TEAD4, LHX6, TLX3, NR2F2, NKX2-2, TBX2, FOXA1, PTF1A, NEUROG1, ISL1, PROX1, KDR, HOXC10, NOTCH3, SMO, DLX1, SIX1, PRDM1	640	139	13528	5.93067	7.75596e-16	3.87798e-16	4.93231e-16
GOTERM_BP_FAT	GO:0048663~neuron fate commitment	16	2.14477	3.32288e-10	FOXA2, EVX1, PTF1A, FOXA1, SOX2, PAX6, ISL1, HOXD10, NOTCH3, HOXC10, DLX1, NKX6-2, PAX7, LHX6, TLX3, NKX2-2	640	42	13528	8.05238	9.34061e-07	3.45949e-08	5.94006e-07
GOTERM_BP_FAT	GO:0001708~cell fate specification	16	2.14477	7.22131e-09	FOXA2, EVX1, FOXA1, SOX2, FGF10, SOX9, GDNF, HOXD10, HOXD11, HOXC10, SMO, NKX6-2, SIX1, TEAD4, TLX3, NKX2-2	640	51	13528	6.63137	2.02989e-05	4.41285e-07	1.2909e-05
GOTERM_BP_FAT	GO:0048665~neuron fate specification	8	1.07239	2.34427e-06	HOXC10, EVX1, FOXA2, NKX6-2, FOXA1, TLX3, HOXD10, NKX2-2	640	15	13528	11.2733	0.0065681	7.84465e-05	0.0041906
Annotation Cluster 8	Enrichment Score: 9.632785612869919
Category	Term	Count	%	PValue	Genes	List Total	Pop Hits	Pop Total	Fold Enrichment	Bonferroni	Benjamini	FDR
GOTERM_BP_FAT	GO:0035295~tube development	40	5.36193	6.26213e-13	RBP4, FOXA2, WNT3A, TBX20, PTK7, HOXB13, FGF10, PAX2, GREM1, GDNF, HOXD11, WNT2, SEMA5A, CTTNBP2, T, ALDH1A2, CD44, HAND1, LHX1, HAND2, GATA4, GBX2, NKX3-1, LOX, RARB, TWIST1, CYR61, TBX5, FOXA1, NKX2-8, CELSR1, MMP14, PROX1, SLIT2, KDR, MYCN, HHEX, SIX1, FOXC1, BMP7	640	220	13528	3.84318	1.76015e-09	1.46679e-10	1.11935e-09
GOTERM_BP_FAT	GO:0001763~morphogenesis of a branching structure	20	2.68097	9.26217e-10	FOXA2, TBX20, FOXA1, CTNND2, HOXB13, FGF10, GREM1, PAX2, MMP14, MYCN, KDR, HOXD11, SEMA5A, EPHA7, CD44, SIX1, GBX2, NKX3-1, BMP7, CYR61	640	74	13528	5.71284	2.60359e-06	7.65763e-08	1.65573e-06
GOTERM_BP_FAT	GO:0035239~tube morphogenesis	26	3.48525	9.66599e-10	FOXA2, WNT3A, TBX20, PTK7, FGF10, HOXB13, GREM1, PAX2, HOXD11, SEMA5A, T, HAND1, CD44, HAND2, GATA4, GBX2, NKX3-1, CYR61, TWIST1, FOXA1, CELSR1, MMP14, MYCN, KDR, SIX1, BMP7	640	127	13528	4.32736	2.7171e-06	7.76317e-08	1.72791e-06
GOTERM_BP_FAT	GO:0048754~branching morphogenesis of a tube	18	2.41287	5.25021e-09	FOXA2, TBX20, FOXA1, HOXB13, FGF10, GREM1, PAX2, MMP14, MYCN, KDR, HOXD11, SEMA5A, CD44, SIX1, GBX2, NKX3-1, BMP7, CYR61	640	65	13528	5.85346	1.47582e-05	3.43217e-07	9.3854e-06
Annotation Cluster 9	Enrichment Score: 9.586090224062792
Category	Term	Count	%	PValue	Genes	List Total	Pop Hits	Pop Total	Fold Enrichment	Bonferroni	Benjamini	FDR
GOTERM_BP_FAT	GO:0006928~cell motion	61	8.17694	2.38803e-12	FGF19, SLC22A16, JUB, PTGS2, GDF7, PAX6, PRKG1, GDNF, NR2E1, WNT2, CTTNBP2, EDNRB, GAB2, CD44, POU4F3, SEMA3C, POU4F2, UNC5C, NR2F2, TWIST1, SYK, PTPRM, VAX1, MMP14, SLIT2, SLIT3, SMO, SIX1, FOXC1, RELN, C1ORF187, DCC, SOX1, ERBB2, CXCL3, DNAH3, KITLG, CDH2, SEMA5A, PTK2, KAL1, LHX2, GBX2, LHX4, LHX6, TLX3, PPAP2B, FN1, LMX1B, ISL1, COL5A1, KDR, LAMA1, CDH13, SEMA6A, EPHA7, NPY, PYY, BMPR1B, BMP7…	640	475	13528	2.7145	6.71261e-09	5.16355e-10	4.26881e-09
GOTERM_BP_FAT	GO:0016477~cell migration	40	5.36193	7.66481e-10	FGF19, DCC, JUB, SOX1, CXCL3, PAX6, KITLG, CDH2, PRKG1, GDNF, NR2E1, WNT2, CTTNBP2, EDNRB, PTK2, GAB2, CD44, GBX2, SEMA3C, LHX6, TLX3, NR2F2, PPAP2B, TWIST1, SYK, FN1, LMX1B, VAX1, MMP14, ISL1, COL5A1, SLIT2, KDR, SMO, CDH13, LAMA1, SIX1, RELN, FOXC1, PLAU	640	276	13528	3.06341	2.15458e-06	6.52903e-08	1.37018e-06
GOTERM_BP_FAT	GO:0051674~localization of cell	42	5.63003	1.57235e-09	FGF19, DCC, SLC22A16, JUB, SOX1, CXCL3, PAX6, DNAH3, KITLG, CDH2, PRKG1, GDNF, NR2E1, WNT2, CTTNBP2, EDNRB, PTK2, GAB2, CD44, GBX2, SEMA3C, LHX6, TLX3, NR2F2, PPAP2B, TWIST1, SYK, FN1, LMX1B, VAX1, MMP14, ISL1, COL5A1, SLIT2, KDR, SMO, CDH13, LAMA1, SIX1, RELN, FOXC1, PLAU	640	307	13528	2.89178	4.41986e-06	1.22774e-07	2.81077e-06
GOTERM_BP_FAT	GO:0048870~cell motility	42	5.63003	1.57235e-09	FGF19, DCC, SLC22A16, JUB, SOX1, CXCL3, PAX6, DNAH3, KITLG, CDH2, PRKG1, GDNF, NR2E1, WNT2, CTTNBP2, EDNRB, PTK2, GAB2, CD44, GBX2, SEMA3C, LHX6, TLX3, NR2F2, PPAP2B, TWIST1, SYK, FN1, LMX1B, VAX1, MMP14, ISL1, COL5A1, SLIT2, KDR, SMO, CDH13, LAMA1, SIX1, RELN, FOXC1, PLAU	640	307	13528	2.89178	4.41986e-06	1.22774e-07	2.81077e-06
Annotation Cluster 10	Enrichment Score: 8.494395806160316
Category	Term	Count	%	PValue	Genes	List Total	Pop Hits	Pop Total	Fold Enrichment	Bonferroni	Benjamini	FDR
SP_PIR_KEYWORDS	signal	214	28.6863	2.26371e-16	GPR126, PTGS2, GDF7, SCN3B, GPR124, NELL1, FST, GRIN3A, EDIL3, MEGF10, RTBDN, CD44, PLOD2, CHRNA3, PTPRJ, TMEFF2, LRRC3, MATN3, PTPRM, ATRNL1, PTPRT, PTPRN, PTPRO, CRHR2, BACE2, CD164L2, ROR2, ADAMTS1, ADAMTS5, CTSL2, RBP4, ERBB2, FAM19A4, MANSC1, SEMA5A, KAL1, BAI2, OLFM1, BMP3, CELSR1, PCDH17, MCAM, EMILIN3, GAS6, EPHA2, KDR, NOTCH3, NTRK3, SEMA6A, LAMA1, EPHA7, COL14A1, PENK, SFRP1, NPY, EPHA8…	743	3250	19235	1.70464	1.06803e-13	2.13163e-14	3.21965e-13
UP_SEQ_FEATURE	signal peptide	214	28.6863	4.52763e-16	GPR126, PTGS2, GDF7, SCN3B, GPR124, NELL1, FST, GRIN3A, EDIL3, MEGF10, RTBDN, CD44, PLOD2, CHRNA3, PTPRJ, TMEFF2, LRRC3, MATN3, PTPRM, ATRNL1, PTPRT, PTPRN, PTPRO, CRHR2, BACE2, CD164L2, ROR2, ADAMTS1, ADAMTS5, CTSL2, RBP4, ERBB2, FAM19A4, MANSC1, SEMA5A, KAL1, BAI2, OLFM1, BMP3, CELSR1, PCDH17, MCAM, EMILIN3, GAS6, EPHA2, KDR, NOTCH3, NTRK3, SEMA6A, LAMA1, EPHA7, COL14A1, PENK, SFRP1, NPY, EPHA8…	743	3250	19113	1.69383	8.82405e-13	2.94098e-13	7.66054e-13
SP_PIR_KEYWORDS	Secreted	108	14.4772	1.84351e-07	FGF19, GDF7, TUFT1, NELL1, WNT3A, FST, FGF10, EDIL3, GDNF, MMP2, WNT2, RTBDN, PAPPA, TGFBI, LGI3, LOX, TFPI2, TMEFF2, MATN3, SCUBE3, SCUBE1, CBLN4, COL1A2, ADAMTS1, RELN, COL1A1, C1ORF187, ADAMTS5, RBP4, PODN, EPHA10, FAM19A4, GREM1, PCDHAC2, PCDHAC1, ANGPTL5, FN1, LPL, BMP3, FAM5B, EMILIN3, GAS6, LAMA1, COL14A1, SFRP1, PENK, NPY, SFRP2, SFRP4, WIF1, PYY, BMP7, ABO, SST, PLAU, BMP8A, FGF8, FAM3B,…	743	1689	19235	1.65538	8.8669e-05	4.66699e-06	0.000264027
GOTERM_CC_FAT	GO:0044421~extracellular region part	72	9.65147	1.14357e-06	GDF7, FAM3B, WNT3A, IGFBP7, FGF10, FGF12, MMP2, WNT2, CD44, GPC6, GPX3, TGFBI, SEMA3C, LOX, VWA1, NRG1, LOXL1, TFPI2, MATN3, SCUBE3, SCUBE1, MMP14, SLIT2, SLIT3, COL1A2, PLA2G7, ADAMTS1, RELN, COL1A1, ADAMTS5, ADAMTS18, CXCL1, RBP4, PODN, CXCL3, TNC, CXCL2, KITLG, CXCL6, GREM1, CPZ, SMOC2, PCSK1, SMOC1, KAL1, FBN2, DKKL1, PRSS12, OLFM1, ANGPTL5, FN1, EPO, BMP3, LPL, PTPRZ1, NID2, COL5A3, EMILIN3,…	532	960	12782	1.80197	0.000395598	6.59438e-05	0.00156135
GOTERM_CC_FAT	GO:0005576~extracellular region	118	15.8177	5.82511e-05	FGF19, GDF7, TUFT1, WNT3A, NELL1, FST, FGF10, FGF12, EDIL3, GDNF, MMP2, WNT2, GNG8, RTBDN, CD44, PAPPA, TGFBI, LGI3, LOX, TFPI2, TMEFF2, MATN3, SCUBE3, SCUBE1, CBLN4, COL1A2, ADAMTS1, RELN, COL1A1, C1ORF187, ADAMTS5, RBP4, PODN, ERBB2, EPHA10, FAM19A4, GREM1, PCDHAC2, PCDHAC1, KAL1, ANGPTL5, OLFM1, FN1, LPL, BMP3, FAM5B, EMILIN3, GAS6, LAMA1, COL14A1, SFRP1, PENK, NPY, SFRP2, SFRP4, WIF1, PYY, BM…	532	2010	12782	1.4105	0.0199537	0.00134279	0.0795033
GOTERM_CC_FAT	GO:0005615~extracellular space	47	6.30027	0.00085846	CXCL1, RBP4, GDF7, FAM3B, IGFBP7, CXCL3, WNT3A, CXCL2, KITLG, FGF10, FGF12, CXCL6, GREM1, MMP2, PCSK1, KAL1, GPC6, TGFBI, GPX3, SEMA3C, LOX, DKKL1, NRG1, LOXL1, OLFM1, ANGPTL5, EPO, FN1, BMP3, LPL, SCUBE1, SLIT2, SLIT3, DKK2, CDH13, NPY, SFRP1, SFRP4, COL1A2, PLA2G7, GDF10, RELN, IGFBP2, BMP7, SST, IGFBP3, BMP8A	532	685	12782	1.64852	0.257071	0.0128367	1.16575
Annotation Cluster 11	Enrichment Score: 7.754572223347836
Category	Term	Count	%	PValue	Genes	List Total	Pop Hits	Pop Total	Fold Enrichment	Bonferroni	Benjamini	FDR
GOTERM_BP_FAT	GO:0006357~regulation of transcription from RNA polymerase II promoter	78	10.4558	1.43086e-11	MYOD1, CDX2, SOX21, EVX1, FOXA2, THRB, FST, ARNT2, PAX6, PAX5, PAWR, PAX2, NR2E1, GDNF, HOXD10, GATA2, BARX2, PAX9, MYOCD, NKX6-2, GATA4, POU4F3, POU4F2, RARB, HSF4, NR2F2, ALX4, TWIST1, GSC, SOX14, SOX11, SIX2, VAX2, VAX1, PROX1, MYCN, HHEX, HOXD8, MSX1, ZNF238, SIX1, VGLL2, FOXC1, PRDM1, TFAP2C, HOXA13, TFCP2L1, SOX2, ONECUT2, SOX7, SOX9, ZNF177, SOX8, WT1, T, TAL1, MEIS2, HAND1, HAND2, TEAD4, …	640	727	13528	2.26785	4.02217e-08	2.36598e-09	2.55785e-08
GOTERM_BP_FAT	GO:0045944~positive regulation of transcription from RNA polymerase II promoter	48	6.43432	5.81777e-10	MYOD1, EVX1, FOXA2, HOXA13, THRB, SOX2, ARNT2, ONECUT2, PAX6, SOX9, PAX2, GDNF, SOX8, HOXD10, WT1, T, GATA2, MEIS2, BARX2, HAND1, MYOCD, PAX9, HAND2, GATA4, TEAD4, POU4F2, HSF4, RARB, ALX4, NKX2-2, FOXD3, BMP3, UTF1, LMX1B, MAFB, TBX5, SOX11, FOXA1, SIX2, NEUROG3, ISL1, WWTR1, HHEX, SIX1, VGLL2, FOXC1, HOXB9, BMP7	640	371	13528	2.73477	1.63537e-06	5.2754e-08	1.04e-06
GOTERM_BP_FAT	GO:0045893~positive regulation of transcription, DNA-dependent	54	7.23861	5.21838e-09	MYOD1, CDX2, EVX1, FOXA2, THRB, TBX20, ARNT2, PAX6, PAX2, GDNF, HOXD10, GATA2, BARX2, PAX9, MYOCD, GATA4, POU4F2, HSF4, RARB, ALX4, NR2F2, SOX11, SIX2, PROX1, HHEX, SIX1, VGLL2, FOXC1, HOXA13, SOX2, ONECUT2, SOX9, SOX8, WT1, T, MEIS2, HAND1, HAND2, TEAD4, NKX2-2, EPO, FOXD3, BMP3, UTF1, LMX1B, MAFB, TBX5, FOXA1, NEUROG3, WWTR1, ISL1, TP73, HOXB9, BMP7	640	477	13528	2.39292	1.46688e-05	3.49258e-07	9.32849e-06
GOTERM_BP_FAT	GO:0051254~positive regulation of RNA metabolic process	54	7.23861	6.96849e-09	MYOD1, CDX2, EVX1, FOXA2, THRB, TBX20, ARNT2, PAX6, PAX2, GDNF, HOXD10, GATA2, BARX2, PAX9, MYOCD, GATA4, POU4F2, HSF4, RARB, ALX4, NR2F2, SOX11, SIX2, PROX1, HHEX, SIX1, VGLL2, FOXC1, HOXA13, SOX2, ONECUT2, SOX9, SOX8, WT1, T, MEIS2, HAND1, HAND2, TEAD4, NKX2-2, EPO, FOXD3, BMP3, UTF1, LMX1B, MAFB, TBX5, FOXA1, NEUROG3, WWTR1, ISL1, TP73, HOXB9, BMP7	640	481	13528	2.37302	1.95882e-05	4.35298e-07	1.2457e-05
GOTERM_BP_FAT	GO:0010628~positive regulation of gene expression	61	8.17694	7.99754e-09	MYOD1, CDX2, EVX1, FOXA2, THRB, GDF7, ARNT2, TBX20, PAX6, PAX2, GDNF, HOXD10, GATA2, BARX2, PAX9, MYOCD, GATA5, GATA4, POU4F2, HSF4, RARB, NR2F2, ALX4, SOX11, PTF1A, SIX2, PROX1, HHEX, SIX1, VGLL2, FOXC1, PRDM1, SMARCAD1, HOXA13, SOX2, ONECUT2, SOX9, SOX8, WT1, T, MEIS2, HAND1, HAND2, TEAD4, NKX2-2, EPO, FOXD3, BMP3, UTF1, LMX1B, MAFB, TBX5, FOXA1, NEUROG3, ISL1, WWTR1, TP73, CDH13, EBF3, HOXB9, …	640	581	13528	2.21926	2.24808e-05	4.68356e-07	1.42966e-05
GOTERM_BP_FAT	GO:0045941~positive regulation of transcription	59	7.90885	1.68687e-08	MYOD1, CDX2, EVX1, FOXA2, THRB, GDF7, ARNT2, TBX20, PAX6, PAX2, GDNF, HOXD10, GATA2, BARX2, PAX9, MYOCD, GATA5, GATA4, POU4F2, HSF4, RARB, NR2F2, ALX4, SOX11, PTF1A, SIX2, PROX1, HHEX, SIX1, VGLL2, FOXC1, SMARCAD1, HOXA13, SOX2, ONECUT2, SOX9, SOX8, WT1, T, MEIS2, HAND1, HAND2, TEAD4, NKX2-2, EPO, FOXD3, BMP3, UTF1, LMX1B, MAFB, TBX5, FOXA1, NEUROG3, WWTR1, ISL1, TP73, EBF3, HOXB9, BMP7	640	564	13528	2.21119	4.74167e-05	8.94675e-07	3.01548e-05
GOTERM_BP_FAT	GO:0045935~positive regulation of nucleobase, nucleoside, nucleotide and nucleic acid metabolic process	62	8.31099	4.66736e-08	MYOD1, CDX2, EVX1, FOXA2, THRB, GDF7, ARNT2, TBX20, PAX6, PAX2, GDNF, HOXD10, GATA2, BARX2, PAX9, MYOCD, GATA5, GATA4, POU4F2, HSF4, RARB, NR2F2, ALX4, SOX11, PTF1A, SIX2, PROX1, HHEX, SIX1, VGLL2, FOXC1, SMARCAD1, HOXA13, DRD5, SOX2, ONECUT2, KITLG, ABCA1, SOX9, SOX8, WT1, T, MEIS2, HAND1, HAND2, TEAD4, NKX2-2, EPO, FOXD3, BMP3, UTF1, LMX1B, MAFB, TBX5, FOXA1, NEUROG3, ISL1, WWTR1, TP73, EBF3, H…	640	624	13528	2.1002	0.000131191	2.26206e-06	8.34348e-05
GOTERM_BP_FAT	GO:0010557~positive regulation of macromolecule biosynthetic process	64	8.57909	4.70371e-08	MYOD1, CDX2, EVX1, FOXA2, THRB, GDF7, ARNT2, TBX20, PAX6, PAWR, PAX2, GDNF, HOXD10, GATA2, BARX2, PAX9, MYOCD, GATA5, GATA4, POU4F2, HSF4, RARB, NR2F2, ALX4, SYK, IRS2, SOX11, PTF1A, SIX2, PROX1, HHEX, SIX1, VGLL2, FOXC1, SMARCAD1, HOXA13, SOX2, ONECUT2, KITLG, SOX9, SOX8, WT1, T, MEIS2, HAND1, HAND2, TEAD4, NKX2-2, EPO, FOXD3, BMP3, UTF1, LMX1B, MAFB, TBX5, FOXA1, TNFRSF13C, NEUROG3, ISL1, WWTR1…	640	654	13528	2.0685	0.000132212	2.24104e-06	8.40845e-05
GOTERM_BP_FAT	GO:0031328~positive regulation of cellular biosynthetic process	66	8.84718	5.0622e-08	MYOD1, CDX2, EVX1, FOXA2, THRB, GDF7, ARNT2, TBX20, PAX6, PAWR, PAX2, GDNF, HOXD10, GATA2, BARX2, PAX9, MYOCD, GATA5, GATA4, POU4F2, HSF4, RARB, NR2F2, ALX4, SYK, IRS2, SOX11, PTF1A, SIX2, PROX1, HHEX, SIX1, VGLL2, FOXC1, SMARCAD1, HOXA13, DRD5, SOX2, ONECUT2, KITLG, ABCA1, SOX9, SOX8, WT1, T, MEIS2, HAND1, HAND2, TEAD4, NKX2-2, EPO, FOXD3, BMP3, UTF1, LMX1B, MAFB, TBX5, FOXA1, TNFRSF13C, NEUROG3…	640	685	13528	2.03661	0.000142288	2.37164e-06	9.0493e-05
GOTERM_BP_FAT	GO:0009891~positive regulation of biosynthetic process	66	8.84718	8.65326e-08	MYOD1, CDX2, EVX1, FOXA2, THRB, GDF7, ARNT2, TBX20, PAX6, PAWR, PAX2, GDNF, HOXD10, GATA2, BARX2, PAX9, MYOCD, GATA5, GATA4, POU4F2, HSF4, RARB, NR2F2, ALX4, SYK, IRS2, SOX11, PTF1A, SIX2, PROX1, HHEX, SIX1, VGLL2, FOXC1, SMARCAD1, HOXA13, DRD5, SOX2, ONECUT2, KITLG, ABCA1, SOX9, SOX8, WT1, T, MEIS2, HAND1, HAND2, TEAD4, NKX2-2, EPO, FOXD3, BMP3, UTF1, LMX1B, MAFB, TBX5, FOXA1, TNFRSF13C, NEUROG3…	640	695	13528	2.0073	0.000243213	3.92327e-06	0.000154687
GOTERM_BP_FAT	GO:0051173~positive regulation of nitrogen compound metabolic process	62	8.31099	1.43526e-07	MYOD1, CDX2, EVX1, FOXA2, THRB, GDF7, ARNT2, TBX20, PAX6, PAX2, GDNF, HOXD10, GATA2, BARX2, PAX9, MYOCD, GATA5, GATA4, POU4F2, HSF4, RARB, NR2F2, ALX4, SOX11, PTF1A, SIX2, PROX1, HHEX, SIX1, VGLL2, FOXC1, SMARCAD1, HOXA13, DRD5, SOX2, ONECUT2, KITLG, ABCA1, SOX9, SOX8, WT1, T, MEIS2, HAND1, HAND2, TEAD4, NKX2-2, EPO, FOXD3, BMP3, UTF1, LMX1B, MAFB, TBX5, FOXA1, NEUROG3, ISL1, WWTR1, TP73, EBF3, H…	640	644	13528	2.03498	0.000403371	6.1129e-06	0.000256571
GOTERM_BP_FAT	GO:0010604~positive regulation of macromolecule metabolic process	69	9.24933	1.56353e-05	MYOD1, CDX2, EVX1, FOXA2, THRB, GDF7, ARNT2, TBX20, PAX6, PAWR, PAX2, GDNF, HOXD10, EDNRB, GATA2, BARX2, PAX9, MYOCD, GATA5, GATA4, POU4F2, HSF4, RARB, NR2F2, ALX4, SYK, IRS2, SOX11, PTF1A, SIX2, PROX1, HHEX, CCND1, SIX1, VGLL2, FOXC1, PRDM1, SMARCAD1, HOXA13, SOX2, ONECUT2, KITLG, NHLRC1, SOX9, SOX8, WT1, T, MEIS2, HAND1, HAND2, TEAD4, NKX2-2, EPO, FOXD3, BMP3, UTF1, LMX1B, MAFB, TBX5, FOXA1, TN…	640	857	13528	1.70185	0.0429993	0.000443853	0.0279463
Annotation Cluster 12	Enrichment Score: 7.4419140459859
Category	Term	Count	%	PValue	Genes	List Total	Pop Hits	Pop Total	Fold Enrichment	Bonferroni	Benjamini	FDR
GOTERM_BP_FAT	GO:0048598~embryonic morphogenesis	52	6.97051	2.42468e-15	FGF8, FOXA2, WNT3A, HOXD12, FGF10, PAX2, ZIC1, HOXD10, HOXD11, GATA4, POU4F3, RARB, ALX4, TWIST1, GSC, SIX2, PCDH8, VAX2, PROX1, SLIT2, HOXC10, LHFPL5, MSX1, SIX1, ROR2, FOXC1, RBP4, HOXA13, SOX2, PTK7, GREM1, MSX2, T, ALDH1A2, HAND1, LHX1, ALDH1A3, CYP26B1, GBX2, HOXA9, FBN2, PPAP2B, MAFB, TBX5, NEUROG1, EN1, CELSR1, HOXB2, DKK1, HOXB8, DLX5, BMP7	640	307	13528	3.58029	6.86584e-12	1.37312e-12	4.36318e-12
GOTERM_BP_FAT	GO:0048736~appendage development	23	3.08311	1.96857e-09	RAX, HOXA13, TBX5, HOXD12, FGF10, EN1, GREM1, HOXD10, HOXD11, HOXC10, MSX2, ALDH1A2, DKK1, MSX1, DLX5, CYP26B1, HOXA9, RARB, FBN2, ALX4, BMPR1B, NR2F2, TWIST1	640	103	13528	4.72002	5.53364e-06	1.49558e-07	3.51907e-06
GOTERM_BP_FAT	GO:0060173~limb development	23	3.08311	1.96857e-09	RAX, HOXA13, TBX5, HOXD12, FGF10, EN1, GREM1, HOXD10, HOXD11, HOXC10, MSX2, ALDH1A2, DKK1, MSX1, DLX5, CYP26B1, HOXA9, RARB, FBN2, ALX4, BMPR1B, NR2F2, TWIST1	640	103	13528	4.72002	5.53364e-06	1.49558e-07	3.51907e-06
GOTERM_BP_FAT	GO:0035108~limb morphogenesis	21	2.81501	2.91734e-08	HOXA13, TBX5, HOXD12, FGF10, EN1, GREM1, HOXD10, HOXD11, HOXC10, MSX2, ALDH1A2, MSX1, DKK1, DLX5, CYP26B1, HOXA9, RARB, FBN2, ALX4, BMPR1B, TWIST1	640	99	13528	4.48371	8.20032e-05	1.43871e-06	5.21511e-05
GOTERM_BP_FAT	GO:0035107~appendage morphogenesis	21	2.81501	2.91734e-08	HOXA13, TBX5, HOXD12, FGF10, EN1, GREM1, HOXD10, HOXD11, HOXC10, MSX2, ALDH1A2, MSX1, DKK1, DLX5, CYP26B1, HOXA9, RARB, FBN2, ALX4, BMPR1B, TWIST1	640	99	13528	4.48371	8.20032e-05	1.43871e-06	5.21511e-05
GOTERM_BP_FAT	GO:0030326~embryonic limb morphogenesis	19	2.54692	9.7724e-08	HOXA13, TBX5, HOXD12, EN1, GREM1, HOXD10, HOXD11, HOXC10, MSX2, ALDH1A2, MSX1, DKK1, DLX5, CYP26B1, HOXA9, RARB, FBN2, ALX4, TWIST1	640	87	13528	4.61624	0.000274664	4.36034e-06	0.000174694
GOTERM_BP_FAT	GO:0035113~embryonic appendage morphogenesis	19	2.54692	9.7724e-08	HOXA13, TBX5, HOXD12, EN1, GREM1, HOXD10, HOXD11, HOXC10, MSX2, ALDH1A2, MSX1, DKK1, DLX5, CYP26B1, HOXA9, RARB, FBN2, ALX4, TWIST1	640	87	13528	4.61624	0.000274664	4.36034e-06	0.000174694
GOTERM_BP_FAT	GO:0009954~proximal/distal pattern formation	9	1.20643	6.18522e-06	HOXC10, ALDH1A2, DLX1, CYP26B1, HOXA9, EN1, GREM1, HOXD10, HOXD11	640	23	13528	8.2712	0.0172364	0.000193167	0.0110563
GOTERM_BP_FAT	GO:0035136~forelimb morphogenesis	8	1.07239	4.6479e-05	ALDH1A2, HOXA13, TBX5, HOXA9, EN1, ALX4, HOXD10, TWIST1	640	22	13528	7.68636	0.12248	0.00110664	0.0830543
GOTERM_BP_FAT	GO:0035115~embryonic forelimb morphogenesis	7	0.938338	0.000173505	ALDH1A2, HOXA13, TBX5, HOXA9, EN1, ALX4, TWIST1	640	19	13528	7.7875	0.386003	0.003554	0.309708
Annotation Cluster 13	Enrichment Score: 7.063288246659331
Category	Term	Count	%	PValue	Genes	List Total	Pop Hits	Pop Total	Fold Enrichment	Bonferroni	Benjamini	FDR
GOTERM_BP_FAT	GO:0007423~sensory organ development	41	5.49598	5.17434e-13	RBP4, IRX5, SOX1, ERBB2, WNT3A, SOX2, PAX6, FGF10, ZIC1, PAX2, NR2E1, WT1, ALDH1A2, MEIS2, ALDH1A3, POU4F3, GBX2, POU4F2, HSF4, RARB, DFNA5, RAX, PTPRM, GSC, LMX1B, MAFB, PTF1A, NEUROG1, SIX2, VAX2, VAX1, PROX1, COL5A1, LHFPL5, HOXC13, DLX5, SIX1, FOXC1, BMPR1B, BMP7, FOXE3	640	229	13528	3.78444	1.45462e-09	1.32238e-10	9.25049e-10
GOTERM_BP_FAT	GO:0048568~embryonic organ development	32	4.28954	9.90063e-11	RBP4, WNT3A, SOX2, FGF10, ZIC1, PAX2, HOXD10, T, GATA2, ALDH1A2, HAND1, ALDH1A3, GATA4, GBX2, POU4F3, RARB, ALX4, FOXD3, GSC, MAFB, NEUROG1, SIX2, VAX2, PROX1, LHFPL5, HOXB2, HOXB8, DLX5, SIX1, ROR2, PRDM1, BMP7	640	172	13528	3.93256	2.78307e-07	1.11323e-08	1.76986e-07
GOTERM_BP_FAT	GO:0048562~embryonic organ morphogenesis	26	3.48525	2.64942e-09	RBP4, WNT3A, SOX2, FGF10, ZIC1, PAX2, HOXD10, ALDH1A3, GATA4, GBX2, POU4F3, RARB, ALX4, GSC, MAFB, SIX2, NEUROG1, VAX2, PROX1, LHFPL5, HOXB2, HOXB8, DLX5, SIX1, ROR2, BMP7	640	133	13528	4.13214	7.44748e-06	1.90962e-07	4.73616e-06
GOTERM_BP_FAT	GO:0042472~inner ear morphogenesis	13	1.74263	9.18106e-06	MAFB, WNT3A, SOX2, FGF10, NEUROG1, PAX2, ZIC1, PROX1, LHFPL5, DLX5, SIX1, POU4F3, GBX2	640	56	13528	4.90692	0.0254779	0.000271627	0.016411
GOTERM_BP_FAT	GO:0042471~ear morphogenesis	14	1.87668	1.04316e-05	MAFB, WNT3A, SOX2, SIX2, FGF10, NEUROG1, PAX2, ZIC1, PROX1, LHFPL5, DLX5, SIX1, GBX2, POU4F3	640	66	13528	4.48371	0.0288977	0.000305406	0.0186462
GOTERM_BP_FAT	GO:0043583~ear development	16	2.14477	3.62288e-05	DFNA5, GSC, MAFB, WNT3A, SOX2, SIX2, FGF10, NEUROG1, PAX2, ZIC1, PROX1, LHFPL5, DLX5, SIX1, GBX2, POU4F3	640	95	13528	3.56	0.0968269	0.0009254	0.0647437
GOTERM_BP_FAT	GO:0048839~inner ear development	14	1.87668	7.65623e-05	DFNA5, MAFB, WNT3A, SOX2, FGF10, NEUROG1, PAX2, ZIC1, PROX1, LHFPL5, DLX5, SIX1, GBX2, POU4F3	640	79	13528	3.74589	0.19364	0.00169325	0.136776
Annotation Cluster 14	Enrichment Score: 6.243019627697775
Category	Term	Count	%	PValue	Genes	List Total	Pop Hits	Pop Total	Fold Enrichment	Bonferroni	Benjamini	FDR
SP_PIR_KEYWORDS	cell adhesion	47	6.30027	2.27507e-10	JUB, IGFBP7, TNC, CLSTN1, PCDHB15, PTK7, CTNND2, KITLG, CDH1, EDIL3, CDH2, CDH3, MEGF10, PCDHAC2, SCARF2, PCDHAC1, CDH8, CD44, KAL1, TGFBI, CNTNAP3, CNTNAP2, BOC, FN1, CYR61, PTPRM, ICAM4, ICAM5, SIGLEC10, FBLIM1, PCDH8, NID2, PCDH17, MCAM, PCDHGB4, JUP, NCAM2, CDH13, LAMA1, COL14A1, PKP2, DSC3, CNTN1, DSC2, RELN, ADAM12, PARVA, CDH11	743	422	19235	2.88329	1.09431e-07	9.94826e-09	3.25834e-07
GOTERM_BP_FAT	GO:0007155~cell adhesion	61	8.17694	5.04647e-06	JUB, IGFBP7, NELL1, CLSTN1, EDIL3, MEGF10, BARX2, CD44, TGFBI, CNTNAP3, CNTNAP2, BOC, SYK, CYR61, PTPRM, ICAM4, ICAM5, SIGLEC10, FBLIM1, CPXM2, PTPRT, PCDH8, PCDHGB4, JUP, NCAM2, CNTN1, ROR2, RELN, ADAM12, PARVA, TNC, PCDHB15, PTK7, CTNND2, KITLG, CDH1, CDH2, CDH3, SOX9, PCDHAC2, SCARF2, PCDHAC1, SEMA5A, CDH8, KAL1, APBA1, FN1, NID2, CELSR1, PCDH17, COL5A3, MCAM, TPBG, COL5A1, LAMA1, CDH13, COL14…	640	700	13528	1.84198	0.0140855	0.000161188	0.00902081
GOTERM_BP_FAT	GO:0022610~biological adhesion	61	8.17694	5.08767e-06	JUB, IGFBP7, NELL1, CLSTN1, EDIL3, MEGF10, BARX2, CD44, TGFBI, CNTNAP3, CNTNAP2, BOC, SYK, CYR61, PTPRM, ICAM4, ICAM5, SIGLEC10, FBLIM1, CPXM2, PTPRT, PCDH8, PCDHGB4, JUP, NCAM2, CNTN1, ROR2, RELN, ADAM12, PARVA, TNC, PCDHB15, PTK7, CTNND2, KITLG, CDH1, CDH2, CDH3, SOX9, PCDHAC2, SCARF2, PCDHAC1, SEMA5A, CDH8, KAL1, APBA1, FN1, NID2, CELSR1, PCDH17, COL5A3, MCAM, TPBG, COL5A1, LAMA1, CDH13, COL14…	640	701	13528	1.83935	0.0141997	0.000160678	0.00909445
GOTERM_BP_FAT	GO:0016337~cell-cell adhesion	31	4.1555	1.82566e-05	CLSTN1, CTNND2, PCDHB15, CDH1, CDH2, SOX9, CDH3, PCDHAC2, PCDHAC1, SCARF2, CDH8, BARX2, CD44, SYK, PTPRM, ICAM4, ICAM5, PTPRT, PCDH8, CELSR1, PCDH17, PCDHGB4, JUP, CDH13, NCAM2, COL14A1, PKP2, DSC3, DSC2, ROR2, BMPR1B, CDH11	640	276	13528	2.37414	0.0500252	0.000513066	0.0326309
Annotation Cluster 15	Enrichment Score: 6.120104549389999
Category	Term	Count	%	PValue	Genes	List Total	Pop Hits	Pop Total	Fold Enrichment	Bonferroni	Benjamini	FDR
GOTERM_BP_FAT	GO:0060284~regulation of cell development	30	4.02145	1.1506e-07	IRX3, FOXA2, SOX2, PAX6, CDH2, NR2E1, HOXD11, PTK2, MYOCD, NKX6-2, TLX3, BOC, NKX2-2, CHRNA3, LIMK1, DTX1, FOXA1, VAX1, NEUROG3, ISL1, PROX1, SLIT2, NOTCH3, NTRK3, SMO, DLX1, SIX1, ID4, BMP7, IGFBP3	640	205	13528	3.09329	0.000323381	5.05363e-06	0.000205683
GOTERM_BP_FAT	GO:0051094~positive regulation of developmental process	34	4.55764	1.01209e-06	IRX3, MYOD1, CDX2, THRB, FOXA2, SOX2, FST, PAX6, KITLG, HOXD11, GATA2, TAL1, CDKN2B, NKX6-2, GATA4, POU4F2, HSF4, NRG1, BOC, NKX2-2, SYK, LPL, LIMK1, TBX5, FOXA1, NEUROG3, PROX1, SLIT2, NTRK3, SMO, DLX5, BMPR1B, BMP7, IGFBP3	640	278	13528	2.58516	0.00284094	3.79323e-05	0.00180921
GOTERM_BP_FAT	GO:0045597~positive regulation of cell differentiation	29	3.8874	3.7458e-06	IRX3, CDX2, THRB, FOXA2, SOX2, PAX6, KITLG, HOXD11, TAL1, CDKN2B, NKX6-2, POU4F2, HSF4, NRG1, BOC, NKX2-2, SYK, LPL, LIMK1, TBX5, FOXA1, NEUROG3, SLIT2, NTRK3, SMO, DLX5, BMP7, BMPR1B, IGFBP3	640	229	13528	2.6768	0.0104742	0.000121021	0.00669587
Annotation Cluster 16	Enrichment Score: 6.091979264429508
Category	Term	Count	%	PValue	Genes	List Total	Pop Hits	Pop Total	Fold Enrichment	Bonferroni	Benjamini	FDR
GOTERM_BP_FAT	GO:0001568~blood vessel development	36	4.82574	4.31324e-09	CDX2, TBX20, FGF10, CDH2, MMP2, WT1, SEMA5A, T, ARHGAP22, PTK2, CD44, MYOCD, HAND1, HAND2, GBX2, SEMA3C, PLCD1, LOX, SOX17, NR2F2, PPAP2B, CYR61, PTPRJ, MMP14, ARHGAP24, PROX1, COL5A1, SLIT2, KDR, DLX3, SMO, CDH13, COL1A2, FOXC1, COL1A1, PLAU	640	245	13528	3.10592	1.21245e-05	2.9572e-07	7.71046e-06
GOTERM_BP_FAT	GO:0001944~vasculature development	36	4.82574	8.20192e-09	CDX2, TBX20, FGF10, CDH2, MMP2, WT1, SEMA5A, T, ARHGAP22, PTK2, CD44, MYOCD, HAND1, HAND2, GBX2, SEMA3C, PLCD1, LOX, SOX17, NR2F2, PPAP2B, CYR61, PTPRJ, MMP14, ARHGAP24, PROX1, COL5A1, SLIT2, KDR, DLX3, SMO, CDH13, COL1A2, FOXC1, COL1A1, PLAU	640	251	13528	3.03167	2.30553e-05	4.70522e-07	1.46619e-05
GOTERM_BP_FAT	GO:0048514~blood vessel morphogenesis	27	3.6193	7.18461e-06	TBX20, FGF10, CDH2, WT1, SEMA5A, ARHGAP22, T, PTK2, HAND1, MYOCD, HAND2, GBX2, SEMA3C, PLCD1, SOX17, NR2F2, CYR61, PTPRJ, ARHGAP24, MMP14, PROX1, SLIT2, KDR, CDH13, SMO, FOXC1, PLAU	640	211	13528	2.7048	0.0199934	0.00022191	0.0128426
GOTERM_BP_FAT	GO:0001525~angiogenesis	17	2.27882	0.0016864	TBX20, FGF10, ARHGAP24, MMP14, SLIT2, KDR, SEMA5A, CDH13, ARHGAP22, PTK2, HAND1, HAND2, GBX2, PLCD1, SOX17, PLAU, CYR61	640	148	13528	2.42796	0.9913	0.0247905	2.97213
Annotation Cluster 17	Enrichment Score: 6.063062354226005
Category	Term	Count	%	PValue	Genes	List Total	Pop Hits	Pop Total	Fold Enrichment	Bonferroni	Benjamini	FDR
GOTERM_BP_FAT	GO:0060429~epithelium development	33	4.42359	2.76663e-08	FOXA2, TFCP2L1, ONECUT2, PAX6, PTK7, HOXB13, PAX2, GREM1, WT1, HOXD11, T, ALDH1A2, CD44, PPL, ALDH1A3, NR2F2, TWIST1, TBX5, SCUBE1, FOXA1, FZD1, PCDH8, NEUROG3, FZD2, CELSR1, PROX1, KDR, LAMA1, HOXB2, RHCG, DLX5, SIX1, BMP7	640	227	13528	3.07285	7.77668e-05	1.38875e-06	4.94568e-05
GOTERM_BP_FAT	GO:0048729~tissue morphogenesis	26	3.48525	1.21596e-06	WNT3A, FST, PTK7, HOXB13, GREM1, PAX2, HOXD11, ALDH1A2, T, HAND1, CD44, ALDH1A3, TWIST1, TBX5, PCDH8, CELSR1, SNAI1, PROX1, SLIT2, LAMA1, HOXB2, SIX1, COL1A2, FOXC1, COL1A1, BMP7	640	180	13528	3.05319	0.00341224	4.43896e-05	0.00217366
GOTERM_BP_FAT	GO:0002009~morphogenesis of an epithelium	17	2.27882	1.92283e-05	TBX5, PTK7, HOXB13, PCDH8, CELSR1, PAX2, GREM1, PROX1, HOXD11, LAMA1, ALDH1A2, T, HOXB2, CD44, ALDH1A3, SIX1, TWIST1	640	101	13528	3.5578	0.0526166	0.000529775	0.0343675
Annotation Cluster 18	Enrichment Score: 5.928433134875012
Category	Term	Count	%	PValue	Genes	List Total	Pop Hits	Pop Total	Fold Enrichment	Bonferroni	Benjamini	FDR
GOTERM_BP_FAT	GO:0014033~neural crest cell differentiation	13	1.74263	1.58456e-08	FGF19, KITLG, ISL1, SOX9, GDNF, EDNRB, ALDH1A2, SMO, HAND2, GBX2, SEMA3C, FOXC1, NRG1	640	33	13528	8.32689	4.45409e-05	8.73369e-07	2.83259e-05
GOTERM_BP_FAT	GO:0014032~neural crest cell development	13	1.74263	1.58456e-08	FGF19, KITLG, ISL1, SOX9, GDNF, EDNRB, ALDH1A2, SMO, HAND2, GBX2, SEMA3C, FOXC1, NRG1	640	33	13528	8.32689	4.45409e-05	8.73369e-07	2.83259e-05
GOTERM_BP_FAT	GO:0048762~mesenchymal cell differentiation	14	1.87668	4.67064e-07	FGF19, KITLG, ISL1, SOX9, GDNF, EDNRB, ALDH1A2, SMO, HAND2, GBX2, SEMA3C, FOXC1, NRG1, BMP7	640	51	13528	5.80245	0.00131206	1.90276e-05	0.000834932
GOTERM_BP_FAT	GO:0014031~mesenchymal cell development	14	1.87668	4.67064e-07	FGF19, KITLG, ISL1, SOX9, GDNF, EDNRB, ALDH1A2, SMO, HAND2, GBX2, SEMA3C, FOXC1, NRG1, BMP7	640	51	13528	5.80245	0.00131206	1.90276e-05	0.000834932
GOTERM_BP_FAT	GO:0060485~mesenchyme development	14	1.87668	5.96158e-07	FGF19, KITLG, ISL1, SOX9, GDNF, EDNRB, ALDH1A2, SMO, HAND2, GBX2, SEMA3C, FOXC1, NRG1, BMP7	640	52	13528	5.69087	0.0016744	2.32748e-05	0.0010657
GOTERM_BP_FAT	GO:0001755~neural crest cell migration	8	1.07239	6.41075e-05	FGF19, SMO, EDNRB, GBX2, KITLG, SEMA3C, ISL1, GDNF	640	23	13528	7.35217	0.164907	0.00148825	0.114538
GOTERM_BP_FAT	GO:0001667~ameboidal cell migration	8	1.07239	0.00151401	FGF19, SMO, EDNRB, GBX2, KITLG, SEMA3C, ISL1, GDNF	640	37	13528	4.57027	0.985865	0.02313	2.67218
Annotation Cluster 19	Enrichment Score: 5.656989164269117
Category	Term	Count	%	PValue	Genes	List Total	Pop Hits	Pop Total	Fold Enrichment	Bonferroni	Benjamini	FDR
GOTERM_BP_FAT	GO:0060284~regulation of cell development	30	4.02145	1.1506e-07	IRX3, FOXA2, SOX2, PAX6, CDH2, NR2E1, HOXD11, PTK2, MYOCD, NKX6-2, TLX3, BOC, NKX2-2, CHRNA3, LIMK1, DTX1, FOXA1, VAX1, NEUROG3, ISL1, PROX1, SLIT2, NOTCH3, NTRK3, SMO, DLX1, SIX1, ID4, BMP7, IGFBP3	640	205	13528	3.09329	0.000323381	5.05363e-06	0.000205683
GOTERM_BP_FAT	GO:0050767~regulation of neurogenesis	25	3.35121	9.52403e-07	IRX3, FOXA2, SOX2, PAX6, CDH2, NR2E1, PTK2, NKX6-2, TLX3, NKX2-2, CHRNA3, DTX1, LIMK1, FOXA1, NEUROG3, VAX1, ISL1, SLIT2, NTRK3, NOTCH3, SMO, DLX1, SIX1, ID4, BMP7	640	166	13528	3.18336	0.00267363	3.61778e-05	0.00170252
GOTERM_BP_FAT	GO:0051960~regulation of nervous system development	27	3.6193	1.21994e-06	IRX3, FOXA2, SOX2, PAX6, CDH2, NR2E1, PTK2, LHX1, NKX6-2, LHX5, TLX3, NKX2-2, CHRNA3, LIMK1, DTX1, FOXA1, NEUROG3, VAX1, ISL1, SLIT2, NOTCH3, NTRK3, SMO, DLX1, SIX1, ID4, BMP7	640	192	13528	2.97246	0.00342339	4.3964e-05	0.00218078
GOTERM_BP_FAT	GO:0045665~negative regulation of neuron differentiation	11	1.47453	1.77674e-06	NOTCH3, IRX3, FOXA2, DTX1, SOX2, PAX6, ID4, TLX3, ISL1, NR2E1, NKX2-2	640	33	13528	7.04583	0.00498197	6.0172e-05	0.0031761
GOTERM_BP_FAT	GO:0045664~regulation of neuron differentiation	20	2.68097	1.52151e-05	IRX3, FOXA2, LIMK1, DTX1, SOX2, FOXA1, PAX6, CDH2, NEUROG3, ISL1, NR2E1, SLIT2, NTRK3, NOTCH3, PTK2, SIX1, ID4, TLX3, NKX2-2, CHRNA3	640	133	13528	3.17857	0.0418682	0.000436333	0.0271954
GOTERM_BP_FAT	GO:0045596~negative regulation of cell differentiation	26	3.48525	3.16287e-05	IRX3, CDX2, FOXA2, FST, SOX2, PAX6, FGF10, ABCA1, SOX9, NR2E1, PTK2, NKX6-2, TLX3, NKX2-2, TWIST1, MAFB, DTX1, SIX2, VAX1, WWTR1, ISL1, NOTCH3, CCND1, DLX1, ID4, BMP7	640	216	13528	2.54433	0.0850719	0.0008229	0.0565252
Annotation Cluster 20	Enrichment Score: 5.52768309575126
Category	Term	Count	%	PValue	Genes	List Total	Pop Hits	Pop Total	Fold Enrichment	Bonferroni	Benjamini	FDR
GOTERM_BP_FAT	GO:0035295~tube development	40	5.36193	6.26213e-13	RBP4, FOXA2, WNT3A, TBX20, PTK7, HOXB13, FGF10, PAX2, GREM1, GDNF, HOXD11, WNT2, SEMA5A, CTTNBP2, T, ALDH1A2, CD44, HAND1, LHX1, HAND2, GATA4, GBX2, NKX3-1, LOX, RARB, TWIST1, CYR61, TBX5, FOXA1, NKX2-8, CELSR1, MMP14, PROX1, SLIT2, KDR, MYCN, HHEX, SIX1, FOXC1, BMP7	640	220	13528	3.84318	1.76015e-09	1.46679e-10	1.11935e-09
GOTERM_BP_FAT	GO:0060541~respiratory system development	16	2.14477	0.000162948	RBP4, FOXA2, TBX5, NKX2-8, FOXA1, SOX2, FGF10, MMP14, PROX1, MYCN, KDR, WNT2, ALDH1A2, CTTNBP2, ALDH1A3, LOX	640	108	13528	3.13148	0.367506	0.0033626	0.29089
GOTERM_BP_FAT	GO:0030324~lung development	14	1.87668	0.000756032	RBP4, FOXA2, TBX5, FOXA1, NKX2-8, FGF10, MMP14, PROX1, MYCN, KDR, WNT2, ALDH1A2, CTTNBP2, LOX	640	99	13528	2.98914	0.880687	0.0130378	1.34291
GOTERM_BP_FAT	GO:0030323~respiratory tube development	14	1.87668	0.00100451	RBP4, FOXA2, TBX5, FOXA1, NKX2-8, FGF10, MMP14, PROX1, MYCN, KDR, WNT2, ALDH1A2, CTTNBP2, LOX	640	102	13528	2.90123	0.940698	0.0161052	1.78055
Annotation Cluster 21	Enrichment Score: 5.221172698315842
Category	Term	Count	%	PValue	Genes	List Total	Pop Hits	Pop Total	Fold Enrichment	Bonferroni	Benjamini	FDR
GOTERM_BP_FAT	GO:0001654~eye development	26	3.48525	2.24965e-09	RBP4, IRX5, SOX1, SOX2, PAX6, PAX2, NR2E1, WT1, ALDH1A2, MEIS2, ALDH1A3, POU4F2, RARB, HSF4, PTPRM, RAX, LMX1B, PTF1A, VAX2, VAX1, PROX1, COL5A1, FOXC1, BMP7, BMPR1B, FOXE3	640	132	13528	4.16345	6.32374e-06	1.66415e-07	4.02152e-06
GOTERM_BP_FAT	GO:0043010~camera-type eye development	22	2.94906	2.25314e-08	RBP4, RAX, IRX5, PTPRM, SOX1, LMX1B, SOX2, PTF1A, PAX6, VAX2, VAX1, PAX2, NR2E1, PROX1, WT1, ALDH1A2, ALDH1A3, POU4F2, FOXC1, HSF4, BMP7, BMPR1B	640	107	13528	4.34603	6.33337e-05	1.15156e-06	4.02776e-05
GOTERM_BP_FAT	GO:0060041~retina development in camera-type eye	10	1.34048	2.58528e-05	RBP4, PTPRM, IRX5, SOX2, PTF1A, POU4F2, VAX2, BMPR1B, PROX1, NR2E1	640	35	13528	6.03929	0.0700954	0.000698538	0.0462051
GOTERM_BP_FAT	GO:0048592~eye morphogenesis	13	1.74263	8.26298e-05	RBP4, IRX5, PTPRM, SOX1, PTF1A, SOX2, PAX6, VAX2, PROX1, COL5A1, ALDH1A3, RARB, BMP7	640	69	13528	3.98243	0.207277	0.00179902	0.147608
GOTERM_BP_FAT	GO:0060042~retina morphogenesis in camera-type eye	6	0.80429	0.000467967	RBP4, PTPRM, IRX5, SOX2, PTF1A, PROX1	640	15	13528	8.455	0.73173	0.0083989	0.833253
GOTERM_BP_FAT	GO:0048593~camera-type eye morphogenesis	9	1.20643	0.000929397	RBP4, PTPRM, IRX5, SOX1, ALDH1A3, SOX2, PTF1A, BMP7, PROX1	640	44	13528	4.32358	0.926741	0.0151689	1.64845
Annotation Cluster 22	Enrichment Score: 5.060778590976073
Category	Term	Count	%	PValue	Genes	List Total	Pop Hits	Pop Total	Fold Enrichment	Bonferroni	Benjamini	FDR
SP_PIR_KEYWORDS	potassium transport	24	3.21716	6.95447e-11	HCN1, KCNK17, KCNC2, KCNC1, KCNC3, KCNB2, KCNB1, KCNA2, SLC12A5, KCNJ10, KCNA5, KCNJ2, KCNK1, KCNIP1, KCNK12, KCNK3, KCNS3, KCNJ6, SLC24A3, KCNJ8, KCNK6, HCN4, KCNG1, KCNE3	743	115	19235	5.40277	3.3451e-08	4.18138e-09	9.96016e-08
SP_PIR_KEYWORDS	voltage-gated channel	27	3.6193	1.16091e-10	KCNK17, KCNC2, KCNC1, KCNC3, SCN3B, KCNA2, KCNJ10, KCNA5, CACNB4, KCNJ2, KCNIP1, KCNK12, KCNS3, KCNK6, HCN4, KCNE3, KCNG1, HCN1, CACNA2D1, KCNB2, KCNB1, KCNK1, KCNK3, KCNJ6, KCNJ8, CACNA1G, CACNA1D	743	150	19235	4.65989	5.58398e-08	6.20443e-09	1.66265e-07
SP_PIR_KEYWORDS	potassium	24	3.21716	4.74487e-10	HCN1, KCNK17, KCNC2, KCNC1, KCNC3, KCNB2, KCNB1, KCNA2, SLC12A5, KCNJ10, KCNA5, KCNJ2, KCNK1, KCNIP1, KCNK12, KCNK3, KCNS3, KCNJ6, SLC24A3, KCNJ8, KCNK6, HCN4, KCNG1, KCNE3	743	126	19235	4.9311	2.28228e-07	1.9019e-08	6.79559e-07
SP_PIR_KEYWORDS	potassium channel	19	2.54692	7.06283e-10	HCN1, KCNK17, KCNC2, KCNC1, KCNC3, KCNB2, KCNB1, KCNA2, KCNA5, KCNJ2, KCNK1, KCNIP1, KCNK12, KCNK3, KCNS3, KCNK6, HCN4, KCNG1, KCNE3	743	78	19235	6.30612	3.39722e-07	2.61325e-08	1.01154e-06
SP_PIR_KEYWORDS	ionic channel	38	5.09383	2.29706e-09	KCNC2, KCNK17, KCNC1, KCNC3, GRIK1, GLRA1, GABRB2, SCN3B, KCNA2, KCNJ10, GRIN3A, CACNB4, KCNA5, KCNJ2, KCNK12, KCNIP1, KCNS3, KCNK6, HCN4, KCNG1, KCNE3, CHRNA3, HCN1, TRPC1, CACNA2D1, GLRB, KCNB2, KCNB1, KCNK1, KCNK3, KCNJ6, GRIA2, KCNJ8, KCNN2, CACNA1G, CHRNB1, CACNA1D, PKDREJ	743	318	19235	3.09357	1.10489e-06	7.89205e-08	3.28984e-06
GOTERM_MF_FAT	GO:0030955~potassium ion binding	24	3.21716	2.5825e-08	HCN1, KCNK17, KCNC2, KCNC1, KCNC3, KCNB2, KCNB1, KCNA2, SLC12A5, KCNJ10, KCNA5, KCNJ2, KCNK1, KCNIP1, KCNK12, KCNK3, KCNS3, KCNJ6, SLC24A3, KCNJ8, KCNK6, HCN4, KCNG1, KCNE3	612	128	12983	3.97763	1.97043e-05	4.9261e-06	3.93948e-05
SP_PIR_KEYWORDS	ion transport	52	6.97051	3.4944e-08	KCNK17, KCNC2, STEAP4, KCNC1, SLC22A16, KCNC3, SLC13A5, CACHD1, GRIK1, GLRA1, SCN3B, GABRB2, KCNJ10, GRIN3A, KCNK12, KCNIP1, SLC24A3, KCNK6, ATP5I, KCNG1, CHRNA3, SLC34A2, SLC26A8, STEAP2, PKDREJ, KCNA2, KCNA5, CACNB4, KCNJ2, KCNS3, SLC30A3, HCN4, KCNE3, HCN1, TRPC1, GLRB, CACNA2D1, KCNB2, KCNB1, SLC12A5, SLC10A4, KCNK1, KCNK3, KCNJ6, GRIA2, KCNJ8, KCNN2, SLC5A8, CACNA1G, CHRNB1, SLC5A7, CACNA1D	743	578	19235	2.32905	1.68079e-05	9.8871e-07	5.00467e-05
GOTERM_MF_FAT	GO:0005267~potassium channel activity	24	3.21716	5.4332e-08	HCN1, KCNK17, KCNC2, KCNC1, KCNC3, KCNB2, KCNB1, KCNA2, KCNJ10, KCNA5, KCNJ2, KCNK1, KCNIP1, KCNK12, KCNK3, KCNS3, KCTD8, KCNJ6, KCNJ8, KCNK6, KCNN2, HCN4, KCNG1, KCNE3	612	133	12983	3.8281	4.14545e-05	8.29104e-06	8.28809e-05
GOTERM_MF_FAT	GO:0022836~gated channel activity	39	5.22788	5.84652e-08	KCNC2, KCNK17, KCNC1, KCNC3, GRIK1, GLRA1, GABRB2, SCN3B, KCNA2, KCNJ10, GRIN3A, CACNB4, KCNA5, KCNJ2, KCNK12, KCNIP1, KCNS3, KCNK6, HCN4, KCNG1, KCNE3, CHRNA3, HCN1, TRPC1, CACNA2D1, GLRB, KCNB2, KCNB1, KCNK1, KCNK3, KCTD8, KCNJ6, GRIA2, KCNJ8, GRM7, KCNN2, CACNA1G, CHRNB1, CACNA1D	612	310	12983	2.66886	4.46079e-05	7.43479e-06	8.91858e-05
GOTERM_MF_FAT	GO:0005261~cation channel activity	36	4.82574	7.72192e-08	KCNC2, KCNK17, KCNC1, KCNC3, SCN3B, KCNA2, KCNJ10, GRIN3A, KCNA5, CACNB4, KCNJ2, KCNK12, KCNIP1, KCNS3, GPM6A, KCNK6, HCN4, KCNG1, KCNE3, CHRNA3, HCN1, TRPC1, CACNA2D1, KCNB2, KCNB1, TRPA1, KCNK1, KCNK3, KCTD8, KCNJ6, KCNJ8, GRM7, KCNN2, CACNA1G, CHRNB1, CACNA1D	612	275	12983	2.77711	5.89165e-05	8.41686e-06	0.000117794
GOTERM_MF_FAT	GO:0022843~voltage-gated cation channel activity	25	3.35121	8.73763e-08	KCNC2, KCNC1, KCNC3, SCN3B, KCNA2, KCNJ10, KCNA5, CACNB4, KCNJ2, KCNS3, KCNK6, HCN4, KCNE3, KCNG1, HCN1, CACNA2D1, KCNB2, KCNB1, KCNK1, KCTD8, KCNJ6, KCNJ8, GRM7, CACNA1G, CACNA1D	612	147	12983	3.60783	6.66659e-05	8.33348e-06	0.000133288
GOTERM_BP_FAT	GO:0006813~potassium ion transport	26	3.48525	1.23918e-07	KCNK17, KCNC2, KCNC1, KCNC3, KCNA2, KCNJ10, KCNA5, KCNJ2, KCNIP1, KCNK12, KCNS3, SLC24A3, KCNK6, HCN4, KCNE3, KCNG1, HCN1, KCNB2, KCNB1, SLC12A5, KCNK1, KCNK3, KCTD8, KCNJ6, KCNJ8, KCNN2	640	160	13528	3.43484	0.000348274	5.35897e-06	0.000221519
GOTERM_MF_FAT	GO:0005244~voltage-gated ion channel activity	29	3.8874	1.26609e-07	KCNK17, KCNC2, KCNC1, KCNC3, SCN3B, KCNA2, KCNJ10, KCNA5, CACNB4, KCNJ2, KCNK12, KCNIP1, KCNS3, KCNK6, HCN4, KCNE3, KCNG1, HCN1, CACNA2D1, KCNB2, KCNB1, KCNK1, KCNK3, KCTD8, KCNJ6, KCNJ8, GRM7, CACNA1G, CACNA1D	612	195	12983	3.15491	9.65982e-05	1.07336e-05	0.000193136
GOTERM_MF_FAT	GO:0022832~voltage-gated channel activity	29	3.8874	1.26609e-07	KCNK17, KCNC2, KCNC1, KCNC3, SCN3B, KCNA2, KCNJ10, KCNA5, CACNB4, KCNJ2, KCNK12, KCNIP1, KCNS3, KCNK6, HCN4, KCNE3, KCNG1, HCN1, CACNA2D1, KCNB2, KCNB1, KCNK1, KCNK3, KCTD8, KCNJ6, KCNJ8, GRM7, CACNA1G, CACNA1D	612	195	12983	3.15491	9.65982e-05	1.07336e-05	0.000193136
GOTERM_MF_FAT	GO:0022803~passive transmembrane transporter activity	45	6.03217	3.21421e-07	KCNC2, KCNK17, KCNC1, KCNC3, GRIK1, GLRA1, GABRB2, SCN3B, KCNA2, KCNJ10, GRIN3A, CACNB4, KCNA5, KCNJ2, KCNIP1, KCNK12, KCNS3, GPM6A, KCNK6, HCN4, KCNG1, KCNE3, CHRNA3, HCN1, TRPC1, CACNA2D1, GLRB, KCNB2, KCNB1, TRPA1, KCNK1, KCNK3, GJB2, KCTD8, KCNJ6, GRIA2, SLC26A8, KCNJ8, GRM7, KCNN2, SLC5A8, CACNA1G, CHRNB1, CACNA1D, PKDREJ	612	413	12983	2.31146	0.000245214	2.22947e-05	0.000490311
GOTERM_MF_FAT	GO:0005216~ion channel activity	43	5.76408	3.38069e-07	KCNC2, KCNK17, KCNC1, KCNC3, GRIK1, GLRA1, GABRB2, SCN3B, KCNA2, KCNJ10, GRIN3A, CACNB4, KCNA5, KCNJ2, KCNK12, KCNIP1, KCNS3, GPM6A, KCNK6, HCN4, KCNG1, KCNE3, CHRNA3, HCN1, TRPC1, CACNA2D1, GLRB, KCNB2, KCNB1, TRPA1, KCNK1, KCNK3, KCTD8, KCNJ6, GRIA2, SLC26A8, KCNJ8, GRM7, KCNN2, CACNA1G, CHRNB1, CACNA1D, PKDREJ	612	386	12983	2.36322	0.000257914	2.14953e-05	0.000515707
GOTERM_MF_FAT	GO:0015267~channel activity	44	5.89812	7.69469e-07	KCNC2, KCNK17, KCNC1, KCNC3, GRIK1, GLRA1, GABRB2, SCN3B, KCNA2, KCNJ10, GRIN3A, CACNB4, KCNA5, KCNJ2, KCNIP1, KCNK12, KCNS3, GPM6A, KCNK6, HCN4, KCNG1, KCNE3, CHRNA3, HCN1, TRPC1, CACNA2D1, GLRB, KCNB2, KCNB1, TRPA1, KCNK1, KCNK3, GJB2, KCTD8, KCNJ6, GRIA2, SLC26A8, KCNJ8, GRM7, KCNN2, CACNA1G, CHRNB1, CACNA1D, PKDREJ	612	412	12983	2.26558	0.000586932	4.51609e-05	0.00117378
GOTERM_MF_FAT	GO:0022838~substrate specific channel activity	43	5.76408	7.73452e-07	KCNC2, KCNK17, KCNC1, KCNC3, GRIK1, GLRA1, GABRB2, SCN3B, KCNA2, KCNJ10, GRIN3A, CACNB4, KCNA5, KCNJ2, KCNK12, KCNIP1, KCNS3, GPM6A, KCNK6, HCN4, KCNG1, KCNE3, CHRNA3, HCN1, TRPC1, CACNA2D1, GLRB, KCNB2, KCNB1, TRPA1, KCNK1, KCNK3, KCTD8, KCNJ6, GRIA2, SLC26A8, KCNJ8, GRM7, KCNN2, CACNA1G, CHRNB1, CACNA1D, PKDREJ	612	398	12983	2.29197	0.00058997	4.21523e-05	0.00117986
GOTERM_MF_FAT	GO:0005249~voltage-gated potassium channel activity	19	2.54692	8.25897e-07	HCN1, KCNC2, KCNC1, KCNC3, KCNB2, KCNB1, KCNA2, KCNJ10, KCNA5, KCNJ2, KCNK1, KCNS3, KCTD8, KCNJ6, KCNJ8, KCNK6, HCN4, KCNE3, KCNG1	612	100	12983	4.03067	0.000629961	4.20098e-05	0.00125986
GOTERM_MF_FAT	GO:0031420~alkali metal ion binding	30	4.02145	1.02836e-06	KCNK17, KCNC2, KCNC1, KCNC3, SLC13A5, SCN3B, KCNA2, KCNJ10, KCNA5, KCNJ2, KCNK12, KCNIP1, KCNS3, SLC24A3, KCNK6, HCN4, KCNE3, KCNG1, HCN1, KCNB2, KCNB1, SLC12A5, SLC10A4, KCNK1, KCNK3, SLC34A2, KCNJ6, KCNJ8, SLC5A8, SLC5A7	612	228	12983	2.79132	0.000784328	4.90385e-05	0.0015687
GOTERM_MF_FAT	GO:0046873~metal ion transmembrane transporter activity	37	4.95979	1.93974e-06	KCNC2, KCNK17, KCNC1, KCNC3, SCN3B, KCNA2, KCNJ10, GRIN3A, CACNB4, KCNA5, KCNJ2, KCNK12, KCNIP1, KCNS3, GPM6A, KCNK6, SLC30A3, HCN4, KCNG1, KCNE3, CHRNA3, HCN1, TRPC1, CACNA2D1, KCNB2, KCNB1, TRPA1, KCNK1, KCNK3, KCTD8, KCNJ6, KCNJ8, GRM7, KCNN2, CACNA1G, CHRNB1, CACNA1D	612	328	12983	2.39305	0.00147893	8.70563e-05	0.00295894
UP_SEQ_FEATURE	short sequence motif:Selectivity filter	12	1.60858	1.01171e-05	KCNS3, KCNC1, KCNC3, KCNJ6, KCNJ8, KCNB2, KCNA2, KCNB1, KCNJ10, KCNA5, KCNJ2, KCNG1	743	57	19113	5.4156	0.019902	0.00182585	0.0173798
INTERPRO	IPR003968:Potassium channel, voltage dependent, Kv	9	1.20643	1.12958e-05	KCNC2, KCNS3, KCNC1, KCNC3, KCNB2, KCNA2, KCNB1, KCNA5, KCNG1	711	27	16659	7.81013	0.0113551	0.00114136	0.0178704
GOTERM_BP_FAT	GO:0030001~metal ion transport	44	5.89812	1.91723e-05	KCNC2, KCNK17, KCNC1, STEAP4, KCNC3, SLC13A5, CACHD1, SCN3B, KCNA2, KCNJ10, GRIN3A, CACNB4, KCNA5, KCNJ2, KCNK12, KCNIP1, KCNS3, SLC24A3, KCNK6, SLC30A3, HCN4, KCNG1, KCNE3, HCN1, TRPC1, CACNA2D1, KCNB2, KCNB1, SLC12A5, TRPA1, SLC10A4, KCNK1, KCNK3, SLC34A2, KCTD8, KCNJ6, NPY, KCNJ8, KCNN2, SLC5A8, CACNA1G, SLC5A7, STEAP2, CACNA1D	640	465	13528	2.00011	0.0524673	0.00053346	0.0342673
GOTERM_CC_FAT	GO:0034703~cation channel complex	18	2.41287	3.23214e-05	KCNC2, KCNC1, CACNA2D1, KCNC3, KCNB2, KCNB1, KCNA2, KCNA5, CACNB4, KCNK1, KCNS3, KCTD8, KCNJ6, KCNJ8, KCNK6, CACNA1G, CACNA1D, KCNG1	532	132	12782	3.27632	0.0111211	0.00101615	0.0441207
GOTERM_CC_FAT	GO:0034702~ion channel complex	23	3.08311	4.3372e-05	KCNC2, KCNC1, CACNA2D1, GLRB, KCNC3, GLRA1, GABRB2, KCNB2, KCNB1, KCNA2, KCNA5, CACNB4, KCNK1, KCNS3, KCTD8, KCNJ6, KCNJ8, KCNK6, CACNA1G, CHRNB1, CACNA1D, CHRNA3, KCNG1	532	205	12782	2.69564	0.014895	0.00115372	0.0592013
GOTERM_BP_FAT	GO:0015672~monovalent inorganic cation transport	33	4.42359	4.48686e-05	KCNK17, KCNC2, KCNC1, KCNC3, SLC13A5, SCN3B, KCNA2, KCNJ10, KCNA5, KCNJ2, KCNK12, KCNIP1, KCNS3, SLC24A3, KCNK6, HCN4, ATP5I, KCNG1, KCNE3, HCN1, KCNB2, KCNB1, SLC12A5, SLC10A4, KCNK1, KCNK3, SLC34A2, KCTD8, KCNJ6, KCNJ8, KCNN2, SLC5A8, SLC5A7	640	318	13528	2.19351	0.118498	0.00109617	0.0801778
GOTERM_CC_FAT	GO:0008076~voltage-gated potassium channel complex	14	1.87668	5.10547e-05	KCNC2, KCNC1, KCNC3, KCNB2, KCNB1, KCNA2, KCNA5, KCNK1, KCNS3, KCTD8, KCNJ6, KCNJ8, KCNK6, KCNG1	532	86	12782	3.91126	0.0175103	0.00126102	0.0696846
GOTERM_CC_FAT	GO:0034705~potassium channel complex	14	1.87668	5.10547e-05	KCNC2, KCNC1, KCNC3, KCNB2, KCNB1, KCNA2, KCNA5, KCNK1, KCNS3, KCTD8, KCNJ6, KCNJ8, KCNK6, KCNG1	532	86	12782	3.91126	0.0175103	0.00126102	0.0696846
INTERPRO	IPR003091:Voltage-dependent potassium channel	9	1.20643	5.63064e-05	KCNC2, KCNS3, KCNC1, KCNC3, KCNB2, KCNA2, KCNB1, KCNA5, KCNG1	711	33	16659	6.3901	0.0553373	0.00473271	0.0890493
GOTERM_BP_FAT	GO:0006812~cation transport	48	6.43432	6.83234e-05	KCNC2, KCNK17, SLC22A16, KCNC1, STEAP4, KCNC3, SLC13A5, CACHD1, SCN3B, KCNA2, KCNJ10, GRIN3A, CACNB4, KCNA5, KCNJ2, KCNIP1, KCNK12, KCNS3, SLC24A3, KCNK6, SLC30A3, HCN4, ATP5I, KCNG1, KCNE3, HCN1, TRPC1, CACNA2D1, KCNB2, KCNB1, SLC12A5, TRPA1, SLC10A4, KCNK1, KCNK3, SLC34A2, KCTD8, KCNJ6, RHCG, NPY, KCNJ8, KCNN2, SLC5A8, CACNA1G, SLC5A7, CHRNB1, STEAP2, CACNA1D	640	553	13528	1.83472	0.174746	0.0015477	0.122066
GOTERM_BP_FAT	GO:0006811~ion transport	60	8.0429	0.000143474	KCNK17, KCNC2, SLC22A16, STEAP4, KCNC1, SLC13A5, KCNC3, CACHD1, GRIK1, GLRA1, GABRB2, SCN3B, KCNJ10, GRIN3A, KCNK12, KCNIP1, WNT2, CTTNBP2, SLC24A3, KCNK6, ATP5I, KCNG1, CHRNA3, PTGER3, TRPA1, SLC34A2, RHCG, SLC26A8, STEAP2, PKDREJ, KCNA2, KCNA5, CACNB4, KCNJ2, KCNS3, SLC30A3, HCN4, KCNE3, HCN1, TRPC1, CACNA2D1, GLRB, KCNB2, KCNB1, SLC12A5, SLC10A4, KCNK1, KCNK3, KCTD8, SLC16A5, KCNJ6, GRIA2, NPY…	640	768	13528	1.65137	0.331911	0.00302799	0.256167
PIR_SUPERFAMILY	PIRSF002449:potassium voltage-gated channel, alpha subunit, subfamilies A/C/D/F/G/S	7	0.938338	0.0002122	KCNC2, KCNS3, KCNC1, KCNC3, KCNA2, KCNA5, KCNG1	344	20	7396	7.525	0.0735544	0.0735544	0.291043
INTERPRO	IPR003131:Potassium channel, voltage dependent, Kv, tetramerisation	10	1.34048	0.000312991	KCTD8, KCNC2, KCNS3, KCNC1, KCNC3, KCNB2, KCNA2, KCNB1, KCNA5, KCNG1	711	52	16659	4.50584	0.271293	0.0156997	0.49406
INTERPRO	IPR005821:Ion transport	14	1.87668	0.000807838	KCNC2, HCN1, KCNC1, TRPC1, KCNC3, KCNB2, KCNB1, KCNA2, KCNA5, KCNS3, CACNA1G, HCN4, CACNA1D, KCNG1	711	110	16659	2.98205	0.558269	0.029808	1.27052
GOTERM_MF_FAT	GO:0015276~ligand-gated ion channel activity	16	2.14477	0.000912866	TRPC1, GLRB, GLRA1, GRIK1, GABRB2, KCNJ10, GRIN3A, KCNK1, KCNJ2, KCNJ6, GRIA2, KCNJ8, KCNK6, CHRNB1, HCN4, CHRNA3	612	127	12983	2.67264	0.50184	0.0342417	1.38351
GOTERM_MF_FAT	GO:0022834~ligand-gated channel activity	16	2.14477	0.000912866	TRPC1, GLRB, GLRA1, GRIK1, GABRB2, KCNJ10, GRIN3A, KCNK1, KCNJ2, KCNJ6, GRIA2, KCNJ8, KCNK6, CHRNB1, HCN4, CHRNA3	612	127	12983	2.67264	0.50184	0.0342417	1.38351
SP_PIR_KEYWORDS	transport	88	11.7962	0.0024372	KCNC2, KCNK17, SLC22A16, KCNC1, STEAP4, SLC13A5, KCNC3, CRABP1, GLRA1, GRIK1, CACHD1, SLC15A1, GABRB2, SCN3B, SLC6A2, SLC16A11, KCNJ10, GRIN3A, KCNIP1, KCNK12, SLC2A4, SLC24A3, KCNK6, GEFT, CYGB, SV2A, ATP5I, CHRNA3, KCNG1, FA2H, SLC34A2, SLC26A8, RHCG, SLC27A6, STEAP2, PKDREJ, MFSD7, SNX9, RBP4, SLC2A10, CPLX2, RAB3C, RBP1, GULP1, KCNA2, CACNB4, ABCA1, KCNA5, KCNJ2, ABCA3, KCNS3, SLC30A3, HCN4, …	743	1670	19235	1.36417	0.690787	0.0246636	3.43445
INTERPRO	IPR003974:Potassium channel, voltage dependent, Kv3	3	0.402145	0.0102769	KCNC2, KCNC1, KCNC3	711	4	16659	17.5728	0.999971	0.19925	15.0782
PIR_SUPERFAMILY	PIRSF500973:shaw-related voltage-gated potassium channel, alpha subunit	3	0.402145	0.0120911	KCNC2, KCNC1, KCNC3	344	4	7396	16.125	0.987466	0.665403	15.3861
GOTERM_MF_FAT	GO:0005251~delayed rectifier potassium channel activity	4	0.536193	0.0165949	KCNS3, KCNB2, KCNA2, KCNA5	612	12	12983	7.07135	0.999997	0.298596	22.5294
GOTERM_BP_FAT	GO:0055085~transmembrane transport	39	5.22788	0.0197261	KCNC2, MFSD7, SLC22A16, KCNC1, RBP4, SLC2A10, KCNC3, SLC13A5, KCNA2, SLC16A11, KCNA5, KCNS3, SLC2A4, SLC24A3, GEFT, SV2A, SLC30A3, HCN4, ATP5I, KCNG1, HCN1, TRPC1, KCNB2, KCNB1, TRPA1, SLC12A5, NUP155, SLC16A5, RHCG, SLC26A8, SLC25A10, ABCC3, CACNA1G, SLC18A2, SLC5A8, SLC18A3, SLC5A7, CACNA1D, ABCC5	640	569	13528	1.44879	1	0.189216	29.9635
UP_SEQ_FEATURE	region of interest:Segment H5 (pore-forming)	4	0.536193	0.0931769	KCNS3, KCNB2, KCNB1, KCNG1	743	28	19113	3.67487	1	0.842904	81.3692
INTERPRO	IPR000210:BTB/POZ-like	12	1.60858	0.143239	KCTD8, KCNC2, KCNS3, KCNC1, KCNC3, ZNF238, KCNB2, KCNA2, KCNB1, BTBD3, KCNA5, KCNG1	711	179	16659	1.57075	1	0.761627	91.336
INTERPRO	IPR011333:BTB/POZ fold	12	1.60858	0.151009	KCTD8, KCNC2, KCNS3, KCNC1, KCNC3, ZNF238, KCNB2, KCNA2, KCNB1, BTBD3, KCNA5, KCNG1	711	181	16659	1.5534	1	0.765856	92.4989
SMART	SM00225:BTB	12	1.60858	0.355138	KCTD8, KCNC2, KCNS3, KCNC1, KCNC3, ZNF238, KCNB2, KCNA2, KCNB1, BTBD3, KCNA5, KCNG1	484	179	9079	1.25754	1	0.82125	99.6051
Annotation Cluster 23	Enrichment Score: 5.026741257675674
Category	Term	Count	%	PValue	Genes	List Total	Pop Hits	Pop Total	Fold Enrichment	Bonferroni	Benjamini	FDR
GOTERM_BP_FAT	GO:0001655~urogenital system development	27	3.6193	5.77349e-12	RBP4, HOXA13, HOXB13, GREM1, PAX2, GDNF, WT1, HOXD11, ALDH1A2, OSR1, CD44, LHX1, ALDH1A3, NKX3-1, RARB, SOX11, FOXA1, SIX2, WWTR1, PROX1, SLIT2, SFRP1, KCNJ8, SIX1, FOXC1, ADAMTS1, BMP7	640	110	13528	5.1883	1.62293e-08	1.15923e-09	1.03208e-08
GOTERM_BP_FAT	GO:0001822~kidney development	21	2.81501	1.68062e-08	SOX11, SIX2, WWTR1, GREM1, PAX2, GDNF, PROX1, SLIT2, WT1, HOXD11, ALDH1A2, OSR1, CD44, KCNJ8, LHX1, ALDH1A3, SIX1, FOXC1, ADAMTS1, RARB, BMP7	640	96	13528	4.62383	4.72411e-05	9.08504e-07	3.00431e-05
GOTERM_BP_FAT	GO:0001656~metanephros development	13	1.74263	5.83623e-07	SIX2, PAX2, GREM1, GDNF, WT1, SLIT2, HOXD11, CD44, OSR1, LHX1, SIX1, FOXC1, RARB	640	44	13528	6.24517	0.00163922	2.31063e-05	0.00104329
GOTERM_BP_FAT	GO:0001657~ureteric bud development	10	1.34048	2.58528e-05	CD44, LHX1, SIX1, FOXC1, RARB, GREM1, PAX2, GDNF, SLIT2, HOXD11	640	35	13528	6.03929	0.0700954	0.000698538	0.0462051
GOTERM_BP_FAT	GO:0060562~epithelial tube morphogenesis	9	1.20643	0.0132608	T, CD44, SIX1, PTK7, CELSR1, GREM1, PAX2, HOXD11, TWIST1	640	67	13528	2.83937	1	0.137343	21.23
GOTERM_BP_FAT	GO:0001658~branching involved in ureteric bud morphogenesis	5	0.670241	0.0182956	CD44, SIX1, GREM1, PAX2, HOXD11	640	22	13528	4.80398	1	0.179104	28.1138
GOTERM_BP_FAT	GO:0060675~ureteric bud morphogenesis	5	0.670241	0.0182956	CD44, SIX1, GREM1, PAX2, HOXD11	640	22	13528	4.80398	1	0.179104	28.1138
Annotation Cluster 24	Enrichment Score: 4.843574283673209
Category	Term	Count	%	PValue	Genes	List Total	Pop Hits	Pop Total	Fold Enrichment	Bonferroni	Benjamini	FDR
GOTERM_BP_FAT	GO:0021510~spinal cord development	14	1.87668	1.34581e-08	PHOX2A, EVX1, ISL1, PROX1, HOXD10, HOXC10, SMO, HOXB8, NKX6-2, PAX7, LHX4, RELN, NKX2-2, C1ORF187	640	39	13528	7.58782	3.783e-05	7.56614e-07	2.4058e-05
GOTERM_BP_FAT	GO:0021515~cell differentiation in spinal cord	10	1.34048	1.14397e-06	HOXC10, PHOX2A, EVX1, PAX7, NKX6-2, LHX4, ISL1, HOXD10, NKX2-2, C1ORF187	640	25	13528	8.455	0.00321053	4.23108e-05	0.00204496
GOTERM_BP_FAT	GO:0048665~neuron fate specification	8	1.07239	2.34427e-06	HOXC10, EVX1, FOXA2, NKX6-2, FOXA1, TLX3, HOXD10, NKX2-2	640	15	13528	11.2733	0.0065681	7.84465e-05	0.0041906
GOTERM_BP_FAT	GO:0021517~ventral spinal cord development	7	0.938338	3.76474e-05	HOXC10, PHOX2A, EVX1, NKX6-2, LHX4, ISL1, HOXD10	640	15	13528	9.86417	0.100421	0.000952958	0.067278
GOTERM_BP_FAT	GO:0021522~spinal cord motor neuron differentiation	6	0.80429	0.000217027	HOXC10, PHOX2A, NKX6-2, LHX4, ISL1, HOXD10	640	13	13528	9.75577	0.456719	0.00434858	0.387252
GOTERM_BP_FAT	GO:0021520~spinal cord motor neuron cell fate specification	3	0.402145	0.0294375	HOXC10, NKX6-2, HOXD10	640	6	13528	10.5687	1	0.256022	41.3823
Annotation Cluster 25	Enrichment Score: 4.68250412571321
Category	Term	Count	%	PValue	Genes	List Total	Pop Hits	Pop Total	Fold Enrichment	Bonferroni	Benjamini	FDR
GOTERM_CC_FAT	GO:0031012~extracellular matrix	37	4.95979	3.38059e-07	ADAMTS18, PODN, TNC, WNT3A, MMP2, CPZ, WNT2, SMOC2, CD44, KAL1, GPC6, SMOC1, TGFBI, LOX, FBN2, VWA1, TFPI2, LOXL1, PRSS12, FN1, LPL, MATN3, SCUBE3, PTPRZ1, NID2, MMP14, COL5A3, EMILIN3, COL5A1, LAMA1, COL14A1, COL1A2, RELN, ADAMTS1, COL1A1, BMP7, ADAMTS5	532	345	12782	2.57674	0.000116962	2.33934e-05	0.000461566
GOTERM_CC_FAT	GO:0005578~proteinaceous extracellular matrix	32	4.28954	1.03313e-05	ADAMTS18, PODN, TNC, WNT3A, MMP2, CPZ, WNT2, SMOC2, GPC6, SMOC1, KAL1, TGFBI, LOX, FBN2, VWA1, TFPI2, LOXL1, FN1, MATN3, PTPRZ1, NID2, MMP14, COL5A3, EMILIN3, COL5A1, LAMA1, COL14A1, COL1A2, ADAMTS1, RELN, COL1A1, ADAMTS5	532	320	12782	2.40263	0.00356826	0.000397104	0.0141048
SP_PIR_KEYWORDS	extracellular matrix	24	3.21716	6.28932e-05	ADAMTS18, PODN, WNT3A, TNC, NID2, COL5A3, MMP2, EMILIN3, COL5A1, CPZ, WNT2, LAMA1, SMOC2, COL14A1, SMOC1, TGFBI, COL1A2, ADAMTS1, RELN, COL1A1, FBN2, VWA1, ADAMTS5, FN1	743	241	19235	2.57809	0.0297996	0.00104265	0.0900377
GOTERM_CC_FAT	GO:0044420~extracellular matrix part	16	2.14477	9.8184e-05	SCUBE3, TNC, NID2, COL5A3, COL5A1, LAMA1, SMOC2, COL14A1, SMOC1, COL1A2, ADAMTS1, LOX, COL1A1, VWA1, PRSS12, FN1	532	117	12782	3.28565	0.0334027	0.00212108	0.133971
GOTERM_MF_FAT	GO:0005201~extracellular matrix structural constituent	14	1.87668	0.000179344	MATN3, TUFT1, WNT3A, COL5A3, COL5A1, WNT2, LAMA1, COL14A1, KAL1, COL1A2, FBN2, COL1A1, TFPI2, FN1	612	86	12983	3.45345	0.127901	0.00757405	0.273232
Annotation Cluster 26	Enrichment Score: 4.352051759905777
Category	Term	Count	%	PValue	Genes	List Total	Pop Hits	Pop Total	Fold Enrichment	Bonferroni	Benjamini	FDR
GOTERM_BP_FAT	GO:0007267~cell-cell signaling	65	8.71314	6.58053e-10	GLRA1, GRIK1, GABRB2, SLC6A2, FAM3B, WNT3A, FGF10, FGF12, GDNF, KCNIP1, HOXD11, WNT2, CTTNBP2, TNFRSF11A, GATA4, SRD5A2, CHRNA3, SYK, PTPRJ, GPR176, PCDH8, NTSR1, SMO, SSTR2, GRB10, DGAT1, GRM7, HTR7, GRM6, SIX1, TFAP2C, DRD5, SOX2, DRD4, CACNB4, CXCL6, GREM1, SEMA5A, PCSK1, PTK2, HRH3, LHX1, NPTX2, LHX5, ADRA2C, APBA1, BMP3, GLRB, TRHDE, NOS1, TBX5, SLC12A5, FZD1, FZD2, NPY5R, KCNK3, GJB2, GRIA2…	640	600	13528	2.2899	1.84979e-06	5.78059e-08	1.17635e-06
GOTERM_BP_FAT	GO:0007268~synaptic transmission	30	4.02145	0.000182811	GLRA1, GRIK1, SLC6A2, GABRB2, DRD5, DRD4, CACNB4, KCNIP1, WNT2, CTTNBP2, PTK2, HRH3, NPTX2, CHRNA3, APBA1, GLRB, GPR176, NOS1, SLC12A5, NTSR1, NPY5R, KCNK3, NPY, GRIA2, GRM7, HTR7, GRM6, CHRNB1, SLC5A7, SST	640	298	13528	2.12794	0.401859	0.0037172	0.326294
GOTERM_BP_FAT	GO:0019226~transmission of nerve impulse	32	4.28954	0.000581206	GLRA1, GRIK1, SLC6A2, GABRB2, ERBB2, DRD5, DRD4, CACNB4, KCNIP1, WNT2, CTTNBP2, PTK2, HRH3, NPTX2, CNTNAP2, CHRNA3, APBA1, GLRB, GPR176, NOS1, SLC12A5, NTSR1, NPY5R, KCNK3, NPY, GRIA2, GRM7, HTR7, GRM6, SLC5A7, CHRNB1, SST	640	350	13528	1.93257	0.8049	0.01029	1.0339
GOTERM_BP_FAT	GO:0050877~neurological system process	70	9.38338	0.0558726	GLRA1, GRIK1, PTGS2, GABRB2, SLC6A2, UCHL1, PAX6, GRIN3A, PAX2, NR2E1, KCNIP1, HOXD10, WNT2, CTTNBP2, TGFBI, NR2F6, POU4F3, CNTNAP2, POU4F2, CHRNA3, GPR176, RAX, MYO3A, TRPA1, VAX2, NTSR1, SLIT2, BBS1, HOXC10, NCAM2, EYA4, LHFPL5, ALDH7A1, RASGRF1, GRM7, HTR7, GRM6, COL1A1, RBP4, ERBB2, DRD5, SOX2, DRD4, CTNND2, CACNB4, CDH3, PTK2, HRH3, NPTX2, PDE1C, RAC3, TLX3, NMU, APBA1, FZD9, DFNA5, GLRB, NO…	640	1210	13528	1.22283	1	0.401343	64.2199
Annotation Cluster 27	Enrichment Score: 4.215270031489063
Category	Term	Count	%	PValue	Genes	List Total	Pop Hits	Pop Total	Fold Enrichment	Bonferroni	Benjamini	FDR
GOTERM_BP_FAT	GO:0035270~endocrine system development	15	2.01072	3.31186e-06	FOXA2, ONECUT2, SOX2, PAX6, CDH1, ISL1, PCSK1, ALDH1A2, HHEX, GATA2, GCM2, NKX6-2, ALDH1A3, SIX1, NKX2-2	640	69	13528	4.59511	0.00926644	0.000108246	0.00592019
GOTERM_BP_FAT	GO:0021983~pituitary gland development	8	1.07239	0.000251911	GATA2, ALDH1A2, PCSK1, ALDH1A3, SOX2, PAX6, CDH1, ISL1	640	28	13528	6.03929	0.507476	0.00490606	0.449366
GOTERM_BP_FAT	GO:0021536~diencephalon development	9	1.20643	0.000270939	GATA2, ALDH1A2, PCSK1, RAX, ALDH1A3, SOX2, PAX6, CDH1, ISL1	640	37	13528	5.14155	0.533133	0.00516831	0.48323
Annotation Cluster 28	Enrichment Score: 3.7767938088858535
Category	Term	Count	%	PValue	Genes	List Total	Pop Hits	Pop Total	Fold Enrichment	Bonferroni	Benjamini	FDR
GOTERM_BP_FAT	GO:0006357~regulation of transcription from RNA polymerase II promoter	78	10.4558	1.43086e-11	MYOD1, CDX2, SOX21, EVX1, FOXA2, THRB, FST, ARNT2, PAX6, PAX5, PAWR, PAX2, NR2E1, GDNF, HOXD10, GATA2, BARX2, PAX9, MYOCD, NKX6-2, GATA4, POU4F3, POU4F2, RARB, HSF4, NR2F2, ALX4, TWIST1, GSC, SOX14, SOX11, SIX2, VAX2, VAX1, PROX1, MYCN, HHEX, HOXD8, MSX1, ZNF238, SIX1, VGLL2, FOXC1, PRDM1, TFAP2C, HOXA13, TFCP2L1, SOX2, ONECUT2, SOX7, SOX9, ZNF177, SOX8, WT1, T, TAL1, MEIS2, HAND1, HAND2, TEAD4, …	640	727	13528	2.26785	4.02217e-08	2.36598e-09	2.55785e-08
GOTERM_BP_FAT	GO:0000122~negative regulation of transcription from RNA polymerase II promoter	34	4.55764	3.64518e-07	CDX2, TFCP2L1, SOX2, FST, PAX5, PAWR, ZNF177, PAX2, NR2E1, WT1, MEIS2, BARX2, HAND1, NKX6-2, POU4F2, RARB, HSF4, NR2F2, TWIST1, FOXD3, GSC, TBX2, SOX14, FOXA1, VAX2, VAX1, WWTR1, PROX1, HHEX, DLX1, HOXD8, MSX1, ZNF238, PRDM1	640	266	13528	2.70179	0.00102414	1.50684e-05	0.000651619
GOTERM_BP_FAT	GO:0045892~negative regulation of transcription, DNA-dependent	36	4.82574	3.28312e-05	CDX2, TFCP2L1, TBX20, SOX2, FST, PAX5, PAWR, ZNF177, SOX9, PAX2, NR2E1, WT1, MEIS2, BARX2, HAND1, NKX6-2, POU4F2, HSF4, RARB, NR2F2, TWIST1, FOXD3, GSC, TBX2, SOX14, FOXA1, VAX2, VAX1, WWTR1, PROX1, HHEX, DLX1, HOXD8, MSX1, ZNF238, PRDM1	640	356	13528	2.1375	0.0881594	0.000846339	0.0586736
GOTERM_BP_FAT	GO:0051253~negative regulation of RNA metabolic process	36	4.82574	4.64698e-05	CDX2, TFCP2L1, TBX20, SOX2, FST, PAX5, PAWR, ZNF177, SOX9, PAX2, NR2E1, WT1, MEIS2, BARX2, HAND1, NKX6-2, POU4F2, HSF4, RARB, NR2F2, TWIST1, FOXD3, GSC, TBX2, SOX14, FOXA1, VAX2, VAX1, WWTR1, PROX1, HHEX, DLX1, HOXD8, MSX1, ZNF238, PRDM1	640	362	13528	2.10207	0.122457	0.00111587	0.0830379
GOTERM_BP_FAT	GO:0016481~negative regulation of transcription	40	5.36193	0.000279263	CDX2, THRB, TFCP2L1, TBX20, SOX2, FST, PAX5, PAWR, SOX9, PAX2, ZNF177, NR2E1, WT1, MEIS2, BARX2, HAND1, NKX6-2, POU4F2, HSF4, RARB, NR2F2, NRG1, TWIST1, FOXD3, GSC, TBX2, SOX14, FOXA1, FZD1, VAX2, VAX1, WWTR1, PROX1, HHEX, DLX1, HOXD8, MSX1, ZNF238, ID4, PRDM1	640	459	13528	1.84205	0.543934	0.0052908	0.498042
GOTERM_BP_FAT	GO:0031327~negative regulation of cellular biosynthetic process	45	6.03217	0.000651757	FGF19, CDX2, THRB, TFCP2L1, TBX20, SOX2, FST, DRD4, PAX5, IGF2BP1, PAWR, SOX9, PAX2, ZNF177, NR2E1, WT1, MEIS2, BARX2, HAND1, NKX6-2, POU4F2, HSF4, RARB, NR2F2, NRG1, TWIST1, FOXD3, GSC, TBX2, SOX14, FOXA1, FZD1, VAX2, VAX1, WWTR1, PROX1, HHEX, DLX1, HOXD8, MSX1, ZNF238, BACE2, GRM7, ID4, PRDM1	640	561	13528	1.69552	0.840017	0.0114602	1.15871
GOTERM_BP_FAT	GO:0045934~negative regulation of nucleobase, nucleoside, nucleotide and nucleic acid metabolic process	42	5.63003	0.000659768	CDX2, THRB, TFCP2L1, TBX20, SOX2, FST, DRD4, PAX5, PAWR, SOX9, PAX2, ZNF177, NR2E1, WT1, MEIS2, BARX2, HAND1, NKX6-2, POU4F2, HSF4, RARB, NR2F2, NRG1, TWIST1, FOXD3, GSC, TBX2, SOX14, FOXA1, FZD1, VAX2, VAX1, WWTR1, PROX1, HHEX, DLX1, HOXD8, MSX1, ZNF238, GRM7, ID4, PRDM1	640	512	13528	1.73394	0.843581	0.0115282	1.17287
GOTERM_BP_FAT	GO:0051172~negative regulation of nitrogen compound metabolic process	42	5.63003	0.000857417	CDX2, THRB, TFCP2L1, TBX20, SOX2, FST, DRD4, PAX5, PAWR, SOX9, PAX2, ZNF177, NR2E1, WT1, MEIS2, BARX2, HAND1, NKX6-2, POU4F2, HSF4, RARB, NR2F2, NRG1, TWIST1, FOXD3, GSC, TBX2, SOX14, FOXA1, FZD1, VAX2, VAX1, WWTR1, PROX1, HHEX, DLX1, HOXD8, MSX1, ZNF238, GRM7, ID4, PRDM1	640	519	13528	1.71055	0.910295	0.0142501	1.5217
GOTERM_BP_FAT	GO:0009890~negative regulation of biosynthetic process	45	6.03217	0.00100509	FGF19, CDX2, THRB, TFCP2L1, TBX20, SOX2, FST, DRD4, PAX5, IGF2BP1, PAWR, SOX9, PAX2, ZNF177, NR2E1, WT1, MEIS2, BARX2, HAND1, NKX6-2, POU4F2, HSF4, RARB, NR2F2, NRG1, TWIST1, FOXD3, GSC, TBX2, SOX14, FOXA1, FZD1, VAX2, VAX1, WWTR1, PROX1, HHEX, DLX1, HOXD8, MSX1, ZNF238, BACE2, GRM7, ID4, PRDM1	640	573	13528	1.66001	0.940793	0.0160229	1.78156
GOTERM_BP_FAT	GO:0010629~negative regulation of gene expression	40	5.36193	0.00167271	CDX2, THRB, TFCP2L1, TBX20, SOX2, FST, PAX5, PAWR, SOX9, PAX2, ZNF177, NR2E1, WT1, MEIS2, BARX2, HAND1, NKX6-2, POU4F2, HSF4, RARB, NR2F2, NRG1, TWIST1, FOXD3, GSC, TBX2, SOX14, FOXA1, FZD1, VAX2, VAX1, WWTR1, PROX1, HHEX, DLX1, HOXD8, MSX1, ZNF238, ID4, PRDM1	640	504	13528	1.67758	0.990958	0.0248513	2.94834
GOTERM_BP_FAT	GO:0010558~negative regulation of macromolecule biosynthetic process	42	5.63003	0.00232128	CDX2, THRB, TFCP2L1, TBX20, SOX2, FST, PAX5, IGF2BP1, PAWR, SOX9, PAX2, ZNF177, NR2E1, WT1, MEIS2, BARX2, HAND1, NKX6-2, POU4F2, HSF4, RARB, NR2F2, NRG1, TWIST1, FOXD3, GSC, TBX2, SOX14, FOXA1, FZD1, VAX2, VAX1, WWTR1, PROX1, HHEX, DLX1, HOXD8, MSX1, ZNF238, BACE2, ID4, PRDM1	640	547	13528	1.62299	0.998545	0.0329461	4.06929
GOTERM_BP_FAT	GO:0010605~negative regulation of macromolecule metabolic process	45	6.03217	0.0592889	CDX2, THRB, TFCP2L1, TBX20, SOX2, FST, PAX5, IGF2BP1, PAWR, SOX9, PAX2, ZNF177, NR2E1, WT1, IRAK3, MEIS2, BARX2, CDKN2A, HAND1, NKX6-2, POU4F2, HSF4, RARB, NR2F2, NRG1, TWIST1, FOXD3, GSC, TBX2, SOX14, FOXA1, FZD1, VAX2, VAX1, WWTR1, PROX1, HHEX, DLX1, HOXD8, MSX1, ZNF238, BACE2, ID4, PRDM1, IGFBP3	640	734	13528	1.2959	1	0.416422	66.465
GOTERM_MF_FAT	GO:0016564~transcription repressor activity	17	2.27882	0.420629	CDX2, THRB, TBX2, SOX14, TFCP2L1, PAWR, WWTR1, PPP1R13L, NR2E1, PROX1, HHEX, MEIS2, MSX1, HAND1, ID4, HSF4, NR2F2	612	316	12983	1.14126	1	0.95736	99.9758
Annotation Cluster 29	Enrichment Score: 3.7720911542947544
Category	Term	Count	%	PValue	Genes	List Total	Pop Hits	Pop Total	Fold Enrichment	Bonferroni	Benjamini	FDR
GOTERM_BP_FAT	GO:0030900~forebrain development	29	3.8874	4.77548e-10	SOX1, WNT3A, SOX2, PAX6, CDH1, PRKG1, NR2E1, GATA2, PCSK1, ALDH1A2, LHX1, ALDH1A3, LHX2, LHX6, NR2F2, RAX, GSC, ISL1, TP73, NOTCH3, BBS1, SALL3, HHEX, DLX1, DKK1, MSX1, ID4, RELN, C1ORF187	640	152	13528	4.03281	1.34239e-06	4.62892e-08	8.53676e-07
GOTERM_BP_FAT	GO:0021537~telencephalon development	13	1.74263	4.48714e-05	WNT3A, SOX2, PAX6, NR2E1, TP73, SALL3, BBS1, DLX1, LHX2, ALDH1A3, LHX6, RELN, ID4	640	65	13528	4.2275	0.118505	0.00108679	0.0801829
GOTERM_BP_FAT	GO:0021543~pallium development	10	1.34048	0.000253393	BBS1, DLX1, WNT3A, SOX2, PAX6, LHX6, ID4, RELN, NR2E1, TP73	640	46	13528	4.59511	0.509523	0.0049009	0.452004
GOTERM_BP_FAT	GO:0021761~limbic system development	7	0.938338	0.00343371	BBS1, DLX1, RAX, ALDH1A3, WNT3A, ID4, TP73	640	32	13528	4.62383	0.999937	0.0449979	5.96352
GOTERM_BP_FAT	GO:0021766~hippocampus development	5	0.670241	0.0182956	BBS1, DLX1, WNT3A, ID4, TP73	640	22	13528	4.80398	1	0.179104	28.1138
GOTERM_BP_FAT	GO:0021987~cerebral cortex development	5	0.670241	0.0683221	BBS1, SOX2, LHX6, RELN, NR2E1	640	33	13528	3.20265	1	0.45575	71.778
Annotation Cluster 30	Enrichment Score: 3.6902248396742894
Category	Term	Count	%	PValue	Genes	List Total	Pop Hits	Pop Total	Fold Enrichment	Bonferroni	Benjamini	FDR
SP_PIR_KEYWORDS	cell junction	37	4.95979	2.21012e-06	JUB, CGNL1, ASAM, GRIK1, GLRA1, GABRB2, SYT2, CLSTN1, CTNND2, CDH1, GRIN3A, SYNGR1, PTK2, PPL, LGI3, SV2A, SLC30A3, CHRNA3, PARD6A, GLRB, INADL, MAGI2, PSD3, FBLIM1, ARHGAP24, GJB2, CADPS, JUP, CBLN4, PPP1R9A, GRIA2, PKP2, DSC3, DSC2, CYFIP1, CHRNB1, PARVA	743	399	19235	2.40067	0.0010625	4.62192e-05	0.00316527
GOTERM_CC_FAT	GO:0030054~cell junction	45	6.03217	5.04125e-06	JUB, CGNL1, ASAM, GRIK1, GLRA1, GABRB2, SYT2, CLSTN1, CTNND2, CDH1, GRIN3A, CDH2, SYNGR1, CDH3, WNT2, CTTNBP2, PTK2, CD44, PPL, SV2A, SLC30A3, CHRNA3, PARD6A, PTPRJ, INADL, GLRB, PTPRM, MAGI2, LIMK1, PSD3, FBLIM1, ARHGAP24, GJB2, CADPS, JUP, EPB41L3, CBLN4, PPP1R9A, GRIA2, PKP2, DSC3, DSC2, CYFIP1, CHRNB1, PARVA	532	518	12782	2.08723	0.00174276	0.000218011	0.00688281
GOTERM_CC_FAT	GO:0045202~synapse	33	4.42359	3.20332e-05	SNCAIP, RAB3C, CNN3, GRIK1, GLRA1, GABRB2, SYT2, ERBB2, CLSTN1, GRIN3A, CDH2, CACNB4, SYNGR1, DES, LGI3, SV2A, SLC30A3, CHRNA3, PRSS12, APBA1, GLRB, MAGI2, PSD3, CADPS, CBLN4, PPP1R9A, MYRIP, EPHA7, GRIA2, EPS8, GRM7, CYFIP1, CHRNB1	532	355	12782	2.23343	0.0110225	0.00110775	0.0437274
GOTERM_CC_FAT	GO:0044456~synapse part	24	3.21716	0.000240976	GLRB, SNCAIP, RAB3C, GLRA1, GRIK1, CNN3, GABRB2, SYT2, ERBB2, CLSTN1, PSD3, GRIN3A, SYNGR1, EPHA7, GRIA2, EPS8, GRM7, LGI3, CHRNB1, SLC30A3, SV2A, CHRNA3, APBA1, PRSS12	532	246	12782	2.34403	0.0800056	0.00437921	0.328513
SP_PIR_KEYWORDS	synapse	20	2.68097	0.000619392	GLRB, MAGI2, GLRA1, GRIK1, GABRB2, SYT2, CLSTN1, PSD3, GRIN3A, SYNGR1, CADPS, CBLN4, PPP1R9A, GRIA2, CYFIP1, LGI3, CHRNB1, SLC30A3, SV2A, CHRNA3	743	213	19235	2.43083	0.257713	0.00761241	0.88344
GOTERM_CC_FAT	GO:0045211~postsynaptic membrane	13	1.74263	0.01047	GLRB, GRIK1, GLRA1, GABRB2, ERBB2, CLSTN1, PSD3, GRIN3A, EPHA7, GRIA2, GRM7, CHRNB1, CHRNA3	532	135	12782	2.31365	0.973792	0.107566	13.3856
SP_PIR_KEYWORDS	postsynaptic cell membrane	10	1.34048	0.0264234	GLRB, GLRA1, GRIA2, GRIK1, GABRB2, CLSTN1, PSD3, CHRNB1, GRIN3A, CHRNA3	743	110	19235	2.35348	0.999997	0.190353	31.8544
Annotation Cluster 31	Enrichment Score: 3.5338803554520024
Category	Term	Count	%	PValue	Genes	List Total	Pop Hits	Pop Total	Fold Enrichment	Bonferroni	Benjamini	FDR
UP_SEQ_FEATURE	DNA-binding region:HMG box	10	1.34048	3.98919e-05	SOX21, SOX1, SOX14, SOX11, SOX2, HMG20B, SOX7, SOX17, SOX9, SOX8	743	44	19113	5.84638	0.0762066	0.0060789	0.0685127
INTERPRO	IPR000910:High mobility group, HMG1/HMG2	10	1.34048	0.000362972	SOX21, SOX1, SOX14, SOX11, SOX2, HMG20B, SOX7, SOX17, SOX9, SOX8	711	53	16659	4.42083	0.307212	0.014574	0.572743
SMART	SM00398:HMG	10	1.34048	0.00172823	SOX21, SOX1, SOX14, SOX11, SOX2, HMG20B, SOX7, SOX17, SOX9, SOX8	484	53	9079	3.5393	0.302172	0.0391873	2.15831
Annotation Cluster 32	Enrichment Score: 3.4219232856883264
Category	Term	Count	%	PValue	Genes	List Total	Pop Hits	Pop Total	Fold Enrichment	Bonferroni	Benjamini	FDR
SP_PIR_KEYWORDS	receptor	107	14.3432	1.25523e-08	GPR126, GRIK1, THRB, GPR124, TLR2, TIRAP, GRIN3A, NR2E1, SCTR, GALR1, CD44, CCR10, UNC5C, RARB, CHRNA3, PTPRJ, IRS2, PTPRM, COLEC12, PTPRT, NTSR1, PTPRN, PTPRO, CRHR2, SSTR2, LRP12, HTR7, ROR2, PRLHR, FGFR3, DRD5, ERBB2, DRD4, PTK7, EPHA10, ADRB3, IRAK3, GPR26, GPR25, BAI2, ADRA2C, CACNA2D1, GPR157, PTPN18, MRC2, TNFRSF13C, PTPN13, REEP1, CELSR1, EPHA2, NPY5R, KDR, NTRK3, NOTCH3, EPHA7, GPR37, EP…	743	1583	19235	1.74987	6.03762e-06	4.02509e-07	1.79773e-05
KEGG_PATHWAY	hsa04080:Neuroactive ligand-receptor interaction	34	4.55764	2.49389e-07	GPR83, PRLHR, THRB, GRIK1, GLRA1, GABRB2, DRD5, DRD4, GRIN3A, SCTR, ADRB3, EDNRB, KISS1R, GALR1, HRH3, ADRA2C, HTR5A, PTGER2, GLRB, PTGER3, PTGFR, NTSR1, NPY5R, CRHR2, SSTR2, ADRB1, GRIA2, HTR7, MLNR, GRM7, PTGDR, GRM6, ADRA1D, MTNR1A	253	256	5085	2.66937	3.36669e-05	3.36669e-05	0.000292376
GOTERM_BP_FAT	GO:0007166~cell surface receptor linked signal transduction	133	17.8284	5.1014e-07	GNA14, ADCY2, GPR126, GRIK1, GDF7, GPR124, GABRB2, WNT3A, ADCY6, FST, TIRAP, TLR2, FGF10, GRIN3A, SCTR, WNT2, GNG8, GALR1, GAB2, CCR10, CHRNA3, SYK, PTPRJ, IRS2, ATRNL1, PTPRT, NTSR1, HHEX, CRHR2, SSTR2, GRB10, MSX1, HTR7, COL1A2, ROR2, ADAMTS1, PRLHR, FGFR3, GNAI1, DRD5, ERBB2, DRD4, EPHA10, CACNB4, ABCA1, ADRB3, PTK2, GPR26, GPR25, BAI2, ADAM33, ADRA2C, NKX2-2, GPR157, CELSR1, NPY5R, EPHA2, KDR…	640	1856	13528	1.5147	0.00143297	2.04855e-05	0.000911933
SP_PIR_KEYWORDS	transducer	57	7.64075	0.000138624	GNAZ, GPR83, GNA14, GPR126, GPR160, GPR124, LGR5, SCTR, GNG8, EDNRB, KISS1R, GALR1, CCR10, HTR5A, PTGER2, IRS2, PTGER3, GPR176, NTSR1, SMO, CRHR2, SSTR2, ADRB1, HTR7, GRM7, PTGDR, GRM6, GPR12, GPRC5C, PRLHR, GNAI1, DRD5, DRD4, GPR6, GNG11, ADRB3, HRH3, GPR26, GPR25, BAI2, ADRA2C, PLCD1, FZD9, FZD8, GPR157, FZD1, GPR78, CELSR1, FZD2, PTGFR, NPY5R, GPR37, MLNR, GPR39, RGS7, ADRA1D, MTNR1A	743	874	19235	1.68837	0.064508	0.00214874	0.198353
SP_PIR_KEYWORDS	g-protein coupled receptor	49	6.56836	0.00244802	GPR83, GPR126, GPR160, GPR124, LGR5, SCTR, EDNRB, KISS1R, GALR1, CCR10, HTR5A, PTGER2, GPR176, PTGER3, NTSR1, CRHR2, SMO, SSTR2, ADRB1, HTR7, GRM7, PTGDR, GRM6, GPR12, GPRC5C, PRLHR, DRD5, DRD4, GPR6, ADRB3, HRH3, GPR26, GPR25, BAI2, ADRA2C, FZD9, FZD8, GPR157, FZD1, GPR78, CELSR1, FZD2, PTGFR, NPY5R, GPR37, MLNR, GPR39, ADRA1D, MTNR1A	743	816	19235	1.55457	0.692395	0.0242621	3.44944
GOTERM_BP_FAT	GO:0007186~G-protein coupled receptor protein signaling pathway	74	9.91957	0.00306514	GNAZ, GPR83, GNA14, ADCY2, GPR126, GPR160, GLRA1, GABRB2, GPR124, ADCY6, LGR5, SCTR, GNG8, EDNRB, KISS1R, GALR1, CCR10, HTR5A, PTGER2, PTGER3, GPR176, ATRNL1, NTSR1, SMO, CRHR2, SSTR2, ADRB1, GRM7, HTR7, GRM6, PTGDR, GPR12, PKDREJ, CXCL1, PRLHR, GPRC5C, GNAI1, CXCL3, DRD5, DRD4, CXCL2, GPR6, GNG11, CACNB4, ABCA1, CXCL6, ADRB3, HRH3, GPR26, GPR25, BAI2, ADRA2C, NMU, FZD9, FZD8, GLRB, GPR157, FZD1,…	640	1123	13528	1.39285	0.999821	0.0410248	5.33987
INTERPRO	IPR017452:GPCR, rhodopsin-like superfamily	34	4.55764	0.378738	GPR83, PRLHR, GPR160, DRD5, DRD4, GPR6, LGR5, ADRB3, EDNRB, KISS1R, GALR1, HRH3, GPR26, GPR25, CCR10, ADRA2C, HTR5A, PTGER2, GPR176, PTGER3, GPR78, NTSR1, PTGFR, NPY5R, SSTR2, ADRB1, GPR37, GPR39, MLNR, HTR7, PTGDR, GPR12, ADRA1D, MTNR1A	711	726	16659	1.09729	1	0.967852	99.9464
INTERPRO	IPR000276:7TM GPCR, rhodopsin-like	34	4.55764	0.382088	GPR83, PRLHR, GPR160, DRD5, DRD4, GPR6, LGR5, ADRB3, EDNRB, KISS1R, GALR1, HRH3, GPR26, GPR25, CCR10, ADRA2C, HTR5A, PTGER2, GPR176, PTGER3, GPR78, NTSR1, PTGFR, NPY5R, SSTR2, ADRB1, GPR37, GPR39, MLNR, HTR7, PTGDR, GPR12, ADRA1D, MTNR1A	711	727	16659	1.09578	1	0.968312	99.9508
PIR_SUPERFAMILY	PIRSF800006:rhodopsin-like G protein-coupled receptors	31	4.1555	0.663433	GPR83, PRLHR, GPR160, DRD5, DRD4, GPR6, EDNRB, ADRB3, KISS1R, GALR1, HRH3, GPR26, GPR25, CCR10, ADRA2C, HTR5A, PTGER2, GPR176, PTGER3, GPR78, NTSR1, PTGFR, SSTR2, ADRB1, GPR37, GPR39, MLNR, HTR7, GPR12, ADRA1D, MTNR1A	344	686	7396	0.971574	1	1	100
Annotation Cluster 33	Enrichment Score: 3.365808345186139
Category	Term	Count	%	PValue	Genes	List Total	Pop Hits	Pop Total	Fold Enrichment	Bonferroni	Benjamini	FDR
SP_PIR_KEYWORDS	paired box	5	0.670241	0.000236975	PAX9, PAX7, PAX6, PAX5, PAX2	743	9	19235	14.3824	0.107741	0.00344854	0.338859
UP_SEQ_FEATURE	domain:Paired	5	0.670241	0.00024284	PAX9, PAX7, PAX6, PAX5, PAX2	743	9	19113	14.2912	0.382812	0.0191181	0.416383
INTERPRO	IPR001523:Paired box protein, N-terminal	5	0.670241	0.000347208	PAX9, PAX7, PAX6, PAX5, PAX2	711	9	16659	13.0169	0.296078	0.0151488	0.547932
SMART	SM00351:PAX	5	0.670241	0.000804524	PAX9, PAX7, PAX6, PAX5, PAX2	484	9	9079	10.4213	0.154146	0.0409884	1.01013
PIR_SUPERFAMILY	PIRSF038195:paired box protein PAX	4	0.536193	0.000922162	PAX9, PAX7, PAX6, PAX5	344	5	7396	17.2	0.282607	0.153009	1.25909
Annotation Cluster 34	Enrichment Score: 3.2419834227000073
Category	Term	Count	%	PValue	Genes	List Total	Pop Hits	Pop Total	Fold Enrichment	Bonferroni	Benjamini	FDR
INTERPRO	IPR000024:Frizzled cysteine-rich domain	10	1.34048	4.85638e-08	FZD9, FZD8, SMO, SFRP1, CORIN, SFRP2, SFRP4, FZD1, FZD2, CPZ	711	20	16659	11.7152	4.90968e-05	1.22744e-05	7.68364e-05
UP_SEQ_FEATURE	domain:FZ	10	1.34048	9.55983e-08	FZD9, FZD8, SMO, SFRP1, SFRP2, SFRP4, FZD1, ROR2, FZD2, CPZ	743	23	19113	11.1844	0.000189936	2.37439e-05	0.000164239
INTERPRO	IPR015526:Frizzled related	9	1.20643	1.80791e-07	FZD9, FZD8, SMO, SFRP1, CORIN, SFRP2, SFRP4, FZD1, FZD2	711	17	16659	12.4043	0.000182763	3.65554e-05	0.000286043
SP_PIR_KEYWORDS	wnt signaling pathway	15	2.01072	0.000259399	FZD9, FZD8, WNT3A, FZD1, FZD2, CPZ, DKK2, WNT2, HHEX, DKK1, SFRP1, SFRP2, SFRP4, WIF1, C1ORF187	743	122	19235	3.18299	0.117315	0.00366349	0.37087
INTERPRO	IPR000539:Frizzled protein	5	0.670241	0.000849196	FZD9, FZD8, SMO, FZD1, FZD2	711	11	16659	10.6502	0.576373	0.0302094	1.33515
SMART	SM00063:FRI	4	0.536193	0.00138058	SMO, SFRP1, SFRP2, FZD2	484	5	9079	15.0066	0.249758	0.0467644	1.72763
GOTERM_BP_FAT	GO:0016055~Wnt receptor signaling pathway	16	2.14477	0.00152416	FZD9, FZD8, WNT3A, FZD1, FZD2, CPZ, DKK2, WNT2, HHEX, CCND1, DKK1, SFRP1, SFRP2, SFRP4, ROR2, WIF1	640	133	13528	2.54286	0.986263	0.0231576	2.68986
UP_SEQ_FEATURE	short sequence motif:Lys-Thr-X-X-X-Trp motif	4	0.536193	0.00569874	FZD9, FZD8, FZD1, FZD2	743	10	19113	10.2896	0.999988	0.241923	9.35188
KEGG_PATHWAY	hsa04310:Wnt signaling pathway	15	2.01072	0.016844	FZD9, FZD8, WNT3A, FZD1, FZD2, DKK2, WNT2, CCND1, DKK1, SFRP1, SFRP2, RAC3, SFRP4, WIF1, SOX17	253	151	5085	1.99657	0.899068	0.367871	18.0578
KEGG_PATHWAY	hsa04916:Melanogenesis	11	1.47453	0.0239015	WNT2, FZD9, FZD8, EDNRB, ADCY2, GNAI1, WNT3A, ADCY6, FZD1, KITLG, FZD2	253	99	5085	2.2332	0.961837	0.372842	24.6946
KEGG_PATHWAY	hsa05217:Basal cell carcinoma	7	0.938338	0.0530892	WNT2, FZD9, FZD8, SMO, WNT3A, FZD1, FZD2	253	55	5085	2.55803	0.999367	0.52118	47.2461
GOTERM_MF_FAT	GO:0042813~Wnt receptor activity	3	0.402145	0.0639057	FZD9, FZD8, FZD2	612	9	12983	7.07135	1	0.550584	63.4831
KEGG_PATHWAY	hsa05210:Colorectal cancer	7	0.938338	0.236053	FZD9, DCC, FZD8, CCND1, RAC3, FZD1, FZD2	253	84	5085	1.6749	1	0.867268	95.7434
Annotation Cluster 35	Enrichment Score: 3.165175207960736
Category	Term	Count	%	PValue	Genes	List Total	Pop Hits	Pop Total	Fold Enrichment	Bonferroni	Benjamini	FDR
GOTERM_BP_FAT	GO:0007187~G-protein signaling, coupled to cyclic nucleotide second messenger	20	2.68097	1.70138e-06	GNAZ, ADCY2, PTGER3, GNAI1, DRD5, ADCY6, DRD4, NPR3, FZD2, CRHR2, ADRB3, SSTR2, ADRB1, GALR1, HRH3, NPY, HTR7, GRM6, ADRA1D, MTNR1A	640	115	13528	3.67609	0.00477116	5.97804e-05	0.00304138
GOTERM_BP_FAT	GO:0019935~cyclic-nucleotide-mediated signaling	21	2.81501	2.87685e-06	GNAZ, ADCY2, PTGER3, GNAI1, DRD5, ADCY6, DRD4, NPR3, FZD2, CRHR2, ADRB3, SSTR2, ADRB1, GALR1, HRH3, NPY, HTR7, GRM6, HTR5A, ADRA1D, MTNR1A	640	130	13528	3.41452	0.00805423	9.51347e-05	0.0051426
GOTERM_BP_FAT	GO:0019933~cAMP-mediated signaling	17	2.27882	8.63556e-06	GNAZ, ADCY2, PTGER3, GNAI1, DRD5, ADCY6, DRD4, NPR3, CRHR2, ADRB3, SSTR2, ADRB1, GALR1, HTR7, GRM6, HTR5A, ADRA1D	640	95	13528	3.7825	0.0239824	0.000260984	0.015436
GOTERM_BP_FAT	GO:0007188~G-protein signaling, coupled to cAMP nucleotide second messenger	16	2.14477	9.14404e-06	GNAZ, ADCY2, PTGER3, GNAI1, DRD5, DRD4, ADCY6, NPR3, CRHR2, ADRB3, SSTR2, ADRB1, GALR1, HTR7, GRM6, ADRA1D	640	85	13528	3.97882	0.0253765	0.00027341	0.0163448
GOTERM_BP_FAT	GO:0030817~regulation of cAMP biosynthetic process	17	2.27882	1.92283e-05	GNAZ, ADCY2, GNAI1, DRD5, DRD4, ADCY6, ABCA1, NPR3, EDNRB, ADRB3, SSTR2, ADRB1, HRH3, GALR1, GRM7, HTR7, GRM6	640	101	13528	3.5578	0.0526166	0.000529775	0.0343675
GOTERM_BP_FAT	GO:0030814~regulation of cAMP metabolic process	17	2.27882	2.47316e-05	GNAZ, ADCY2, GNAI1, DRD5, DRD4, ADCY6, ABCA1, NPR3, EDNRB, ADRB3, SSTR2, ADRB1, HRH3, GALR1, GRM7, HTR7, GRM6	640	103	13528	3.48871	0.0671598	0.000674737	0.0442015
GOTERM_BP_FAT	GO:0045761~regulation of adenylate cyclase activity	16	2.14477	4.11013e-05	GNAZ, ADCY2, GNAI1, DRD5, DRD4, ADCY6, NPR3, EDNRB, ADRB3, SSTR2, ADRB1, HRH3, GALR1, GRM7, HTR7, GRM6	640	96	13528	3.52292	0.109113	0.00102194	0.0734482
GOTERM_BP_FAT	GO:0051350~negative regulation of lyase activity	12	1.60858	4.28898e-05	GNAZ, EDNRB, SSTR2, ADCY2, HRH3, GALR1, GNAI1, GRM7, ADCY6, GRM6, DRD4, NPR3	640	55	13528	4.61182	0.113581	0.00105704	0.076643
GOTERM_BP_FAT	GO:0007194~negative regulation of adenylate cyclase activity	12	1.60858	4.28898e-05	GNAZ, EDNRB, SSTR2, ADCY2, HRH3, GALR1, GNAI1, GRM7, ADCY6, GRM6, DRD4, NPR3	640	55	13528	4.61182	0.113581	0.00105704	0.076643
GOTERM_BP_FAT	GO:0031280~negative regulation of cyclase activity	12	1.60858	4.28898e-05	GNAZ, EDNRB, SSTR2, ADCY2, HRH3, GALR1, GNAI1, GRM7, ADCY6, GRM6, DRD4, NPR3	640	55	13528	4.61182	0.113581	0.00105704	0.076643
GOTERM_BP_FAT	GO:0030802~regulation of cyclic nucleotide biosynthetic process	17	2.27882	5.65689e-05	GNAZ, ADCY2, GNAI1, DRD5, DRD4, ADCY6, ABCA1, NPR3, EDNRB, ADRB3, SSTR2, ADRB1, HRH3, GALR1, GRM7, HTR7, GRM6	640	110	13528	3.2667	0.14702	0.00133541	0.101076
GOTERM_BP_FAT	GO:0030808~regulation of nucleotide biosynthetic process	17	2.27882	5.65689e-05	GNAZ, ADCY2, GNAI1, DRD5, DRD4, ADCY6, ABCA1, NPR3, EDNRB, ADRB3, SSTR2, ADRB1, HRH3, GALR1, GRM7, HTR7, GRM6	640	110	13528	3.2667	0.14702	0.00133541	0.101076
GOTERM_BP_FAT	GO:0031279~regulation of cyclase activity	16	2.14477	5.93455e-05	GNAZ, ADCY2, GNAI1, DRD5, DRD4, ADCY6, NPR3, EDNRB, ADRB3, SSTR2, ADRB1, HRH3, GALR1, GRM7, HTR7, GRM6	640	99	13528	3.41616	0.153652	0.00138924	0.106034
GOTERM_BP_FAT	GO:0051339~regulation of lyase activity	16	2.14477	7.51378e-05	GNAZ, ADCY2, GNAI1, DRD5, DRD4, ADCY6, NPR3, EDNRB, ADRB3, SSTR2, ADRB1, HRH3, GALR1, GRM7, HTR7, GRM6	640	101	13528	3.34851	0.190404	0.00167495	0.134233
GOTERM_BP_FAT	GO:0030799~regulation of cyclic nucleotide metabolic process	17	2.27882	7.8771e-05	GNAZ, ADCY2, GNAI1, DRD5, DRD4, ADCY6, ABCA1, NPR3, EDNRB, ADRB3, SSTR2, ADRB1, HRH3, GALR1, GRM7, HTR7, GRM6	640	113	13528	3.17998	0.198631	0.00172846	0.140719
SP_PIR_KEYWORDS	lipoprotein	46	6.16622	8.63069e-05	GNAZ, RAB3C, GNAI1, KCNA2, DRD5, WNT3A, GPR6, GNG11, KCNA5, GNG8, RAB42, ADRB3, EDNRB, ARL11, DIRAS1, DIRAS2, GALR1, PRMT8, RAC3, GPC6, RASL10B, NR2F2, LPL, PTGER3, NTSR1, NPY5R, RAB32, CDH13, RAB31, TNFRSF10C, SSTR2, ADRB1, RAB37, GRIA2, HTR7, LRP12, ULBP1, RAB34, RGS7, CNTN1, GFRA1, MARCKS, ADRA1D, DEGS2, GPR12, MAP6D1	743	642	19235	1.85492	0.0406655	0.00138289	0.123537
GOTERM_BP_FAT	GO:0006140~regulation of nucleotide metabolic process	17	2.27882	0.000108277	GNAZ, ADCY2, GNAI1, DRD5, DRD4, ADCY6, ABCA1, NPR3, EDNRB, ADRB3, SSTR2, ADRB1, HRH3, GALR1, GRM7, HTR7, GRM6	640	116	13528	3.09774	0.262421	0.00232083	0.193381
SP_PIR_KEYWORDS	palmitate	21	2.81501	0.000230426	GNAZ, PTGER3, GNAI1, WNT3A, DRD5, KCNA2, GPR6, KCNA5, NTSR1, NPY5R, EDNRB, ADRB3, SSTR2, ADRB1, GALR1, GRIA2, HTR7, RGS7, GPR12, ADRA1D, MAP6D1	743	213	19235	2.55237	0.104925	0.003458	0.329509
UP_SEQ_FEATURE	lipid moiety-binding region:S-palmitoyl cysteine	19	2.54692	0.000248901	GNAZ, GNAI1, WNT3A, DRD5, KCNA2, GPR6, KCNA5, NTSR1, NPY5R, EDNRB, ADRB3, SSTR2, ADRB1, GALR1, GRIA2, HTR7, GPR12, ADRA1D, MAP6D1	743	181	19113	2.70032	0.390203	0.0188444	0.426755
GOTERM_MF_FAT	GO:0008227~amine receptor activity	9	1.20643	0.000553274	ADRB3, ADRB1, HRH3, HTR7, DRD5, DRD4, ADRA2C, ADRA1D, HTR5A	612	41	12983	4.65674	0.344439	0.0219793	0.840673
GOTERM_BP_FAT	GO:0019932~second-messenger-mediated signaling	24	3.21716	0.00076359	GNAZ, ADCY2, PTGER3, GNAI1, DRD5, ERBB2, ADCY6, DRD4, NPR3, FZD2, EDNRB, CRHR2, ADRB3, SSTR2, KISS1R, ADRB1, GALR1, NPY, HRH3, HTR7, GRM6, HTR5A, ADRA1D, MTNR1A	640	235	13528	2.15872	0.883198	0.0129294	1.35625
GOTERM_BP_FAT	GO:0007193~inhibition of adenylate cyclase activity by G-protein signaling	8	1.07239	0.00242549	GNAZ, SSTR2, ADCY2, GNAI1, ADCY6, GRM6, DRD4, NPR3	640	40	13528	4.2275	0.998915	0.033889	4.24826
GOTERM_BP_FAT	GO:0001993~regulation of systemic arterial blood pressure by norepinephrine-epinephrine	4	0.536193	0.00318258	ADRB3, ADRB1, DRD5, ADRA1D	640	7	13528	12.0786	0.999872	0.0421646	5.53901
GOTERM_BP_FAT	GO:0010579~positive regulation of adenylate cyclase activity by G-protein signaling pathway	7	0.938338	0.010576	ADRB3, ADCY2, ADRB1, GALR1, HTR7, DRD5, ADCY6	640	40	13528	3.69906	1	0.117549	17.3095
GOTERM_BP_FAT	GO:0010578~regulation of adenylate cyclase activity involved in G-protein signaling	7	0.938338	0.010576	ADRB3, ADCY2, ADRB1, GALR1, HTR7, DRD5, ADCY6	640	40	13528	3.69906	1	0.117549	17.3095
GOTERM_BP_FAT	GO:0007189~activation of adenylate cyclase activity by G-protein signaling pathway	7	0.938338	0.010576	ADRB3, ADCY2, ADRB1, GALR1, HTR7, DRD5, ADCY6	640	40	13528	3.69906	1	0.117549	17.3095
GOTERM_BP_FAT	GO:0007190~activation of adenylate cyclase activity	7	0.938338	0.0442966	ADRB3, ADCY2, ADRB1, GALR1, HTR7, DRD5, ADCY6	640	55	13528	2.69023	1	0.345001	55.5111
GOTERM_BP_FAT	GO:0045762~positive regulation of adenylate cyclase activity	7	0.938338	0.0477184	ADRB3, ADCY2, ADRB1, GALR1, HTR7, DRD5, ADCY6	640	56	13528	2.64219	1	0.362774	58.2742
GOTERM_BP_FAT	GO:0031281~positive regulation of cyclase activity	7	0.938338	0.0512992	ADRB3, ADCY2, ADRB1, GALR1, HTR7, DRD5, ADCY6	640	57	13528	2.59583	1	0.379683	60.9917
GOTERM_BP_FAT	GO:0051349~positive regulation of lyase activity	7	0.938338	0.0589411	ADRB3, ADCY2, ADRB1, GALR1, HTR7, DRD5, ADCY6	640	59	13528	2.50784	1	0.415503	66.2427
GOTERM_MF_FAT	GO:0043178~alcohol binding	4	0.536193	0.110948	ADRB3, ADRB1, DRD5, DRD4	612	25	12983	3.39425	1	0.70746	83.3693
GOTERM_BP_FAT	GO:0003044~regulation of systemic arterial blood pressure mediated by a chemical signal	4	0.536193	0.132985	ADRB3, ADRB1, DRD5, ADRA1D	640	27	13528	3.13148	1	0.656878	92.199
GOTERM_BP_FAT	GO:0003073~regulation of systemic arterial blood pressure	4	0.536193	0.228067	ADRB3, ADRB1, DRD5, ADRA1D	640	35	13528	2.41571	1	0.819516	99.022
GOTERM_BP_FAT	GO:0044092~negative regulation of molecular function	20	2.68097	0.233122	GNAZ, ADCY2, GNAI1, DRD5, ADCY6, DRD4, NEIL1, NPR3, PROX1, TP73, SMO, EDNRB, IRAK3, ADRB3, SSTR2, CDKN2A, GALR1, HRH3, GRM7, GRM6	640	334	13528	1.26572	1	0.825764	99.1303
GOTERM_BP_FAT	GO:0043086~negative regulation of catalytic activity	17	2.27882	0.238346	GNAZ, ADCY2, GNAI1, DRD5, DRD4, ADCY6, NEIL1, NPR3, TP73, EDNRB, IRAK3, SSTR2, CDKN2A, HRH3, GALR1, GRM7, GRM6	640	277	13528	1.29725	1	0.830637	99.2304
Annotation Cluster 36	Enrichment Score: 3.1235832540780137
Category	Term	Count	%	PValue	Genes	List Total	Pop Hits	Pop Total	Fold Enrichment	Bonferroni	Benjamini	FDR
GOTERM_CC_FAT	GO:0005626~insoluble fraction	57	7.64075	0.000277286	SLC13A5, SLC15A1, PTGS2, SNCB, GLRA1, ASAM, SLC6A2, SYT2, ADCY6, WNT2, CTTNBP2, EDNRB, DES, ART5, SLC2A4, SYNJ2, LGI3, SRD5A2, MAGI2, FA2H, PSD3, PTPRN, SLIT3, JUP, SSTR2, DGAT1, ADRB1, RASGRF1, BACE2, CNTN1, STEAP2, GRB14, SNX9, ABCA1, ABCA3, PCDHAC2, PCDHAC1, ADRB3, HRH3, CYP26B1, ENTPD8, SLC30A3, ACSL6, GLRB, FADS2, TSPAN13, NPR3, PPP1R9A, SLC16A5, EPS8, KCNJ8, DSC3, ABCC3, SLC18A2, SLC18A3, C…	532	839	12782	1.6323	0.0914944	0.00478622	0.377927
GOTERM_CC_FAT	GO:0005624~membrane fraction	54	7.23861	0.000634024	SLC15A1, PTGS2, SNCB, GLRA1, ASAM, SLC6A2, SYT2, ADCY6, WNT2, CTTNBP2, EDNRB, ART5, SLC2A4, LGI3, SRD5A2, MAGI2, FA2H, PSD3, PTPRN, SLIT3, JUP, SSTR2, DGAT1, ADRB1, RASGRF1, BACE2, CNTN1, STEAP2, GRB14, SNX9, ABCA1, ABCA3, PCDHAC2, PCDHAC1, ADRB3, HRH3, CYP26B1, ENTPD8, SLC30A3, ACSL6, GLRB, FADS2, TSPAN13, NPR3, PPP1R9A, SLC16A5, EPS8, KCNJ8, DSC3, ABCC3, SLC18A2, CYFIP1, SLC18A3, ABCC5, MGST2	532	809	12782	1.60373	0.197033	0.00992505	0.862196
GOTERM_CC_FAT	GO:0000267~cell fraction	65	8.71314	0.00242224	SLC13A5, ASAM, PTGS2, SLC15A1, SNCB, GLRA1, SLC6A2, SYT2, ADCY6, WNT2, EDNRB, CTTNBP2, DES, ART5, SLC2A4, GPX3, SYNJ2, LGI3, SRD5A2, MAGI2, FA2H, PSD3, PTPRN, SLIT3, JUP, SSTR2, DGAT1, ADRB1, RASGRF1, BACE2, CNTN1, STEAP2, GRB14, ME1, SNX9, CXCL2, DPYS, ABCA1, ABCA3, PCDHAC2, PCDHAC1, ADRB3, HRH3, ENTPD8, CYP26B1, HAAO, IDH1, SLC30A3, ACSL6, GLRB, FADS2, TSPAN13, NPR3, PPP1R9A, SLC16A5, EPS8, KCN…	532	1083	12782	1.44202	0.567905	0.0330074	3.25697
Annotation Cluster 37	Enrichment Score: 2.9878962494513712
Category	Term	Count	%	PValue	Genes	List Total	Pop Hits	Pop Total	Fold Enrichment	Bonferroni	Benjamini	FDR
UP_SEQ_FEATURE	domain:LIM zinc-binding 2	10	1.34048	0.000114505	JUB, LMX1B, LIMK1, LHX1, LHX2, LHX4, LHX5, FBLIM1, LHX6, ISL1	743	50	19113	5.14482	0.203506	0.0119041	0.196539
UP_SEQ_FEATURE	domain:LIM zinc-binding 1	10	1.34048	0.000114505	JUB, LMX1B, LIMK1, LHX1, LHX2, LHX4, LHX5, FBLIM1, LHX6, ISL1	743	50	19113	5.14482	0.203506	0.0119041	0.196539
SP_PIR_KEYWORDS	LIM domain	10	1.34048	0.00158011	JUB, LMX1B, LIMK1, LHX1, LHX2, LHX4, LHX5, FBLIM1, LHX6, ISL1	743	71	19235	3.64624	0.532631	0.0175337	2.23937
INTERPRO	IPR001781:Zinc finger, LIM-type	10	1.34048	0.00373719	JUB, LMX1B, LIMK1, LHX1, LHX2, LHX4, LHX5, FBLIM1, LHX6, ISL1	711	73	16659	3.20964	0.9773	0.0972479	5.7519
SMART	SM00132:LIM	10	1.34048	0.0148468	JUB, LMX1B, LIMK1, LHX1, LHX2, LHX4, LHX5, FBLIM1, LHX6, ISL1	484	73	9079	2.56963	0.955457	0.187321	17.1956
Annotation Cluster 38	Enrichment Score: 2.9464405174994184
Category	Term	Count	%	PValue	Genes	List Total	Pop Hits	Pop Total	Fold Enrichment	Bonferroni	Benjamini	FDR
GOTERM_BP_FAT	GO:0009719~response to endogenous stimulus	37	4.95979	0.000200699	ME1, RBP4, ADCY2, PTGS2, IGFBP7, ERBB2, DRD5, ADCY6, ARNT2, DRD4, GNG11, AK3L1, WNT2, GNG8, CTTNBP2, PCSK1, ALDH1A2, GATA3, IDH1, LOX, SRD5A2, IRS2, MMP14, PTPRN, SLC34A2, CDH13, GRB10, CCND1, KRT19, FABP3, SLC18A2, COL1A1, IGFBP2, STEAP2, BMP7, SST, ABCC5	640	405	13528	1.93108	0.431197	0.00405092	0.358167
GOTERM_BP_FAT	GO:0048545~response to steroid hormone stimulus	21	2.81501	0.000760583	PTGS2, ERBB2, IGFBP7, ARNT2, PTPRN, MMP14, SLC34A2, WNT2, CTTNBP2, PCSK1, ALDH1A2, KRT19, CCND1, GATA3, IDH1, SRD5A2, LOX, COL1A1, BMP7, IGFBP2, SST	640	192	13528	2.31191	0.882205	0.0129569	1.35095
GOTERM_BP_FAT	GO:0009725~response to hormone stimulus	32	4.28954	0.00126509	ME1, RBP4, ADCY2, PTGS2, ERBB2, IGFBP7, ADCY6, ARNT2, GNG11, WNT2, GNG8, CTTNBP2, PCSK1, ALDH1A2, GATA3, IDH1, LOX, SRD5A2, IRS2, MMP14, PTPRN, SLC34A2, CCND1, KRT19, GRB10, FABP3, COL1A1, BMP7, STEAP2, IGFBP2, SST, ABCC5	640	367	13528	1.84305	0.971516	0.0196832	2.23753
GOTERM_BP_FAT	GO:0010033~response to organic substance	52	6.97051	0.0024546	ADCY2, PTGS2, IGFBP7, ADCY6, ARNT2, TLR2, GRIN3A, WNT2, GNG8, CTTNBP2, CDKN2B, CD44, GATA3, SRD5A2, LOX, CHRNA3, CYR61, IRS2, COLEC12, MMP14, PTPRN, SLC34A2, GRB10, CCND1, KRT19, MSX1, COL1A1, STEAP2, ME1, RBP4, ERBB2, DRD5, DRD4, CDH1, GNG11, AK3L1, MSX2, PCSK1, IRAK3, ALDH1A2, HRH3, IDH1, CDH13, EPS8, KCNJ8, FABP3, SLC18A2, CHRNB1, BMP7, IGFBP2, SST, ABCC5	640	721	13528	1.52448	0.999001	0.0339521	4.29819
GOTERM_BP_FAT	GO:0043627~response to estrogen stimulus	13	1.74263	0.00390843	PTGS2, ARNT2, MMP14, PTPRN, SLC34A2, WNT2, ALDH1A2, CTTNBP2, CCND1, KRT19, GATA3, IGFBP2, BMP7	640	105	13528	2.61702	0.999983	0.0501392	6.76108
Annotation Cluster 39	Enrichment Score: 2.9332255623847714
Category	Term	Count	%	PValue	Genes	List Total	Pop Hits	Pop Total	Fold Enrichment	Bonferroni	Benjamini	FDR
INTERPRO	IPR001092:Basic helix-loop-helix dimerisation region bHLH	15	2.01072	0.000347379	MYOD1, ARNT2, PTF1A, NEUROG1, NEUROG3, MYCN, TAL1, NPAS3, HAND1, EBF3, HAND2, HEYL, ID4, SIM1, TWIST1	711	114	16659	3.08294	0.2962	0.0145293	0.548201
UP_SEQ_FEATURE	domain:Helix-loop-helix motif	14	1.87668	0.000480522	MYOD1, PTF1A, ARNT2, NEUROG1, NEUROG3, MYCN, TAL1, NPAS3, HAND1, HAND2, HEYL, ID4, SIM1, TWIST1	743	114	19113	3.1591	0.615198	0.0347531	0.822341
UP_SEQ_FEATURE	DNA-binding region:Basic motif	16	2.14477	0.00154315	HLF, MYOD1, MAFB, CEBPD, ARNT2, PTF1A, NEUROG1, NEUROG3, MYCN, TAL1, NPAS3, HAND1, HAND2, HEYL, SIM1, TWIST1	743	161	19113	2.55643	0.953514	0.0817072	2.61831
SMART	SM00353:HLH	15	2.01072	0.00281472	MYOD1, ARNT2, PTF1A, NEUROG1, NEUROG3, MYCN, TAL1, NPAS3, HAND1, EBF3, HAND2, HEYL, ID4, SIM1, TWIST1	484	114	9079	2.46819	0.443611	0.0519034	3.49315
INTERPRO	IPR011598:Helix-loop-helix DNA-binding	11	1.47453	0.00297517	MYOD1, TAL1, HAND1, HAND2, ARNT2, HEYL, PTF1A, NEUROG1, NEUROG3, TWIST1, MYCN	711	84	16659	3.06826	0.950825	0.0847879	4.60486
Annotation Cluster 40	Enrichment Score: 2.7946589890213183
Category	Term	Count	%	PValue	Genes	List Total	Pop Hits	Pop Total	Fold Enrichment	Bonferroni	Benjamini	FDR
INTERPRO	IPR000742:EGF-like, type 3	26	3.48525	8.01121e-07	PTGS2, TNC, NELL1, EDIL3, MEGF10, SCARF2, CNTNAP3, CNTNAP2, ADAM33, FBN2, NRG1, TMEFF2, MATN3, SCUBE3, ATRNL1, SCUBE1, CELSR1, NID2, GAS6, SLIT2, SLIT3, NOTCH3, WIF1, RELN, ADAM12, PLAU	711	194	16659	3.14015	0.000809606	0.000115698	0.00126751
INTERPRO	IPR006210:EGF-like	26	3.48525	1.55516e-06	PTGS2, TNC, NELL1, EDIL3, MEGF10, SCARF2, CNTNAP3, CNTNAP2, ADAM33, FBN2, NRG1, TMEFF2, MATN3, SCUBE3, ATRNL1, FAM5B, SCUBE1, CELSR1, NID2, GAS6, SLIT2, SLIT3, NOTCH3, WIF1, RELN, PLAU	711	201	16659	3.0308	0.00157103	0.000196514	0.0024605
INTERPRO	IPR013032:EGF-like region, conserved site	32	4.28954	3.06723e-06	PTGS2, TNC, NELL1, EPHA10, EDIL3, MEGF10, SCARF2, TNFRSF11A, CNTNAP3, CNTNAP2, ADAM33, FBN2, NRG1, FN1, TMEFF2, MATN3, ATRNL1, SCUBE3, SCUBE1, CELSR1, NID2, SLIT2, GAS6, SLIT3, NOTCH3, LAMA1, EPHA7, EPHA8, RELN, WIF1, ADAM12, PLAU	711	293	16659	2.55895	0.00309617	0.000344493	0.00485278
UP_SEQ_FEATURE	domain:EGF-like 2	15	2.01072	7.0068e-06	MATN3, ATRNL1, TNC, EDIL3, NID2, MEGF10, SLIT2, SLIT3, SCARF2, NOTCH3, CNTNAP3, CNTNAP2, RELN, WIF1, FBN2	743	88	19113	4.38479	0.0138261	0.00139129	0.0120371
SP_PIR_KEYWORDS	egf-like domain	25	3.35121	1.00568e-05	TNC, NELL1, EDIL3, MEGF10, SCARF2, CNTNAP3, CNTNAP2, ADAM33, FBN2, NRG1, MATN3, TMEFF2, SCUBE3, ATRNL1, SCUBE1, CELSR1, NID2, GAS6, SLIT2, SLIT3, NOTCH3, WIF1, RELN, ADAM12, PLAU	743	230	19235	2.81394	0.00482567	0.000201536	0.0144024
UP_SEQ_FEATURE	domain:EGF-like 4	12	1.60858	1.20517e-05	MATN3, SCUBE3, TNC, NELL1, SCUBE1, RELN, WIF1, NID2, MEGF10, SLIT2, SCARF2, SLIT3	743	58	19113	5.32223	0.0236624	0.00199358	0.020703
SMART	SM00181:EGF	26	3.48525	6.11658e-05	PTGS2, TNC, NELL1, EDIL3, MEGF10, SCARF2, CNTNAP3, CNTNAP2, ADAM33, FBN2, NRG1, TMEFF2, MATN3, SCUBE3, ATRNL1, FAM5B, SCUBE1, CELSR1, NID2, GAS6, SLIT2, SLIT3, NOTCH3, WIF1, RELN, PLAU	484	201	9079	2.42644	0.0126423	0.00634125	0.0771298
INTERPRO	IPR006209:EGF	17	2.27882	9.93142e-05	TMEFF2, MATN3, SCUBE3, PTGS2, SCUBE1, TNC, CELSR1, EDIL3, NID2, SLIT2, GAS6, SLIT3, NOTCH3, CNTNAP3, CNTNAP2, WIF1, NRG1	711	127	16659	3.13635	0.095535	0.00667175	0.157017
UP_SEQ_FEATURE	domain:EGF-like 5	9	1.20643	0.000152215	NOTCH3, SCUBE3, TNC, SCUBE1, RELN, WIF1, MEGF10, SCARF2, SLIT3	743	41	19113	5.64675	0.261013	0.0143003	0.261186
UP_SEQ_FEATURE	domain:EGF-like 6	9	1.20643	0.000215725	SCUBE3, TNC, SCUBE1, RELN, FBN2, MEGF10, SLIT2, SCARF2, SLIT3	743	43	19113	5.38411	0.348639	0.0184661	0.369972
UP_SEQ_FEATURE	domain:EGF-like 1	15	2.01072	0.000232521	MATN3, ATRNL1, NELL1, EDIL3, NID2, MEGF10, SLIT2, SLIT3, SCARF2, NOTCH3, CNTNAP3, CNTNAP2, WIF1, RELN, FBN2	743	120	19113	3.21551	0.370023	0.0190689	0.398723
UP_SEQ_FEATURE	domain:EGF-like 7	7	0.938338	0.000493467	NOTCH3, TNC, RELN, MEGF10, SLIT2, SCARF2, SLIT3	743	27	19113	6.66921	0.624974	0.0344208	0.844406
UP_SEQ_FEATURE	domain:EGF-like 3	11	1.47453	0.000619972	NOTCH3, MATN3, TNC, NELL1, RELN, WIF1, EDIL3, FBN2, MEGF10, SCARF2, SLIT3	743	75	19113	3.77287	0.708369	0.0402434	1.05979
INTERPRO	IPR013111:EGF, extracellular	10	1.34048	0.00132767	NOTCH3, ATRNL1, TNC, NELL1, ADAM33, RELN, WIF1, ADAM12, MEGF10, SCARF2	711	63	16659	3.71911	0.738981	0.0437846	2.08006
UP_SEQ_FEATURE	domain:EGF-like 8; calcium-binding	5	0.670241	0.0110741	NOTCH3, SCUBE3, SCUBE1, CELSR1, FBN2	743	23	19113	5.59219	1	0.34657	17.4129
UP_SEQ_FEATURE	domain:EGF-like 3; calcium-binding	6	0.80429	0.0135533	SCUBE3, SCUBE1, NID2, CELSR1, GAS6, SLIT2	743	37	19113	4.17147	1	0.389203	20.8985
UP_SEQ_FEATURE	domain:EGF-like 1; calcium-binding	4	0.536193	0.0355203	SCUBE3, SCUBE1, CELSR1, GAS6	743	19	19113	5.4156	1	0.606739	46.2778
INTERPRO	IPR001881:EGF-like calcium-binding	9	1.20643	0.0522369	NOTCH3, SCUBE3, NELL1, SCUBE1, NID2, EDIL3, GAS6, SLIT2, SLIT3	711	96	16659	2.1966	1	0.492374	57.2092
INTERPRO	IPR018097:EGF-like calcium-binding, conserved site	9	1.20643	0.0522369	NOTCH3, SCUBE3, NELL1, SCUBE1, NID2, EDIL3, GAS6, SLIT2, SLIT3	711	96	16659	2.1966	1	0.492374	57.2092
UP_SEQ_FEATURE	domain:EGF-like 5; calcium-binding	5	0.670241	0.054086	NELL1, NID2, CELSR1, FBN2, SLIT2	743	37	19113	3.47623	1	0.731604	61.5294
INTERPRO	IPR000152:EGF-type aspartate/asparagine hydroxylation conserved site	9	1.20643	0.0549114	NOTCH3, SCUBE3, NELL1, SCUBE1, NID2, EDIL3, CELSR1, GAS6, SLIT2	711	97	16659	2.17395	1	0.505848	59.0803
UP_SEQ_FEATURE	domain:EGF-like 9	4	0.536193	0.0579579	NOTCH3, TNC, MEGF10, SLIT3	743	23	19113	4.47376	1	0.736307	64.147
UP_SEQ_FEATURE	domain:EGF-like 8	4	0.536193	0.0711481	TNC, RELN, MEGF10, SLIT3	743	25	19113	4.11585	1	0.779505	71.8605
UP_SEQ_FEATURE	domain:EGF-like 7; calcium-binding	4	0.536193	0.0855496	SCUBE3, SCUBE1, CELSR1, FBN2	743	27	19113	3.81098	1	0.821873	78.4857
UP_SEQ_FEATURE	domain:EGF-like 9; calcium-binding	3	0.402145	0.126256	SCUBE3, SCUBE1, FBN2	743	16	19113	4.82327	1	0.898951	90.1605
SMART	SM00179:EGF_CA	9	1.20643	0.137978	NOTCH3, SCUBE3, NELL1, SCUBE1, NID2, EDIL3, GAS6, SLIT2, SLIT3	484	96	9079	1.75859	1	0.556342	84.6325
UP_SEQ_FEATURE	domain:EGF-like 2; calcium-binding	5	0.670241	0.179793	SCUBE3, NELL1, SCUBE1, CELSR1, GAS6	743	57	19113	2.2565	1	0.945915	96.6796
INTERPRO	IPR013091:EGF calcium-binding	6	0.80429	0.192478	NOTCH3, SCUBE3, NELL1, SCUBE1, NID2, GAS6	711	72	16659	1.95253	1	0.832414	96.6036
Annotation Cluster 41	Enrichment Score: 2.7784942582569205
Category	Term	Count	%	PValue	Genes	List Total	Pop Hits	Pop Total	Fold Enrichment	Bonferroni	Benjamini	FDR
GOTERM_BP_FAT	GO:0016337~cell-cell adhesion	31	4.1555	1.82566e-05	CLSTN1, CTNND2, PCDHB15, CDH1, CDH2, SOX9, CDH3, PCDHAC2, PCDHAC1, SCARF2, CDH8, BARX2, CD44, SYK, PTPRM, ICAM4, ICAM5, PTPRT, PCDH8, CELSR1, PCDH17, PCDHGB4, JUP, CDH13, NCAM2, COL14A1, PKP2, DSC3, DSC2, ROR2, BMPR1B, CDH11	640	276	13528	2.37414	0.0500252	0.000513066	0.0326309
UP_SEQ_FEATURE	domain:Cadherin 1	15	2.01072	5.44072e-05	CLSTN1, PCDHB15, CDH1, PCDH8, CDH2, CELSR1, CDH3, PCDH17, PCDHAC2, PCDHGB4, PCDHAC1, CDH8, CDH13, DSC3, DSC2, CDH11	743	105	19113	3.67487	0.102471	0.00673411	0.0934312
UP_SEQ_FEATURE	domain:Cadherin 2	15	2.01072	5.44072e-05	CLSTN1, PCDHB15, CDH1, PCDH8, CDH2, CELSR1, CDH3, PCDH17, PCDHAC2, PCDHGB4, PCDHAC1, CDH8, CDH13, DSC3, DSC2, CDH11	743	105	19113	3.67487	0.102471	0.00673411	0.0934312
UP_SEQ_FEATURE	domain:Cadherin 5	14	1.87668	7.59135e-05	PCDHB15, CDH1, PCDH8, CDH2, CELSR1, CDH3, PCDH17, PCDHAC2, PCDHGB4, PCDHAC1, CDH8, CDH13, DSC3, DSC2, CDH11	743	95	19113	3.79092	0.14002	0.00834531	0.13034
INTERPRO	IPR014868:Cadherin prodomain like	5	0.670241	0.0001033	CDH13, DSC3, DSC2, CDH1, CDH2	711	7	16659	16.736	0.0991729	0.00650636	0.163314
UP_SEQ_FEATURE	domain:Cadherin 3	14	1.87668	0.000158672	PCDHB15, CDH1, PCDH8, CDH2, CELSR1, CDH3, PCDH17, PCDHAC2, PCDHGB4, PCDHAC1, CDH8, CDH13, DSC3, DSC2, CDH11	743	102	19113	3.53076	0.270435	0.0142299	0.272251
UP_SEQ_FEATURE	domain:Cadherin 4	14	1.87668	0.000158672	PCDHB15, CDH1, PCDH8, CDH2, CELSR1, CDH3, PCDH17, PCDHAC2, PCDHGB4, PCDHAC1, CDH8, CDH13, DSC3, DSC2, CDH11	743	102	19113	3.53076	0.270435	0.0142299	0.272251
INTERPRO	IPR002126:Cadherin	15	2.01072	0.000196352	CLSTN1, PCDHB15, CDH1, PCDH8, CDH2, CELSR1, CDH3, PCDH17, PCDHAC2, PCDHGB4, PCDHAC1, CDH8, CDH13, DSC3, DSC2, CDH11	711	108	16659	3.25422	0.180066	0.0109689	0.310211
GOTERM_BP_FAT	GO:0007156~homophilic cell adhesion	17	2.27882	0.000447854	PTPRM, CLSTN1, PCDHB15, CDH1, PTPRT, PCDH8, CDH2, CELSR1, CDH3, PCDH17, PCDHAC2, PCDHAC1, PCDHGB4, CDH8, CDH13, DSC3, DSC2, CDH11	640	131	13528	2.74303	0.716119	0.00814328	0.797575
SMART	SM00112:CA	15	2.01072	0.00168283	CLSTN1, PCDHB15, CDH1, PCDH8, CDH2, CELSR1, CDH3, PCDH17, PCDHAC2, PCDHGB4, PCDHAC1, CDH8, CDH13, DSC3, DSC2, CDH11	484	108	9079	2.60531	0.295539	0.0428454	2.10217
PIR_SUPERFAMILY	PIRSF002504:cadherin	6	0.80429	0.00181384	CDH8, CDH13, CDH1, CDH2, CDH3, CDH11	344	20	7396	6.45	0.479817	0.19576	2.46257
INTERPRO	IPR000233:Cadherin cytoplasmic region	5	0.670241	0.00760141	CDH8, CDH1, CDH2, CDH3, CDH11	711	19	16659	6.16589	0.999554	0.164232	11.3724
GOTERM_CC_FAT	GO:0005913~cell-cell adherens junction	5	0.670241	0.055802	JUP, PTPRM, CDH1, CDH2, CDH3	532	35	12782	3.43233	1	0.327896	54.3411
UP_SEQ_FEATURE	domain:Cadherin 6	6	0.80429	0.15359	PCDHB15, PCDH8, CELSR1, PCDH17, PCDHAC2, PCDHGB4, PCDHAC1	743	73	19113	2.11431	1	0.927896	94.3006
SP_PIR_KEYWORDS	calcium binding	7	0.938338	0.207073	LAMA1, CDH13, DSC2, CDH1, CDH2, CDH3, CDH11	743	103	19235	1.7594	1	0.614755	96.3957
INTERPRO	IPR013164:Cadherin, N-terminal	5	0.670241	0.233717	PCDHB15, PCDH8, PCDH17, PCDHAC2, PCDHGB4, PCDHAC1	711	58	16659	2.01986	1	0.87786	98.518
KEGG_PATHWAY	hsa04514:Cell adhesion molecules (CAMs)	7	0.938338	0.645526	NCAM2, PTPRM, CNTN1, CNTNAP2, CDH1, CDH2, CDH3	253	132	5085	1.06585	1	0.972402	99.9995
Annotation Cluster 42	Enrichment Score: 2.7380545097528186
Category	Term	Count	%	PValue	Genes	List Total	Pop Hits	Pop Total	Fold Enrichment	Bonferroni	Benjamini	FDR
UP_SEQ_FEATURE	region of interest:Pore-forming 2	5	0.670241	0.00121677	KCNK17, KCNK6, KCNK1, KCNK12, KCNK3	743	13	19113	9.89388	0.911007	0.0686804	2.06997
UP_SEQ_FEATURE	region of interest:Pore-forming 1	5	0.670241	0.00121677	KCNK17, KCNK6, KCNK1, KCNK12, KCNK3	743	13	19113	9.89388	0.911007	0.0686804	2.06997
INTERPRO	IPR013099:Ion transport 2	6	0.80429	0.0024599	KCNK17, KCNK6, KCNN2, KCNK1, KCNK12, KCNK3	711	23	16659	6.11227	0.917092	0.0726787	3.82183
INTERPRO	IPR003280:Potassium channel, two pore-domain	5	0.670241	0.00306513	KCNK17, KCNK6, KCNK1, KCNK12, KCNK3	711	15	16659	7.81013	0.955113	0.0848565	4.74095
Annotation Cluster 43	Enrichment Score: 2.6904673309322877
Category	Term	Count	%	PValue	Genes	List Total	Pop Hits	Pop Total	Fold Enrichment	Bonferroni	Benjamini	FDR
GOTERM_BP_FAT	GO:0044057~regulation of system process	31	4.1555	0.000148286	SNCAIP, IRX5, PTGS2, GLRA1, THRB, GRIK1, DRD5, DRD4, FST, CTNND2, CDH2, SYNGR1, GDNF, EDNRB, KISS1R, DES, MYOCD, TLX3, HCN4, NMU, CHRNA3, NOS1, KCNB2, NPY5R, SSTR2, ADRB1, GRIA2, RASGRF1, CACNA1G, ALOX5, ADRA1D	640	309	13528	2.12059	0.340889	0.00308312	0.264748
GOTERM_BP_FAT	GO:0031644~regulation of neurological system process	17	2.27882	0.00237638	SNCAIP, GLRA1, PTGS2, GRIK1, DRD5, DRD4, CTNND2, CDH2, SYNGR1, GDNF, NPY5R, EDNRB, KISS1R, GRIA2, RASGRF1, NMU, CHRNA3	640	153	13528	2.34861	0.998754	0.0335467	4.16396
GOTERM_BP_FAT	GO:0051969~regulation of transmission of nerve impulse	16	2.14477	0.00404801	SNCAIP, GLRA1, PTGS2, GRIK1, DRD5, DRD4, CTNND2, CDH2, SYNGR1, GDNF, NPY5R, KISS1R, GRIA2, RASGRF1, NMU, CHRNA3	640	147	13528	2.30068	0.999989	0.0514182	6.99436
GOTERM_BP_FAT	GO:0050804~regulation of synaptic transmission	14	1.87668	0.0121303	SNCAIP, PTGS2, GRIK1, DRD5, DRD4, CTNND2, SYNGR1, GDNF, NPY5R, KISS1R, GRIA2, RASGRF1, NMU, CHRNA3	640	136	13528	2.17592	1	0.130171	19.6011
Annotation Cluster 44	Enrichment Score: 2.675184126845856
Category	Term	Count	%	PValue	Genes	List Total	Pop Hits	Pop Total	Fold Enrichment	Bonferroni	Benjamini	FDR
UP_SEQ_FEATURE	domain:Fibronectin type-III 2	17	2.27882	4.45049e-05	DCC, PTPRJ, PTPRM, TNC, EPHA10, PTPRT, PTPRO, EPHA2, NCAM2, EPHA7, COL14A1, EPHA8, KAL1, CNTN1, VWA1, BOC, FN1	743	130	19113	3.36392	0.0846357	0.00629675	0.0764324
UP_SEQ_FEATURE	domain:Fibronectin type-III 1	17	2.27882	4.89065e-05	DCC, PTPRJ, PTPRM, TNC, EPHA10, PTPRT, PTPRO, EPHA2, NCAM2, EPHA7, COL14A1, EPHA8, KAL1, CNTN1, VWA1, BOC, FN1	743	131	19113	3.33824	0.0926071	0.0064577	0.0839888
INTERPRO	IPR008957:Fibronectin, type III-like fold	20	2.68097	0.000333696	DCC, PTPRJ, PTPRM, PTPRZ1, TNC, EPHA10, PTPRT, PTPRO, EPHA2, FNDC4, NCAM2, EPHA7, COL14A1, EPHA8, KAL1, CNTN1, LRFN5, VWA1, BOC, FN1	711	184	16659	2.54678	0.286393	0.0159393	0.526661
INTERPRO	IPR003961:Fibronectin, type III	20	2.68097	0.00049948	DCC, PTPRJ, PTPRM, PTPRZ1, TNC, EPHA10, PTPRT, PTPRO, EPHA2, FNDC4, NCAM2, EPHA7, COL14A1, EPHA8, KAL1, CNTN1, LRFN5, VWA1, BOC, FN1	711	190	16659	2.46636	0.396555	0.0192395	0.787346
UP_SEQ_FEATURE	domain:Fibronectin type-III 4	10	1.34048	0.000612579	DCC, PTPRJ, PTPRM, COL14A1, TNC, KAL1, CNTN1, PTPRT, PTPRO, FN1	743	62	19113	4.14905	0.704051	0.0411159	1.04722
UP_SEQ_FEATURE	domain:Fibronectin type-III 3	11	1.47453	0.00137843	DCC, PTPRJ, PTPRM, COL14A1, TNC, KAL1, CNTN1, PTPRT, PTPRO, BOC, FN1	743	83	19113	3.40922	0.935484	0.0753219	2.34194
SMART	SM00060:FN3	20	2.68097	0.00589498	DCC, PTPRJ, PTPRM, PTPRZ1, TNC, EPHA10, PTPRT, PTPRO, EPHA2, FNDC4, NCAM2, EPHA7, COL14A1, EPHA8, KAL1, CNTN1, LRFN5, VWA1, BOC, FN1	484	190	9079	1.97455	0.707644	0.0974056	7.18685
UP_SEQ_FEATURE	domain:Fibronectin type-III 6	6	0.80429	0.00639074	DCC, PTPRJ, COL14A1, TNC, PTPRO, FN1	743	31	19113	4.97886	0.999997	0.251382	10.4297
UP_SEQ_FEATURE	domain:Fibronectin type-III 7	5	0.670241	0.0128891	PTPRJ, COL14A1, TNC, PTPRO, FN1	743	24	19113	5.35919	1	0.379576	19.9785
UP_SEQ_FEATURE	domain:Fibronectin type-III 8	5	0.670241	0.0128891	PTPRJ, COL14A1, TNC, PTPRO, FN1	743	24	19113	5.35919	1	0.379576	19.9785
UP_SEQ_FEATURE	domain:Fibronectin type-III 5	6	0.80429	0.0295343	DCC, PTPRJ, COL14A1, TNC, PTPRO, FN1	743	45	19113	3.42988	1	0.54808	40.2528
UP_SEQ_FEATURE	domain:Fibronectin type-III 9	3	0.402145	0.139571	PTPRJ, TNC, FN1	743	17	19113	4.53955	1	0.913561	92.4422
Annotation Cluster 45	Enrichment Score: 2.6677667118231234
Category	Term	Count	%	PValue	Genes	List Total	Pop Hits	Pop Total	Fold Enrichment	Bonferroni	Benjamini	FDR
GOTERM_BP_FAT	GO:0048706~embryonic skeletal system development	13	1.74263	0.000244042	RBP4, GSC, SIX2, HOXD10, DLX1, HOXB2, HOXB8, PAX7, SIX1, HOXA9, HOXB9, COL1A1, ALX4	640	77	13528	3.56867	0.496456	0.00485403	0.435357
GOTERM_BP_FAT	GO:0048705~skeletal system morphogenesis	15	2.01072	0.00079273	GSC, SIX2, SOX9, MMP2, HOXD10, HOXD11, HOXB2, BARX2, HOXD8, HOXB8, SIX1, ROR2, COL1A1, ALX4, BMPR1B	640	112	13528	2.83092	0.892391	0.0133394	1.40766
GOTERM_BP_FAT	GO:0048704~embryonic skeletal system morphogenesis	7	0.938338	0.0512992	GSC, HOXB2, HOXB8, SIX1, SIX2, ALX4, HOXD10	640	57	13528	2.59583	1	0.379683	60.9917
Annotation Cluster 46	Enrichment Score: 2.665881194615296
Category	Term	Count	%	PValue	Genes	List Total	Pop Hits	Pop Total	Fold Enrichment	Bonferroni	Benjamini	FDR
GOTERM_BP_FAT	GO:0014706~striated muscle tissue development	17	2.27882	0.000147026	RBP4, MYOD1, TBX2, TBX5, ERBB2, TNC, CACNB4, PROX1, HOXD10, HAND1, PAX7, SIX1, VGLL2, FOXC1, RARB, NRG1, NR2F2	640	119	13528	3.01964	0.33855	0.00307973	0.262501
GOTERM_BP_FAT	GO:0060537~muscle tissue development	17	2.27882	0.000262003	RBP4, MYOD1, TBX2, TBX5, ERBB2, TNC, CACNB4, PROX1, HOXD10, HAND1, PAX7, SIX1, VGLL2, FOXC1, RARB, NRG1, NR2F2	640	125	13528	2.8747	0.521255	0.00503241	0.467328
GOTERM_BP_FAT	GO:0007517~muscle organ development	22	2.94906	0.00102623	RBP4, MYOD1, GSC, TBX2, TBX5, ERBB2, TNC, CHODL, CACNB4, PROX1, HOXD10, MSX1, HAND1, PAX7, TEAD4, SIX1, VGLL2, FOXC1, RARB, NR2F2, ALX4, NRG1	640	211	13528	2.20391	0.944214	0.0162653	1.81872
GOTERM_BP_FAT	GO:0007519~skeletal muscle tissue development	9	1.20643	0.0121644	MYOD1, TNC, PAX7, ERBB2, SIX1, VGLL2, CACNB4, NR2F2, HOXD10	640	66	13528	2.88239	1	0.130021	19.6507
GOTERM_BP_FAT	GO:0060538~skeletal muscle organ development	9	1.20643	0.0121644	MYOD1, TNC, PAX7, ERBB2, SIX1, VGLL2, CACNB4, NR2F2, HOXD10	640	66	13528	2.88239	1	0.130021	19.6507
GOTERM_BP_FAT	GO:0048738~cardiac muscle tissue development	8	1.07239	0.0172816	RBP4, HAND1, TBX2, TBX5, FOXC1, RARB, NRG1, PROX1	640	57	13528	2.96667	1	0.17118	26.7748
Annotation Cluster 47	Enrichment Score: 2.5638557720786745
Category	Term	Count	%	PValue	Genes	List Total	Pop Hits	Pop Total	Fold Enrichment	Bonferroni	Benjamini	FDR
INTERPRO	IPR003893:Iroquois-class homeodomain protein	4	0.536193	0.00139971	IRX4, IRX3, IRX5, IRX2	711	6	16659	15.6203	0.757342	0.044653	2.19177
SMART	SM00548:IRO	4	0.536193	0.00265223	IRX4, IRX3, IRX5, IRX2	484	6	9079	12.5055	0.424431	0.0537416	3.29459
UP_SEQ_FEATURE	DNA-binding region:Homeobox; TALE-type	5	0.670241	0.00548003	IRX4, IRX3, MEIS2, IRX5, IRX2	743	19	19113	6.7695	0.999982	0.238884	9.00871
Annotation Cluster 48	Enrichment Score: 2.5288648784437706
Category	Term	Count	%	PValue	Genes	List Total	Pop Hits	Pop Total	Fold Enrichment	Bonferroni	Benjamini	FDR
GOTERM_BP_FAT	GO:0014706~striated muscle tissue development	17	2.27882	0.000147026	RBP4, MYOD1, TBX2, TBX5, ERBB2, TNC, CACNB4, PROX1, HOXD10, HAND1, PAX7, SIX1, VGLL2, FOXC1, RARB, NRG1, NR2F2	640	119	13528	3.01964	0.33855	0.00307973	0.262501
GOTERM_BP_FAT	GO:0060537~muscle tissue development	17	2.27882	0.000262003	RBP4, MYOD1, TBX2, TBX5, ERBB2, TNC, CACNB4, PROX1, HOXD10, HAND1, PAX7, SIX1, VGLL2, FOXC1, RARB, NRG1, NR2F2	640	125	13528	2.8747	0.521255	0.00503241	0.467328
GOTERM_BP_FAT	GO:0051146~striated muscle cell differentiation	13	1.74263	0.000850323	MYOD1, NOS1, ERBB2, TNC, TBX5, CACNB4, PROX1, KRT19, BARX2, CHRNB1, RARB, NRG1, ADAM12	640	88	13528	3.12259	0.908487	0.014217	1.5092
GOTERM_BP_FAT	GO:0042692~muscle cell differentiation	15	2.01072	0.00169305	MYOD1, NOS1, TBX2, ERBB2, TNC, TBX5, FGF10, CACNB4, PROX1, KRT19, BARX2, RARB, CHRNB1, NRG1, ADAM12	640	121	13528	2.62035	0.991462	0.0247578	2.98368
GOTERM_BP_FAT	GO:0055002~striated muscle cell development	6	0.80429	0.0977484	KRT19, TNC, ERBB2, CHRNB1, CACNB4, PROX1	640	52	13528	2.43894	1	0.557136	84.0989
GOTERM_BP_FAT	GO:0055001~muscle cell development	6	0.80429	0.123808	KRT19, TNC, ERBB2, CHRNB1, CACNB4, PROX1	640	56	13528	2.26473	1	0.632645	90.5834
Annotation Cluster 49	Enrichment Score: 2.451189063529655
Category	Term	Count	%	PValue	Genes	List Total	Pop Hits	Pop Total	Fold Enrichment	Bonferroni	Benjamini	FDR
GOTERM_BP_FAT	GO:0021543~pallium development	10	1.34048	0.000253393	BBS1, DLX1, WNT3A, SOX2, PAX6, LHX6, ID4, RELN, NR2E1, TP73	640	46	13528	4.59511	0.509523	0.0049009	0.452004
GOTERM_BP_FAT	GO:0021872~generation of neurons in the forebrain	6	0.80429	0.000467967	DLX1, SOX1, WNT3A, SOX2, PAX6, LHX6	640	15	13528	8.455	0.73173	0.0083989	0.833253
GOTERM_BP_FAT	GO:0021879~forebrain neuron differentiation	5	0.670241	0.00250501	DLX1, SOX1, SOX2, PAX6, LHX6	640	13	13528	8.12981	0.999133	0.0344686	4.38459
GOTERM_BP_FAT	GO:0021877~forebrain neuron fate commitment	3	0.402145	0.0202532	DLX1, PAX6, LHX6	640	5	13528	12.6825	1	0.193146	30.6336
GOTERM_BP_FAT	GO:0002088~lens development in camera-type eye	4	0.536193	0.0922025	SOX1, SOX2, PAX6, PROX1	640	23	13528	3.67609	1	0.540176	82.2581
Annotation Cluster 50	Enrichment Score: 2.3342451789108996
Category	Term	Count	%	PValue	Genes	List Total	Pop Hits	Pop Total	Fold Enrichment	Bonferroni	Benjamini	FDR
UP_SEQ_FEATURE	zinc finger region:GATA-type 2	4	0.536193	0.00106732	GATA2, GATA5, GATA3, GATA4	743	6	19113	17.1494	0.880196	0.0641587	1.81792
UP_SEQ_FEATURE	zinc finger region:GATA-type 1	4	0.536193	0.00106732	GATA2, GATA5, GATA3, GATA4	743	6	19113	17.1494	0.880196	0.0641587	1.81792
INTERPRO	IPR013088:Zinc finger, NHR/GATA-type	9	1.20643	0.00131347	GATA2, GATA5, THRB, GATA3, GATA4, NR2F6, RARB, NR2F2, NR2E1	711	51	16659	4.13477	0.735201	0.0447863	2.05802
INTERPRO	IPR000679:Zinc finger, GATA-type	4	0.536193	0.0285136	GATA2, GATA5, GATA3, GATA4	711	16	16659	5.85759	1	0.366802	36.7257
SMART	SM00401:ZnF_GATA	4	0.536193	0.0499706	GATA2, GATA5, GATA3, GATA4	484	16	9079	4.68957	0.999977	0.347212	47.62
Annotation Cluster 51	Enrichment Score: 2.3341644774816497
Category	Term	Count	%	PValue	Genes	List Total	Pop Hits	Pop Total	Fold Enrichment	Bonferroni	Benjamini	FDR
GOTERM_BP_FAT	GO:0048608~reproductive structure development	21	2.81501	1.74581e-06	RBP4, UTF1, HOXA13, FST, FOXA1, DMRT1, DMRT2, HOXB13, MMP14, SOX9, WT1, KDR, CCND1, OSR1, SFRP1, NKX3-1, IDH1, ADAMTS1, FOXC1, SRD5A2, BMPR1B	640	126	13528	3.52292	0.00489546	5.98455e-05	0.00312081
GOTERM_BP_FAT	GO:0045137~development of primary sexual characteristics	19	2.54692	2.82812e-05	RBP4, UTF1, HOXA13, SOX2, FST, DMRT1, DMRT2, MMP14, SOX9, WT1, GJB2, KDR, CCND1, OSR1, IDH1, ADAMTS1, FOXC1, SRD5A2, BMPR1B	640	127	13528	3.1623	0.0764217	0.000756853	0.0505441
GOTERM_BP_FAT	GO:0007548~sex differentiation	21	2.81501	2.84003e-05	RBP4, UTF1, HOXA13, DMRT3, SOX2, FST, DMRT1, DMRT2, MMP14, SOX9, WT1, GJB2, KDR, CCND1, OSR1, IDH1, ROR2, ADAMTS1, FOXC1, SRD5A2, BMPR1B	640	151	13528	2.93965	0.0767308	0.000752871	0.0507569
GOTERM_BP_FAT	GO:0003006~reproductive developmental process	28	3.75335	0.00011804	RBP4, HOXA13, PTGS2, SOX2, FST, HOXB13, SOX9, WT1, OSR1, NKX3-1, IDH1, SRD5A2, UTF1, DMRT3, FOXA1, DMRT1, DMRT2, MMP14, GJB2, KDR, CCND1, SFRP1, SPAG6, PTGDR, ROR2, FOXC1, ADAMTS1, BMPR1B	640	262	13528	2.25897	0.282392	0.00251072	0.210802
GOTERM_BP_FAT	GO:0008406~gonad development	16	2.14477	0.000245368	RBP4, UTF1, FST, DMRT1, DMRT2, MMP14, SOX9, WT1, KDR, CCND1, OSR1, IDH1, FOXC1, ADAMTS1, SRD5A2, BMPR1B	640	112	13528	3.01964	0.49833	0.00484606	0.437718
GOTERM_BP_FAT	GO:0046546~development of primary male sexual characteristics	11	1.47453	0.000878527	RBP4, UTF1, CCND1, HOXA13, SOX2, DMRT1, DMRT2, SRD5A2, SOX9, WT1, GJB2	640	65	13528	3.57712	0.915468	0.014428	1.55889
GOTERM_BP_FAT	GO:0046661~male sex differentiation	11	1.47453	0.00217484	RBP4, UTF1, CCND1, HOXA13, SOX2, DMRT1, DMRT2, SRD5A2, SOX9, WT1, GJB2	640	73	13528	3.1851	0.997802	0.0310547	3.81726
GOTERM_BP_FAT	GO:0048806~genitalia development	6	0.80429	0.00383165	RBP4, HOXA13, SOX2, ROR2, SRD5A2, GJB2	640	23	13528	5.51413	0.999979	0.0496293	6.63252
GOTERM_BP_FAT	GO:0008584~male gonad development	8	1.07239	0.0106953	RBP4, UTF1, CCND1, DMRT1, DMRT2, SRD5A2, SOX9, WT1	640	52	13528	3.25192	1	0.118335	17.4876
GOTERM_BP_FAT	GO:0007530~sex determination	5	0.670241	0.0108403	PTGDR, DMRT1, DMRT2, SOX9, WT1	640	19	13528	5.5625	1	0.119381	17.7034
GOTERM_BP_FAT	GO:0030539~male genitalia development	4	0.536193	0.0370994	HOXA13, SOX2, SRD5A2, GJB2	640	16	13528	5.28437	1	0.305935	49.1257
GOTERM_BP_FAT	GO:0048511~rhythmic process	12	1.60858	0.0397759	HLF, HS3ST2, HTR7, ERBB2, ADAMTS1, FOXC1, GRIN3A, MMP14, BMPR1B, NPY5R, MTNR1A, KDR	640	128	13528	1.98164	1	0.321639	51.5952
GOTERM_BP_FAT	GO:0046545~development of primary female sexual characteristics	8	1.07239	0.0436742	RBP4, FST, IDH1, ADAMTS1, FOXC1, MMP14, BMPR1B, KDR	640	69	13528	2.45072	1	0.341923	54.9903
GOTERM_BP_FAT	GO:0046660~female sex differentiation	8	1.07239	0.0436742	RBP4, FST, IDH1, ADAMTS1, FOXC1, MMP14, BMPR1B, KDR	640	69	13528	2.45072	1	0.341923	54.9903
GOTERM_BP_FAT	GO:0022602~ovulation cycle process	7	0.938338	0.0716102	ERBB2, ADAMTS1, FOXC1, MMP14, BMPR1B, NPY5R, KDR	640	62	13528	2.38649	1	0.469988	73.5064
GOTERM_BP_FAT	GO:0008585~female gonad development	7	0.938338	0.0808586	FST, IDH1, ADAMTS1, FOXC1, MMP14, BMPR1B, KDR	640	64	13528	2.31191	1	0.501967	77.848
GOTERM_BP_FAT	GO:0042698~ovulation cycle	7	0.938338	0.0959182	ERBB2, ADAMTS1, FOXC1, MMP14, BMPR1B, NPY5R, KDR	640	67	13528	2.2084	1	0.550986	83.5123
GOTERM_BP_FAT	GO:0048771~tissue remodeling	5	0.670241	0.271723	ERBB2, FGF10, SEMA3C, FOXC1, MMP14	640	56	13528	1.88728	1	0.868094	99.6546
GOTERM_BP_FAT	GO:0001541~ovarian follicle development	4	0.536193	0.305662	FOXC1, MMP14, BMPR1B, KDR	640	41	13528	2.0622	1	0.896551	99.8528
Annotation Cluster 52	Enrichment Score: 2.321196256225976
Category	Term	Count	%	PValue	Genes	List Total	Pop Hits	Pop Total	Fold Enrichment	Bonferroni	Benjamini	FDR
GOTERM_BP_FAT	GO:0008015~blood circulation	21	2.81501	0.000507108	PTGS2, CORIN, DRD5, TBX20, NPR3, WNT2, CTTNBP2, EDNRB, ADRB3, HOXB2, ADRB1, HRH3, NPY, KCNJ8, HTR7, COL1A2, CACNA1G, FOXC1, HCN4, ADRA1D, EPO	640	186	13528	2.38649	0.759694	0.00904069	0.90265
GOTERM_BP_FAT	GO:0003013~circulatory system process	21	2.81501	0.000507108	PTGS2, CORIN, DRD5, TBX20, NPR3, WNT2, CTTNBP2, EDNRB, ADRB3, HOXB2, ADRB1, HRH3, NPY, KCNJ8, HTR7, COL1A2, CACNA1G, FOXC1, HCN4, ADRA1D, EPO	640	186	13528	2.38649	0.759694	0.00904069	0.90265
GOTERM_BP_FAT	GO:0050880~regulation of blood vessel size	10	1.34048	0.000759233	WNT2, ADRB3, CTTNBP2, EDNRB, ADRB1, KCNJ8, DRD5, CACNA1G, FOXC1, ADRA1D	640	53	13528	3.98821	0.881757	0.0130128	1.34856
GOTERM_BP_FAT	GO:0035150~regulation of tube size	10	1.34048	0.000759233	WNT2, ADRB3, CTTNBP2, EDNRB, ADRB1, KCNJ8, DRD5, CACNA1G, FOXC1, ADRA1D	640	53	13528	3.98821	0.881757	0.0130128	1.34856
GOTERM_BP_FAT	GO:0003018~vascular process in circulatory system	10	1.34048	0.00147928	WNT2, ADRB3, CTTNBP2, EDNRB, ADRB1, KCNJ8, DRD5, CACNA1G, FOXC1, ADRA1D	640	58	13528	3.6444	0.984413	0.0227286	2.61165
GOTERM_BP_FAT	GO:0001993~regulation of systemic arterial blood pressure by norepinephrine-epinephrine	4	0.536193	0.00318258	ADRB3, ADRB1, DRD5, ADRA1D	640	7	13528	12.0786	0.999872	0.0421646	5.53901
GOTERM_BP_FAT	GO:0042311~vasodilation	6	0.80429	0.00666471	WNT2, ADRB3, CTTNBP2, EDNRB, ADRB1, KCNJ8	640	26	13528	4.87788	1	0.0784765	11.267
GOTERM_BP_FAT	GO:0042310~vasoconstriction	4	0.536193	0.0435121	EDNRB, DRD5, CACNA1G, ADRA1D	640	17	13528	4.97353	1	0.341795	54.8537
GOTERM_BP_FAT	GO:0003044~regulation of systemic arterial blood pressure mediated by a chemical signal	4	0.536193	0.132985	ADRB3, ADRB1, DRD5, ADRA1D	640	27	13528	3.13148	1	0.656878	92.199
GOTERM_BP_FAT	GO:0003073~regulation of systemic arterial blood pressure	4	0.536193	0.228067	ADRB3, ADRB1, DRD5, ADRA1D	640	35	13528	2.41571	1	0.819516	99.022
Annotation Cluster 53	Enrichment Score: 2.2161613575003094
Category	Term	Count	%	PValue	Genes	List Total	Pop Hits	Pop Total	Fold Enrichment	Bonferroni	Benjamini	FDR
GOTERM_BP_FAT	GO:0033273~response to vitamin	11	1.47453	0.000992509	ALDH1A2, RBP4, CYP24A1, CCND1, PTGS2, CD44, IGFBP7, SOX2, BMP7, IGFBP2, MEST	640	66	13528	3.52292	0.93866	0.0160054	1.75945
GOTERM_BP_FAT	GO:0007584~response to nutrient	16	2.14477	0.00253552	RBP4, CYP24A1, PTGS2, IGFBP7, SOX2, ALDH1A2, SSTR2, CCND1, CDKN2B, CD44, ALOX5, COL1A1, IGFBP2, BMP7, SST, MEST	640	140	13528	2.41571	0.999204	0.0347119	4.43687
GOTERM_BP_FAT	GO:0009991~response to extracellular stimulus	21	2.81501	0.00387858	RBP4, CYP24A1, NES, PTGS2, IGFBP7, SOX2, PCSK1, ALDH1A2, SSTR2, CCND1, CDKN2B, CD44, MYOCD, NPY, SFRP2, COL1A1, ALOX5, BMP7, IGFBP2, SST, MEST	640	220	13528	2.01767	0.999982	0.0499929	6.71111
GOTERM_BP_FAT	GO:0031667~response to nutrient levels	19	2.54692	0.00566781	RBP4, CYP24A1, NES, PTGS2, IGFBP7, SOX2, PCSK1, ALDH1A2, SSTR2, CCND1, CDKN2B, NPY, CD44, COL1A1, ALOX5, BMP7, IGFBP2, SST, MEST	640	197	13528	2.03864	1	0.0685485	9.66157
GOTERM_BP_FAT	GO:0033189~response to vitamin A	7	0.938338	0.0133531	ALDH1A2, RBP4, CD44, IGFBP7, SOX2, IGFBP2, MEST	640	42	13528	3.52292	1	0.137733	21.3617
GOTERM_BP_FAT	GO:0032526~response to retinoic acid	5	0.670241	0.0683221	RBP4, IGFBP7, SOX2, IGFBP2, MEST	640	33	13528	3.20265	1	0.45575	71.778
Annotation Cluster 54	Enrichment Score: 2.063775990785266
Category	Term	Count	%	PValue	Genes	List Total	Pop Hits	Pop Total	Fold Enrichment	Bonferroni	Benjamini	FDR
GOTERM_BP_FAT	GO:0048593~camera-type eye morphogenesis	9	1.20643	0.000929397	RBP4, PTPRM, IRX5, SOX1, ALDH1A3, SOX2, PTF1A, BMP7, PROX1	640	44	13528	4.32358	0.926741	0.0151689	1.64845
GOTERM_BP_FAT	GO:0048048~embryonic eye morphogenesis	5	0.670241	0.00180101	ALDH1A3, VAX2, RARB, BMP7, PROX1	640	12	13528	8.80729	0.9937	0.0261811	3.17107
GOTERM_BP_FAT	GO:0048596~embryonic camera-type eye morphogenesis	3	0.402145	0.0516146	ALDH1A3, BMP7, PROX1	640	8	13528	7.92656	1	0.380593	61.2228
GOTERM_BP_FAT	GO:0031076~embryonic camera-type eye development	3	0.402145	0.0643289	ALDH1A3, BMP7, PROX1	640	9	13528	7.04583	1	0.436357	69.5356
Annotation Cluster 55	Enrichment Score: 2.0631310690764355
Category	Term	Count	%	PValue	Genes	List Total	Pop Hits	Pop Total	Fold Enrichment	Bonferroni	Benjamini	FDR
INTERPRO	IPR001791:Laminin G	10	1.34048	9.83789e-05	LAMA1, NELL1, CNTNAP3, CNTNAP2, CELSR1, COL5A3, GAS6, COL5A1, SLIT2, SLIT3	711	45	16659	5.20675	0.0946792	0.00707953	0.155539
INTERPRO	IPR012680:Laminin G, subdomain 2	9	1.20643	0.00034108	LAMA1, CNTNAP3, CNTNAP2, CELSR1, COL5A3, GAS6, COL5A1, SLIT2, SLIT3	711	42	16659	5.0208	0.291703	0.0155546	0.538287
SMART	SM00282:LamG	10	1.34048	0.000504272	LAMA1, NELL1, CNTNAP3, CNTNAP2, CELSR1, COL5A3, GAS6, COL5A1, SLIT2, SLIT3	484	45	9079	4.1685	0.099599	0.0343672	0.634251
INTERPRO	IPR013320:Concanavalin A-like lectin/glucanase, subgroup	9	1.20643	0.0165659	LAMA1, NPTX2, CNTNAP3, CNTNAP2, CELSR1, GAS6, COL5A1, SLIT2, SLIT3	711	77	16659	2.73862	1	0.268566	23.2255
UP_SEQ_FEATURE	domain:Laminin G-like 2	5	0.670241	0.0247453	LAMA1, CNTNAP3, CNTNAP2, CELSR1, GAS6	743	29	19113	4.43519	1	0.499173	34.98
UP_SEQ_FEATURE	domain:Laminin G-like 1	5	0.670241	0.0247453	LAMA1, CNTNAP3, CNTNAP2, CELSR1, GAS6	743	29	19113	4.43519	1	0.499173	34.98
UP_SEQ_FEATURE	domain:Laminin G-like	3	0.402145	0.0767835	COL5A1, SLIT2, SLIT3	743	12	19113	6.43102	1	0.798805	74.6539
UP_SEQ_FEATURE	domain:Laminin G-like 4	3	0.402145	0.11327	LAMA1, CNTNAP3, CNTNAP2	743	15	19113	5.14482	1	0.876969	87.322
UP_SEQ_FEATURE	domain:Laminin G-like 3	3	0.402145	0.181056	LAMA1, CNTNAP3, CNTNAP2	743	20	19113	3.85861	1	0.945972	96.7663
Annotation Cluster 56	Enrichment Score: 1.9903617370697784
Category	Term	Count	%	PValue	Genes	List Total	Pop Hits	Pop Total	Fold Enrichment	Bonferroni	Benjamini	FDR
INTERPRO	IPR008365:Prostanoid receptor	4	0.536193	0.00367546	PTGER2, PTGER3, PTGDR, PTGFR	711	8	16659	11.7152	0.975832	0.0982423	5.65947
GOTERM_MF_FAT	GO:0004955~prostaglandin receptor activity	4	0.536193	0.00704078	PTGER2, PTGER3, PTGDR, PTGFR	612	9	12983	9.42847	0.995443	0.175138	10.2178
GOTERM_MF_FAT	GO:0004954~prostanoid receptor activity	4	0.536193	0.00971002	PTGER2, PTGER3, PTGDR, PTGFR	612	10	12983	8.48562	0.999416	0.219769	13.8298
GOTERM_MF_FAT	GO:0004953~icosanoid receptor activity	4	0.536193	0.00971002	PTGER2, PTGER3, PTGDR, PTGFR	612	10	12983	8.48562	0.999416	0.219769	13.8298
BIOCARTA	h_eicosanoidPathway:Eicosanoid Metabolism	5	0.670241	0.0164782	PTGER2, PTGER3, PTGS2, ALOX5, PTGFR	71	21	1437	4.81891	0.844472	0.844472	17.1674
PIR_SUPERFAMILY	PIRSF001962:G protein-coupled prostanoid receptor	3	0.402145	0.028415	PTGER2, PTGER3, PTGFR	344	6	7396	10.75	0.999969	0.772933	32.693
Annotation Cluster 57	Enrichment Score: 1.988640735740938
Category	Term	Count	%	PValue	Genes	List Total	Pop Hits	Pop Total	Fold Enrichment	Bonferroni	Benjamini	FDR
UP_SEQ_FEATURE	short sequence motif:Selectivity filter	12	1.60858	1.01171e-05	KCNS3, KCNC1, KCNC3, KCNJ6, KCNJ8, KCNB2, KCNA2, KCNB1, KCNJ10, KCNA5, KCNJ2, KCNG1	743	57	19113	5.4156	0.019902	0.00182585	0.0173798
GOTERM_MF_FAT	GO:0005242~inward rectifier potassium channel activity	6	0.80429	0.00306731	KCNJ6, KCNJ8, KCNK6, KCNJ10, KCNJ2, KCNK1	612	22	12983	5.78565	0.904052	0.089497	4.57812
GOTERM_MF_FAT	GO:0015272~ATP-activated inward rectifier potassium channel activity	3	0.402145	0.0124526	KCNJ8, KCNJ10, KCNJ2	612	4	12983	15.9105	0.99993	0.251533	17.3993
UP_SEQ_FEATURE	site:Role in the control of polyamine-mediated channel gating and in the blocking by intracellular magnesium	4	0.536193	0.0187011	KCNJ6, KCNJ8, KCNJ10, KCNJ2	743	15	19113	6.85976	1	0.448665	27.6988
UP_SEQ_FEATURE	region of interest:H5 (pore-forming helix)	4	0.536193	0.0223654	KCNJ6, KCNJ8, KCNJ10, KCNJ2	743	16	19113	6.43102	1	0.473796	32.1996
INTERPRO	IPR001838:Potassium channel, inwardly rectifying, Kir-like	4	0.536193	0.0285136	KCNJ6, KCNJ8, KCNJ10, KCNJ2	711	16	16659	5.85759	1	0.366802	36.7257
INTERPRO	IPR016449:Potassium channel, inwardly rectifying, Kir	4	0.536193	0.0285136	KCNJ6, KCNJ8, KCNJ10, KCNJ2	711	16	16659	5.85759	1	0.366802	36.7257
INTERPRO	IPR013521:Potassium channel, inwardly rectifying, Kir, conserved region 2	4	0.536193	0.0285136	KCNJ6, KCNJ8, KCNJ10, KCNJ2	711	16	16659	5.85759	1	0.366802	36.7257
INTERPRO	IPR013518:Potassium channel, inwardly rectifying, Kir, cytoplasmic	4	0.536193	0.0285136	KCNJ6, KCNJ8, KCNJ10, KCNJ2	711	16	16659	5.85759	1	0.366802	36.7257
PIR_SUPERFAMILY	PIRSF005465:G protein-activated inward rectifier potassium channel	4	0.536193	0.0353276	KCNJ6, KCNJ8, KCNJ10, KCNJ2	344	16	7396	5.375	0.999998	0.801804	38.98
PIR_SUPERFAMILY	PIRSF005465:GIRK_kir	4	0.536193	0.0353276	KCNJ6, KCNJ8, KCNJ10, KCNJ2	344	16	7396	5.375	0.999998	0.801804	38.98
Annotation Cluster 58	Enrichment Score: 1.9624298803601137
Category	Term	Count	%	PValue	Genes	List Total	Pop Hits	Pop Total	Fold Enrichment	Bonferroni	Benjamini	FDR
GOTERM_CC_FAT	GO:0070161~anchoring junction	19	2.54692	0.000289036	JUB, PTPRM, LIMK1, CTNND2, FBLIM1, CDH1, CDH2, ARHGAP24, CDH3, JUP, WNT2, CTTNBP2, PTK2, CD44, PKP2, PPL, DSC3, DSC2, PARVA	532	172	12782	2.65407	0.0951815	0.00475158	0.393912
GOTERM_CC_FAT	GO:0005912~adherens junction	16	2.14477	0.00199669	JUB, PTPRM, LIMK1, CTNND2, FBLIM1, CDH1, CDH2, ARHGAP24, CDH3, JUP, WNT2, CTTNBP2, PTK2, CD44, PKP2, PARVA	532	155	12782	2.48014	0.499199	0.0284033	2.692
GOTERM_CC_FAT	GO:0005925~focal adhesion	10	1.34048	0.0258576	WNT2, CTTNBP2, JUB, PTK2, CD44, LIMK1, FBLIM1, CDH1, ARHGAP24, PARVA	532	102	12782	2.35552	0.999884	0.202769	30.0709
GOTERM_CC_FAT	GO:0005924~cell-substrate adherens junction	10	1.34048	0.0321197	WNT2, CTTNBP2, JUB, PTK2, CD44, LIMK1, FBLIM1, CDH1, ARHGAP24, PARVA	532	106	12782	2.26663	0.999988	0.226418	35.965
GOTERM_CC_FAT	GO:0030055~cell-substrate junction	10	1.34048	0.0433708	WNT2, CTTNBP2, JUB, PTK2, CD44, LIMK1, FBLIM1, CDH1, ARHGAP24, PARVA	532	112	12782	2.14521	1	0.27357	45.4136
GOTERM_CC_FAT	GO:0016323~basolateral plasma membrane	14	1.87668	0.0808352	JUB, TRPC1, SLC13A5, LIMK1, ERBB2, FBLIM1, CDH1, ARHGAP24, WNT2, CTTNBP2, PTK2, CD44, RHCG, PARVA	532	203	12782	1.65699	1	0.395185	68.363
Annotation Cluster 59	Enrichment Score: 1.90316261126028
Category	Term	Count	%	PValue	Genes	List Total	Pop Hits	Pop Total	Fold Enrichment	Bonferroni	Benjamini	FDR
INTERPRO	IPR000716:Thyroglobulin type-1	5	0.670241	0.00499393	SMOC2, SMOC1, NID2, IGFBP2, IGFBP3	711	17	16659	6.89129	0.993664	0.121714	7.61547
UP_SEQ_FEATURE	domain:Thyroglobulin type-1 2	3	0.402145	0.00857156	SMOC2, SMOC1, NID2	743	4	19113	19.2931	1	0.289724	13.7478
UP_SEQ_FEATURE	domain:Thyroglobulin type-1 1	3	0.402145	0.00857156	SMOC2, SMOC1, NID2	743	4	19113	19.2931	1	0.289724	13.7478
SMART	SM00211:TY	5	0.670241	0.0108198	SMOC2, SMOC1, NID2, IGFBP2, IGFBP3	484	17	9079	5.51714	0.895939	0.159754	12.823
GOTERM_CC_FAT	GO:0005604~basement membrane	9	1.20643	0.015414	LAMA1, SMOC2, TNC, SMOC1, ADAMTS1, NID2, VWA1, COL5A1, FN1	532	78	12782	2.77227	0.995368	0.142355	19.111
SP_PIR_KEYWORDS	basement membrane	5	0.670241	0.062277	LAMA1, SMOC2, SMOC1, NID2, VWA1	743	39	19235	3.31901	1	0.323959	60.1844
Annotation Cluster 60	Enrichment Score: 1.888832887489149
Category	Term	Count	%	PValue	Genes	List Total	Pop Hits	Pop Total	Fold Enrichment	Bonferroni	Benjamini	FDR
INTERPRO	IPR015526:Frizzled related	9	1.20643	1.80791e-07	FZD9, FZD8, SMO, SFRP1, CORIN, SFRP2, SFRP4, FZD1, FZD2	711	17	16659	12.4043	0.000182763	3.65554e-05	0.000286043
INTERPRO	IPR018933:Netrin module, non-TIMP type	3	0.402145	0.162112	SFRP1, SFRP2, SFRP4	711	17	16659	4.13477	1	0.785944	93.9093
UP_SEQ_FEATURE	domain:NTR	3	0.402145	0.209608	SFRP1, SFRP2, SFRP4	743	22	19113	3.50783	1	0.961063	98.2424
SMART	SM00643:C345C	3	0.402145	0.228002	SFRP1, SFRP2, SFRP4	484	17	9079	3.31028	1	0.697632	96.1776
INTERPRO	IPR001134:Netrin domain	3	0.402145	0.256741	SFRP1, SFRP2, SFRP4	711	23	16659	3.05614	1	0.896949	99.0854
Annotation Cluster 61	Enrichment Score: 1.8829715194583674
Category	Term	Count	%	PValue	Genes	List Total	Pop Hits	Pop Total	Fold Enrichment	Bonferroni	Benjamini	FDR
GOTERM_BP_FAT	GO:0060420~regulation of heart growth	5	0.670241	0.00180101	RBP4, TBX5, GATA4, NRG1, PROX1	640	12	13528	8.80729	0.9937	0.0261811	3.17107
GOTERM_BP_FAT	GO:0046620~regulation of organ growth	7	0.938338	0.00243748	RBP4, PTK2, TBX5, GATA4, FOXC1, NRG1, PROX1	640	30	13528	4.93208	0.998951	0.0338856	4.26883
GOTERM_BP_FAT	GO:0048638~regulation of developmental growth	8	1.07239	0.00615497	NTRK3, MYOD1, RBP4, LIMK1, TBX5, GATA4, NRG1, PROX1	640	47	13528	3.59787	1	0.0736046	10.4495
GOTERM_BP_FAT	GO:0016202~regulation of striated muscle tissue development	8	1.07239	0.00865717	RBP4, MYOCD, TBX5, GATA4, NRG1, IGFBP3, BOC, TWIST1	640	50	13528	3.382	1	0.0991799	14.3954
GOTERM_BP_FAT	GO:0048634~regulation of muscle development	8	1.07239	0.00963695	RBP4, MYOCD, TBX5, GATA4, NRG1, IGFBP3, BOC, TWIST1	640	51	13528	3.31569	1	0.108505	15.8953
GOTERM_BP_FAT	GO:0060043~regulation of cardiac muscle cell proliferation	4	0.536193	0.0130217	RBP4, TBX5, GATA4, NRG1	640	11	13528	7.68636	1	0.137032	20.8882
GOTERM_BP_FAT	GO:0055024~regulation of cardiac muscle tissue development	4	0.536193	0.0130217	RBP4, TBX5, GATA4, NRG1	640	11	13528	7.68636	1	0.137032	20.8882
GOTERM_BP_FAT	GO:0055021~regulation of cardiac muscle growth	4	0.536193	0.0130217	RBP4, TBX5, GATA4, NRG1	640	11	13528	7.68636	1	0.137032	20.8882
GOTERM_BP_FAT	GO:0048738~cardiac muscle tissue development	8	1.07239	0.0172816	RBP4, HAND1, TBX2, TBX5, FOXC1, RARB, NRG1, PROX1	640	57	13528	2.96667	1	0.17118	26.7748
GOTERM_BP_FAT	GO:0035051~cardiac cell differentiation	5	0.670241	0.0410341	MYOCD, TBX5, RARB, NRG1, PROX1	640	28	13528	3.77455	1	0.328275	52.7165
GOTERM_BP_FAT	GO:0055012~ventricular cardiac muscle cell differentiation	3	0.402145	0.0779585	RARB, NRG1, PROX1	640	10	13528	6.34125	1	0.49187	76.5646
GOTERM_BP_FAT	GO:0055007~cardiac muscle cell differentiation	4	0.536193	0.0922025	TBX5, RARB, NRG1, PROX1	640	23	13528	3.67609	1	0.540176	82.2581
Annotation Cluster 62	Enrichment Score: 1.8689648953771507
Category	Term	Count	%	PValue	Genes	List Total	Pop Hits	Pop Total	Fold Enrichment	Bonferroni	Benjamini	FDR
GOTERM_BP_FAT	GO:0045168~cell-cell signaling involved in cell fate specification	5	0.670241	0.0108403	SOX2, SIX1, FGF10, GDNF, HOXD11	640	19	13528	5.5625	1	0.119381	17.7034
GOTERM_BP_FAT	GO:0031128~developmental induction	5	0.670241	0.0108403	SOX2, SIX1, FGF10, GDNF, HOXD11	640	19	13528	5.5625	1	0.119381	17.7034
GOTERM_BP_FAT	GO:0001759~induction of an organ	4	0.536193	0.0210391	SIX1, FGF10, GDNF, HOXD11	640	13	13528	6.50385	1	0.197931	31.6215
Annotation Cluster 63	Enrichment Score: 1.784725727145875
Category	Term	Count	%	PValue	Genes	List Total	Pop Hits	Pop Total	Fold Enrichment	Bonferroni	Benjamini	FDR
GOTERM_BP_FAT	GO:0007369~gastrulation	11	1.47453	0.00157595	FGF8, GSC, HAND1, FOXA2, LHX1, WNT3A, GATA4, FOXC1, BMP7, PPAP2B, SLIT2	640	70	13528	3.32161	0.988127	0.0235542	2.78005
GOTERM_BP_FAT	GO:0007498~mesoderm development	10	1.34048	0.00788126	T, OSR1, HAND1, LHX2, WNT3A, FOXC1, BMP7, SLIT2, MEST, MATK	640	74	13528	2.85642	1	0.0917955	13.1897
GOTERM_BP_FAT	GO:0001704~formation of primary germ layer	7	0.938338	0.010576	HAND1, FOXA2, LHX1, WNT3A, FOXC1, BMP7, SLIT2	640	40	13528	3.69906	1	0.117549	17.3095
GOTERM_BP_FAT	GO:0001707~mesoderm formation	5	0.670241	0.0882267	HAND1, WNT3A, FOXC1, BMP7, SLIT2	640	36	13528	2.93576	1	0.525777	80.8165
GOTERM_BP_FAT	GO:0048332~mesoderm morphogenesis	5	0.670241	0.102875	HAND1, WNT3A, FOXC1, BMP7, SLIT2	640	38	13528	2.78125	1	0.572601	85.639
Annotation Cluster 64	Enrichment Score: 1.7512189409896242
Category	Term	Count	%	PValue	Genes	List Total	Pop Hits	Pop Total	Fold Enrichment	Bonferroni	Benjamini	FDR
INTERPRO	IPR017981:GPCR, family 2-like	12	1.60858	3.36521e-05	FZD9, FZD8, SMO, CRHR2, GPR126, GPR157, GPR124, BAI2, FZD1, FZD2, CELSR1, SCTR	711	59	16659	4.7655	0.0334506	0.00308821	0.0532302
GOTERM_BP_FAT	GO:0007218~neuropeptide signaling pathway	12	1.60858	0.00432159	SSTR2, GLRB, GPR126, GLRA1, NPY, GALR1, PENK, GPR124, BAI2, CELSR1, PKDREJ, NMU	640	93	13528	2.72742	0.999995	0.0543148	7.45
PIR_SUPERFAMILY	PIRSF800007:secretin receptor-like G protein-coupled receptors	7	0.938338	0.0121629	CRHR2, GPR126, GPR157, GPR124, BAI2, CELSR1, SCTR	344	42	7396	3.58333	0.98779	0.585671	15.4705
INTERPRO	IPR017983:GPCR, family 2, secretin-like, conserved site	7	0.938338	0.0157009	CRHR2, GPR126, GPR157, GPR124, BAI2, CELSR1, SCTR	711	48	16659	3.41693	1	0.264853	22.1501
INTERPRO	IPR001879:GPCR, family 2, extracellular region	5	0.670241	0.0263232	CRHR2, GPR124, BAI2, CELSR1, SCTR	711	27	16659	4.33896	1	0.348243	34.4304
INTERPRO	IPR000832:GPCR, family 2, secretin-like	6	0.80429	0.04508	CRHR2, GPR126, GPR157, BAI2, CELSR1, SCTR	711	46	16659	3.05614	1	0.458613	51.8005
SMART	SM00008:HormR	5	0.670241	0.0525921	CRHR2, GPR124, BAI2, CELSR1, SCTR	484	27	9079	3.47375	0.999987	0.350923	49.4143
INTERPRO	IPR000203:GPS	5	0.670241	0.0770489	GPR126, GPR124, BAI2, CELSR1, PKDREJ	711	38	16659	3.08294	1	0.60613	71.8767
SMART	SM00303:GPS	5	0.670241	0.141407	GPR126, GPR124, BAI2, CELSR1, PKDREJ	484	38	9079	2.46819	1	0.556529	85.3862
UP_SEQ_FEATURE	domain:GPS	4	0.536193	0.162822	GPR126, GPR124, BAI2, CELSR1	743	36	19113	2.85823	1	0.933885	95.2793
Annotation Cluster 65	Enrichment Score: 1.7191116338490553
Category	Term	Count	%	PValue	Genes	List Total	Pop Hits	Pop Total	Fold Enrichment	Bonferroni	Benjamini	FDR
GOTERM_BP_FAT	GO:0048589~developmental growth	12	1.60858	0.00255977	NOTCH3, INA, SMO, PTGS2, PAX7, POU4F3, CYFIP1, POU4F2, FGF10, BMPR1B, PLAU, HOXD11	640	87	13528	2.91552	0.999257	0.0348689	4.4784
GOTERM_BP_FAT	GO:0031099~regeneration	8	1.07239	0.0436742	NOTCH3, INA, SMO, CCND1, PAX7, FGF10, GAS6, PLAU	640	69	13528	2.45072	1	0.341923	54.9903
GOTERM_BP_FAT	GO:0042246~tissue regeneration	5	0.670241	0.0622642	NOTCH3, INA, PAX7, FGF10, PLAU	640	32	13528	3.30273	1	0.428492	68.3113
Annotation Cluster 66	Enrichment Score: 1.6987920050533962
Category	Term	Count	%	PValue	Genes	List Total	Pop Hits	Pop Total	Fold Enrichment	Bonferroni	Benjamini	FDR
[truncated: 1,869 more rows]
