# Supplementary material for: Aging effects on DNA methylation modules in human brain and blood tissue
Source: Genome Biol. 2012 Oct 3;13(10):R97. doi: 10.1186/gb-2012-13-10-r97 (PMC4053733; doi:10.1186/gb-2012-13-10-r97)
Supplement: Additional file 7 — Enrichment analysis using the userListEnrichment function. The comma delimited file shows the results of a gene list enrichment analysis using the userListEnrichment function [25]. This function was used to assess whether the top 1,000 aging-related module genes (highest average kMEgreen) are significantly enriched (hypergeometric test) with genes that are part of the brain-, blood- and stem cell-related lists curated from the literature. The userListEnrichment function was used to study the properties of lists of genes whose promoters contain CpG sites that are part of the aging related (green) module. [file gb-2012-13-10-r97-S7.CSV]

InputCategories	UserDefinedCategories	Type	Pvalue.BonferroniCorrected	NumGenes	CategoryGenes
green	Polycomb_genes_(PGSTs)_repressed_by_SCs_(Table_S9)__Lee	StemCells	2.55E-113	232	ABCC3, ACADL, ACTL6B, ADAM12, ADAMTS5, ADRB1, ADRB3, ADRBK2, ALDH1L1, ALOX15, ALOX5, ALX4, APBA1, ATBF1, BAI2, BHMT, BMPR1B, C14orf132, C1orf76, CA3, CACNA1D, CACNA1G, CACNB4, CBLN4, CCNA1, CD44, CDH11, CDH13, CDX2, CEBPD, CHODL, CHRNA3, COLEC12, CRABP1, CTNND2, CXCL1, CYFIP1, CYP26B1, DCAMKL1, DFNA5, DKFZP564O0823, DKK1, DKK2, DLX1, DLX3, DLX5, DMRT2, DMRT3, DRD4, DRD5, EBF3, EN1, EPB41L4B, EPS8…
green	Annotated_genes_bound_by_Suz12_(Table_S8)__Lee	StemCells	5.34E-106	235	ABCA1, ABCA3, ACADL, ADAMTS5, ADRB3, ALDH1A2, ALDH1A3, ALDH1L1, ALOX15, ALOX5, ALX4, ATP8A2, BMP7, BMPR1B, BRUNOL6, BTBD3, CA3, CACNA1D, CACNA1G, CBLN2, CBLN4, CCNA1, CCR10, CD44, CDH11, CDH13, CDH8, CDKN2A, CDKN2B, CDX2, CELSR1, CHODL, CHRNA3, CNTNAP2, COLEC12, CRABP1, CTNND2, CYGB, CYP26B1, DCAMKL1, DFNA5, DKFZP564O0823, DKK1, DKK2, DLX1, DLX3, DLX5, DMRT2, DMRT3, DRD4, EBF3, EN1, EPB41L3, EYA4…
green	Developmental_transcription_factors_bound_by_Suz12_(Table_S11)__Lee	StemCells	1.87E-40	67	ALX4, CDX2, DLX1, DLX3, DLX5, DMRT2, DMRT3, EBF3, EN1, EYA4, FOXA1, FOXD3, FOXG1B, GATA2, GATA3, GATA4, GBX2, GSH1, HHEX, HLF, HOXA13, HOXB8, HOXD10, HSF4, ISL1, LHX1, LHX2, LHX4, LHX6, LMX1B, MAFB, MEIS2, MSX1, MYOD1, NEUROG1, NEUROG3, NKX2-2, NKX6-2, NPAS3, NR2E1, ONECUT2, PAX6, PAX7, PAX9, PHOX2A, PITX2, POU4F2, POU4F3, PROX1, PTF1A, RAX, SHOX2, SIM1, SIX1, SOX21, SOX8, SOX9, T, TAL1, TBX2, TB…
green	Developmental_signaling_proteins_bound_by_Suz12_(Table_S12)__Lee	StemCells	2.32E-37	89	ADAMTS5, ADRB3, BMP7, BMPR1B, CBLN2, CBLN4, CCR10, CD44, CELSR1, CHRNA3, CNTNAP2, CRABP1, CTNND2, DCAMKL1, DKK1, DKK2, DRD4, FZD1, FZD2, GAS6, GDNF, GJB2, GNA14, GNAI1, GPR12, GPR26, GPR37, GPR6, GPR83, GRB10, GREM1, GRIA2, GRIK1, GRIN3A, GRM7, HRH3, ICAM4, IGFBP3, JUB, KCNK3, LARGE, LGR5, LOX, MATK, NETO1, NGFB, NOS1, NPAS3, NPR3, NPY, NR2E1, NR2F2, NRG1, NTRK3, NTSR1, PAK7, PCDH8, PCSK1, PDE10A…
green	overexpressed_in_multipotent_primary_hematopoietic_SCs_(CD133+)__Cui	StemCells	4.31E-15	99	AADAT, ABCA3, ADAMTS1, ADCY6, ADRA2C, ALDH7A1, ARHGAP22, ARL11, ATP8A2, AYTL1, C1orf165, CACHD1, CASKIN2, CD302, CDH2, CNTNAP2, COL5A1, CR1, CRABP1, CRHR2, CRISPLD1, CYFIP1, CYGB, CYP26B1, DFNA5, DIRAS1, DKFZP686A01247, DLX3, EDG2, EPB41L3, EVI1, FAM105A, FAM84A, FLJ21511, FN1, FZD8, GALNT14, GATA3, GNG11, GPR126, GPR26, GRB14, HEYL, HLF, HMGA2, HOXA13, IGFBP2, IGFBP7, KAL1, KCNA2, KCNG1, LECT1, …
green	mutationMouse__JAXdiseaseGene	Brain	2.99E-09	54	ABCA1, ADAMTS1, ALDH1A2, CDKN2A, DLX5, EDNRB, ERBB2, ERRFI1, EVI1, EYA4, FGF10, FGF8, FGFR3, FHIT, FOXC1, FOXE3, FST, FZD9, GFRA1, HBA2, HOXB8, IRAK3, ISL1, JUP, LARGE, LGR5, LIMK1, LOX, LOXL1, MATN3, MEST, MMP14, MSX2, MYOCD, MYOD1, NEIL1, NKX3-1, NOS1, NRG1, PAX6, PHOX2A, PROX1, PTGS2, SHOX2, SLC18A2, SLC2A4, SLIT3, SMARCAD1, SNCB, TBX20, THRB, TLX3, WWTR1, ZIC1
green	Neuron_probable__Cahoy	Brain	9.85E-09	136	ACTL6B, APBA1, ASAM, ATP8A2, ATRNL1, BBS1, BRUNOL6, CACNA1G, CACNA2D1, CACNB4, CADPS, CBLN2, CBLN4, CDH13, CDH8, CECR6, CHODL, CHRNA3, CLSTN1, CNTNAP2, CPLX2, CRABP1, CTTNBP2, CYGB, CYP26B1, DCAMKL1, DFNA5, DIRAS1, DIRAS2, DKKL1, DLX1, EBF3, EPHA7, EPHA8, FABP3, FAM105A, FAM5B, FAM65A, FGF12, FOXG1B, FST, GAB2, GDA, GDAP1L1, GNAZ, GPR12, GPR26, GPR39, GPR6, GPR83, GRB10, GRIA2, GRIK1, GRM7, HCN1,…
green	GABAergicNeuronsInMouseCortex_Sugino__MO	Brain	1.87E-08	41	ACADL, ARHGAP24, ASAM, CADPS, CNTNAP2, CRISPLD1, CTNND2, CTSL, CYGB, DIRAS1, DKFZP686A01247, DLX1, DLX5, EPS8, G0S2, GPR83, GRIK1, HMBOX1, HS3ST1, HSPB8, ID4, KCNIP1, KLF3, LHX6, MAFB, MOXD1, MYCN, NETO1, NGFB, NPY, PLOD2, PTPRZ1, RELN, RPP25, SLC24A3, SNCAIP, SOX2, SST, TGFBI, TUBB2B, WIF1
green	Autism_differential_expression_across_at_least_one_comparison__Voineagu	Brain	2.70E-08	77	ABCA1, ABCC5, ACTL6B, ALDH1A3, ALDH1L1, ANKRD15, ARRDC4, ATRNL1, BTG3, C20orf58, CACHD1, CADPS, CART, CBLN2, CBLN4, CD44, CDH11, CEBPD, CNN3, CPLX2, CYGB, DCAMKL1, DIRAS1, DKFZP564O0823, DLX1, FLJ30834, FNDC4, GLRB, GPR83, GPX3, GRIN3A, HSPB6, HSPB8, IGFBP7, INA, KCNA5, KCNB1, KCNB2, KCNG1, KCNK12, LGI3, LHX6, LIMK1, MATK, MSX1, NEFH, NELL1, NPY, NR2F2, PCSK1, PDE8B, PLOD2, PLXDC2, PPGB, PPM1F, P…
green	Neuron_definite__Cahoy	Brain	3.00E-08	39	ACTL6B, BRUNOL6, CBLN4, CDH8, DIRAS2, DLX1, EPHA7, FABP3, GDA, GPR12, GPR6, GRB10, GRM7, HS3ST2, ICAM5, ISL1, KCNC2, LPL, MATK, NELL1, NETO1, NPR3, OLFM1, PDE10A, PENK, PNMA2, PRMT8, RAB3C, RASGRF1, RELN, SCN3B, SEMA3C, SKIP, SLC10A4, SLC12A5, SST, SSTR2, SULT4A1, TRHDE
green	overexpressed_in_erythrocyte_precursors_(CD36+)__Cui	StemCells	3.53E-07	57	ABCA1, ABHD5, ACSL6, ALOX5, BHMT, CA3, CACNA2D1, CCND1, CCR10, CDH1, CDH11, CDKN2A, CELSR1, COL23A1, CR1, CRABP1, CYR61, EPS8, EYA4, FAM65A, FGFR3, G0S2, GENX-3414, GRIK1, HBA1, HS3ST2, ICAM4, ID4, KCNK1, KITLG, KLF3, KRT19, LGR5, LHX2, LRRTM1, MAFB, MT1G, MT1H, MYO10, MYO3A, NEIL1, NID2, PDE4C, PRG2, PRKCDBP, PTGER3, PTK2, RELN, RGS7, SLC10A4, SLITRK3, SMOC2, SNX9, SST, TLX3, TMEFF2, ZIC1
green	CA1specific_Newrzella__CA1vsCA3	Brain	3.70E-07	46	ADCY6, BTG3, C1orf165, C6orf206, CACNA1G, CCND1, CRHR2, CTNND2, DKFZP564O0823, DMRT2, DTX1, ETV1, FABP3, FAT, FNDC4, FOXA1, GABRB2, GNAZ, GULP1, HBA2, HCN1, HNT, HRH3, HS3ST1, HS3ST2, IMPACT, KCNN2, KCNS3, KCTD8, KIAA0746, LARGE, LGR5, MEIS2, MMP14, NPR3, PCDH17, PENK, PLK2, PTK2, RBP4, RELN, SLC24A3, SST, TAL1, TSPAN13, ZFP2
green	brown_M3_Astrocytes__HumanMeta	Brain	1.06E-05	41	ABCA1, ALDH1L1, ALDH7A1, ANKRD15, BMP7, CD302, CNN3, EDNRB, EPS8, FADS2, FARP1, FAT, FGFR3, HSPB8, ID4, IGFBP7, KAL1, KCNK1, MAGI2, MARCKS, MLF1, MT1G, MYO10, NPAS3, NR2E1, PAX6, PDZRN3, PLCD1, PLOD2, PPAP2B, PRMT8, PTPRZ1, RAB31, RBP1, SLC2A10, SOX2, SOX9, TMEM22, TUBB2B, WWTR1, ZNF667
green	Schizophrenia_possible__DiseaseGenes	Brain	0.000131107	54	ACSL6, ADRBK2, CELSR1, CHODL, CNTN1, CPLX2, DRD4, DRD5, ERBB2, FAM3B, FGFR3, FN1, GABRB2, GDNF, GFRA1, GNAZ, GPC6, GPM6A, GPR78, GRIA2, GRIK1, GRIN3A, GRM7, HTR5A, HTR7, IGFBP3, INA, MAGI2, MEGF10, NEUROG1, NGFB, NOS1, NOTCH3, NPY, NR2E1, NRG1, NTSR1, PAWR, PAX6, PCDH8, PENK, PLA2G7, PTGS2, PTPRZ1, RELN, SFRP1, SLC15A1, SLC18A2, SLC6A2, SLIT3, SST, SULT4A1, SYNGR1, ZNF471
green	brown_M15_Astrocyte__CTX	Brain	0.000175265	56	ABCA1, ACTL6B, ADCY2, AK3L1, ALDH1L1, ALDH7A1, ANKRD15, BMP7, CD302, CDH2, CNN3, EDNRB, EPS8, FABP3, FAT, FGFR3, FLJ21963, GNAZ, HSPB8, ID4, IDH1, IGFBP7, KAL1, KCNS3, LHX2, LR8, MAGI2, MEIS2, MOXD1, MSX1, MYO10, NELL1, NPAS3, NR2E1, PAK7, PAX6, PCSK1, PDE4DIP, PLOD2, PPAP2B, PTPN13, PTPRN, PTPRZ1, RAB31, RBP1, REEP1, SLC30A3, SOX9, SST, SULT4A1, TNC, TUBB2B, UCHL1, WIF1, WWTR1, ZIC1
green	green_glutamatergicNeurons__Sugino/Winden	Brain	0.00055777	24	ABCA1, AK3L1, CCND1, CECR6, CNN3, CNTNAP2, CYGB, EPHA7, FAM105A, GDA, GPR37, GRIK1, ICAM5, KCNC1, ME1, PTGS2, PTK2, PTPRM, RELN, RPP25, SESN2, SNCAIP, ZNF238, ZNF312
green	lightyellow_telencephalicInterneurons__Sugino/Winden	Brain	0.001180565	13	ASAM, DLX1, DLX5, EPS8, FAM65A, G0S2, KCNIP1, LR8, NPY, RGS7, SH3GL2, SOX2, WIF1
green	downInHippocampus__EarlyAD	Brain	0.001648874	8	CDH13, GDF10, NTRK3, PENK, RBP1, RBP4, UCHL1, WIF1
green	mutationMouseAndHuman__JAXdiseaseGene	Brain	0.001687709	44	ABCA1, ABCA3, ACADL, BBS1, COL1A1, COL1A2, COL5A1, DES, EDNRB, FBN2, FGFR3, FLT4, FOXE3, GATA3, GCM2, GDNF, GJB2, GLRA1, GLRB, GNMT, HOXA13, IRS2, JUP, KISS1R, LARGE, LMX1B, LPL, MATN3, MSX1, MSX2, NOS1, PAX2, PAX6, PAX9, PITX2, PLAU, ROR2, SIM1, SOX9, TBX5, THRB, TWIST1, UCHL1, WT1
green	red_ACCandCaudate__HumanChimp	Brain	0.001761617	15	ALDH1L1, ALDH7A1, BMP7, CNN3, FGFR3, ID4, MOXD1, MYO10, NR2E1, PTPRZ1, RAB31, RBP1, SLC12A5, SOX2, SOX9
green	GlutamatergicNeuronsInMouseCortex_Sugino__MO	Brain	0.007372903	34	CCND1, CECR6, CTSZ, CYR61, DCAMKL1, DKKL1, EPHA7, ETV1, FAM105A, FLJ21511, GNAI1, GNAZ, GPM6A, GRIA2, HLF, INA, MEIS2, NPR3, NPTX2, NTSR1, PKP2, POU4F3, PRSS12, PSD3, PTGS2, PTK2, REEP1, SH3GL2, SLIT3, SSTR2, SYNJ2, UCHL1, WWTR1, ZNF238
green	brown_Cortex__HumanChimp	Brain	0.012253141	27	ADCY2, ATRNL1, CADPS, CDH13, DCAMKL1, FOXG1B, GLRB, GULP1, HLF, INA, KCNB1, KCNG1, NEF3, NELL1, NPTX2, NRG1, OLFM1, PCSK1, PDZRN3, PNMA2, PTHR2, PTPRT, RPIP8, SLC30A3, SULT4A1, TNK1, UCHL1
green	yellow_Caudate__HumanChimp	Brain	0.020113644	18	ADRA2C, DLX5, EPB41L3, GPR6, ISL1, KCNC1, LECT1, LPL, MEIS2, MLF1, NPY, ONECUT2, PENK, PLK2, RAP1GA1, RARB, SNCB, TPBG
green	Annotated_genes_bound_by_RNA_polymerase_II_(Table_S2)__Lee	StemCells	0.020363071	141	ABCA1, ABCC5, ABHD5, ADAMTS1, AK3L1, ALDH7A1, ANKRD15, ART5, ASAM, ATP8A2, ATRNL1, BTG3, C6orf206, CADPS, CCND1, CD44, CDH1, CDH11, CDKN2B, CNN3, COL1A2, CRABP1, CRISPLD1, CYGB, CYR61, DKKL1, DLX1, DMRT2, DSC2, EDG3, EDNRB, EPHA7, EPS8, ERBB2, ETV1, FADS2, FBN2, FHIT, FN1, FOXC1, FOXD3, FST, FZD8, GAB2, GALNT4, GENX-3414, GNAI1, GNMT, GPC6, GRB10, GRB14, GULP1, HCN1, HMGA2, HSPB6, ID4, IDH1, IGFB…
green	blue_downAD_metalIonTransport_glycoprotein__Blalock_AD	Brain	0.035877751	29	ABCA1, ABHD8, BTBD3, CCR10, CYP26B1, DPYSL4, GAS6, HLF, ICAM5, INA, KCNB1, KCNJ2, KCNJ6, KCNK12, LHX2, MYO10, NEFH, OLFM1, PAK7, PAX6, PCSK1, PRG2, RAP1GA1, SLC12A5, SNCB, SV2A, TRPA1, VWA1, WWTR1
green	mutationMouseOrHumanOrBoth__JAXdiseaseGene	Brain	0.047045135	174	ABCA1, ABCA3, ABHD5, ACADL, ADAMTS1, ADRB1, ADRB3, ALDH1A2, ALDH7A1, ALOX5, ALX4, AMPD3, ARL11, BBS1, BMPR1B, CACNB4, CCND1, CDH1, CDH3, CDKN2A, CHRNA3, CHRNB1, CNTNAP2, COL1A1, COL1A2, COL5A1, CR1, CTNND2, DES, DFNA5, DLX3, DLX5, DPYS, DRD4, DRD5, DSC2, EDNRB, ERBB2, ERRFI1, EVI1, EYA4, FBN2, FGF10, FGF8, FGFR3, FHIT, FLT4, FN1, FOXC1, FOXD3, FOXE3, FST, FZD9, GATA3, GATA4, GCM2, GDNF, GFRA1, GJ…
